# Supplementary material for: Identifying classifier input signals to predict a cross-slope during transtibial amputee walking
Source: PLoS One. 2018 Feb 16;13(2):e0192950. doi: 10.1371/journal.pone.0192950 (PMC5815617; doi:10.1371/journal.pone.0192950)
Supplement: S1 Dataset — Possible input signals collected from a transtibial amputee walking with his clinically prescribed ankle-foot prosthesis when he could not see the cross-slope (eversion, flush or inversion). (TXT) [file pone.0192950.s004.txt]

150 ms window length = 18 frames				Subject	2	A02			Condition	1	Flush	3	p15 (Inv)		Region	1	Mid-Swing
Cross-slope obscured, subject walking with clinically prescribed prosthesis										2	n15 (Ev)
Condition	Subject	Trial	Region	Window	ResAnk Ang X				ResAnk Ang Y				ResAnk Vel X				ResAnk Vel Y				ResAnk Acc X				ResAnk Acc Y				ResAnk Mom X				ResAnk Mom Y				ResAnk Pow X				ResAnk Pow Y				ResSK Vel X				ResSK Vel Y
					Mean	SD	Min	Max	Mean	SD	Min	Max	Mean	SD	Min	Max	Mean	SD	Min	Max	Mean	SD	Min	Max	Mean	SD	Min	Max	Mean	SD	Min	Max	Mean	SD	Min	Max	Mean	SD	Min	Max	Mean	SD	Min	Max	Mean	SD	Min	Max	Mean
1	2	1	1	1	-3.884508667	0.171770506	-4.025375	-3.559254	-5.142372944	0.145808147	-5.460239	-4.98473	2.912127944	3.280265805	-1.1484	8.020806	-2.589236944	5.519844713	-12.162981	4.971027	-23.67901622	233.3758909	-730.734985	159.547241	28.81507756	398.6686764	-459.269714	954.842407	0.0100945	0.005092634	-0.000494	0.014231	-0.000269611	0.002235243	-0.00324	2.64E-03	0.0004025	0.000453271	-3.11E-04	0.001121	-3.05E-05	6.34E-05	-0.000157	2.50E-05	-0.106201944	0.015007182	-0.130171	-8.84E-02	1.776495667
1	2	1	1	2	-3.860908833	0.181196797	-4.025375	-3.559254	-5.162918389	0.157169918	-5.460239	-4.98473	2.492376167	4.16593003	-8.49472	8.020806	-1.964915611	6.280331749	-12.162981	10.129452	-86.05684967	334.5827972	-1051.422485	159.547241	117.8386677	460.9461686	-459.269714	1158.511719	0.009244	0.005692124	-0.001575	0.014231	-2.38E-05	0.002130172	-0.003025	2.64E-03	0.000432778	0.000419771	-1.50E-04	0.001121	-2.78E-05	6.61E-05	-0.000157	5.50E-05	-0.107481389	0.015947102	-0.130171	-8.84E-02	1.722860667
1	2	1	1	3	-3.842969111	0.18010837	-4.025375	-3.559254	-5.175121556	0.158199644	-5.460239	-4.98473	1.477847111	6.489883087	-18.672108	8.020806	-0.625259111	8.186944895	-12.162981	20.484867	-165.9259776	451.113186	-1386.142456	159.547241	198.6894571	531.012644	-459.269714	1291.865112	0.008353111	0.006159727	-0.002157	0.014231	0.000167389	0.001995125	-0.002816	0.002642	0.000480222	0.00039771	-3.20E-05	0.001121	-2.60E-05	6.80E-05	-1.57E-04	5.80E-05	-0.108873611	0.016423035	-0.130171	-0.08839	1.670320167
1	2	1	1	4	-3.836278111	0.175100926	-4.025095	-3.559254	-5.173339389	0.159185756	-5.460239	-4.98473	-0.273056833	10.15282134	-31.597095	8.020806	1.346575389	11.11846154	-12.162981	31.660538	-260.2661129	569.7290482	-1668.26709	159.547241	268.8881846	594.3426739	-459.269714	1344.997803	0.007458333	0.006453084	-0.002157	0.014231	0.000300167	0.00185984	-0.002622	0.002642	0.000546556	0.000406723	1.00E-05	0.001162	-2.68E-05	6.75E-05	-1.57E-04	5.80E-05	-0.110227333	0.016315685	-0.130171	-0.08839	1.619058611
1	2	1	1	5	-3.847520111	0.193469135	-4.227451	-3.559254	-5.152678611	0.186208118	-5.460239	-4.763739	-2.859921444	14.8849245	-46.476559	8.020806	3.856210667	14.756638	-12.162981	42.901497	-361.2801112	669.9397467	-1800.642944	159.547241	326.0683061	639.3149124	-459.269714	1344.997803	0.006602389	0.006538729	-0.002157	0.014231	0.000371333	0.001763457	-0.002429	0.002642	0.000602167	0.000402815	1.00E-05	0.001162	-3.38E-05	7.01E-05	-1.57E-04	5.80E-05	-0.111372444	0.015691487	-0.130171	-0.08839	1.569301833
1	2	1	1	6	-3.8839435	0.273709127	-4.679546	-3.559254	-5.109069222	0.263809902	-5.460239	-4.360236	-6.294392056	20.2863179	-61.607811	8.020806	6.781047167	18.68162225	-12.162981	52.831936	-456.1341299	730.731453	-1800.642944	159.547241	364.1078467	657.4634176	-459.269714	1344.997803	0.005829556	0.006407699	-0.002157	0.014231	0.000378333	0.0017519	-0.002303	0.002642	0.000578278	0.000444331	-3.20E-04	0.001162	-5.20E-05	9.79E-05	-3.28E-04	5.80E-05	-0.112137444	0.014880754	-0.130171	-0.08839	1.521358056
1	2	1	1	7	-3.952426667	0.42342881	-5.254248	-3.559254	-5.039661222	0.390971536	-5.460239	-3.883207	-10.46215689	25.78330104	-74.581573	8.020806	9.924674722	22.34587357	-12.162981	59.228195	-529.4231221	744.125408	-1800.642944	159.547241	372.8545652	656.9339395	-459.269714	1344.997803	0.005180556	0.006090457	-0.002157	0.014147	0.000321667	0.001853999	-0.003228	0.002642	0.000382722	0.001023429	-3.33E-03	0.001162	-8.59E-05	1.63E-04	-6.12E-04	5.80E-05	-0.112362611	0.014526738	-0.130171	-0.088917	1.475649833
1	2	1	1	8	-4.058312778	0.628887965	-5.922572	-3.559254	-4.943658	0.553403767	-5.460239	-3.373099	-15.11811072	30.71210158	-82.935501	8.020806	12.99528989	25.16052862	-12.162981	59.659081	-567.4037307	729.0911532	-1800.642944	159.547241	344.6859378	678.0511583	-459.269714	1344.997803	0.005182444	0.006093406	-0.002157	0.014181	6.39E-05	0.00241716	-0.006534	0.002642	-0.000778333	0.005051063	-0.020598	0.001162	-4.83E-05	2.44E-04	-6.12E-04	6.84E-04	-0.111898111	0.015426341	-0.130171	-0.080556	1.432719778
1	2	1	1	9	-4.204395222	0.873930761	-6.636507	-3.559254	-4.823073056	0.733777075	-5.460239	-2.888889	-19.91888578	34.47144029	-84.829216	8.020806	15.66944039	26.76436068	-12.162981	59.659081	-561.3311743	735.4404938	-1800.642944	213.392029	283.7513022	756.7300954	-1109.028564	1344.997803	0.005964778	0.007909531	-0.002157	0.027965	-0.000180611	0.002774725	-0.006534	0.002642	-3.11E-03	0.010830698	-0.04152	0.001162	-1.07E-05	3.00E-04	-6.12E-04	0.000694	-0.110584111	0.018076172	-0.130171	-0.067511	1.39E+00
1	2	1	1	10	-4.390294222	1.140828162	-7.336392	-3.559254	-4.682500611	0.914331462	-5.460239	-2.488003	-24.47363033	36.66658356	-84.829216	8.020806	17.72447822	27.24643024	-12.162981	59.659081	-508.6448188	817.8355042	-1800.642944	1086.280029	207.2749661	867.5233021	-1553.958618	1344.997803	0.008845667	0.016034105	-0.002157	0.06522	-0.0002675	0.002820597	-0.006534	0.002642	-0.008178722	0.023219999	-0.090565	0.001162	-2.34E-04	9.84E-04	-3.99E-03	0.000694	-0.108225833	0.022475787	-0.130171	-0.052455	1.357733944
1	2	1	1	11	-4.612289	1.409950142	-7.959489	-3.559254	-4.527665	1.080192888	-5.460239	-2.202634	-28.39629939	37.22704065	-84.829216	8.020806	19.12402306	27.03821465	-12.162981	59.659081	-412.7757459	984.8383886	-1800.642944	1885.001709	135.2723416	963.24533	-1626.076538	1344.997803	0.014350778	0.029078254	-0.002157	0.111621	-0.000200944	0.002838113	-0.006534	0.002642	-0.015463944	0.036807835	-0.130258	0.001162	-4.10E-04	1.20E-03	-3.99E-03	0.000694	-0.104588556	0.028438557	-0.130171	-0.034257	1.326864722
1	2	1	1	12	-4.863565833	1.66103013	-8.448468	-3.559254	-4.363766833	1.221354256	-5.460239	-2.034563	-31.35322611	36.50304637	-84.829216	8.020806	19.97901711	26.59351976	-12.162981	59.659081	-282.3810994	1197.49399	-1800.642944	2506.650879	79.27583239	1025.689651	-1626.076538	1344.997803	0.022334056	0.044071813	-0.002157	0.155068	-0.000176389	0.002847521	-0.006534	0.002642	-0.0227495	0.04533773	-0.130258	0.001162	-4.45E-04	1.20E-03	-0.00399	0.000694	-0.099425889	0.035810495	-0.130171	-0.01222	1.300923389
1	2	1	1	13	-5.134842778	1.875170746	-8.758861	-3.559254	-4.194681389	1.332049837	-5.460239	-1.968068	-33.10265106	35.31529113	-84.829216	8.020806	20.44528678	26.19567823	-12.162981	59.659081	-129.9516738	1409.692131	-1800.642944	2879.621094	40.31976072	1060.08634	-1626.076538	1344.997803	0.032060722	0.058220006	-0.002157	0.185	-0.000254333	0.002822723	-0.006534	0.002642	-0.027301	0.046886302	-0.130258	0.001162	-4.49E-04	0.00119412	-0.00399	0.000694	-0.092535611	0.044417594	-0.130171	0.013357	1.279938389
1	2	1	1	14	-5.415276722	2.036884052	-8.864252	-3.559254	-4.023012056	1.409176525	-5.460239	-1.968068	-33.51908728	34.84912097	-84.829216	8.020806	20.651013	25.96459652	-12.162981	59.659081	30.413953	1588.833231	-1800.642944	2975.272705	13.58006889	1077.176679	-1626.076538	1344.997803	0.042853611	0.070298903	-0.002157	0.202514	-0.000602667	0.002919391	-0.006534	0.002642	-0.027364556	0.046846347	-0.130258	0.001162	-4.31E-04	0.001201459	-0.00399	0.000694	-0.083822389	0.053934856	-0.130171	0.04097	1.263588722
1	2	1	1	15	-5.693494222	2.135722279	-8.864252	-3.559254	-3.850497778	1.451104288	-5.460239	-1.968068	-32.59575172	36.2081484	-84.829216	24.640846	20.67162106	25.93767271	-12.162981	59.659081	185.6771377	1718.549337	-1800.642944	2975.272705	-7.329214222	1085.017163	-1626.076538	1344.997803	0.053809611	0.079101771	-0.002157	0.203621	-0.001106167	0.003143117	-0.006658	0.002642	-0.022554056	0.053841276	-0.130258	0.087473	-0.000411056	0.001209585	-0.00399	0.000694	-0.073348167	0.063801954	-0.130171	0.068058	1.251202667
1	2	2	1	1	-3.854529833	0.162199309	-3.990194	-3.5518	-4.996702333	0.411735261	-5.649319	-4.561659	2.359186778	3.901814276	-2.500777	8.485451	6.083178444	8.960133241	-6.871147	19.06311	-24.13497083	255.7825541	-744.214722	205.428024	27.97422494	422.5569328	-618.338013	687.368225	0.009686278	0.005361879	-0.001625	0.014189	-0.001872889	0.001335294	-0.003467	0.000773	0.000279167	0.000543054	-0.000543	0.001192	-1.87E-05	4.59E-05	-0.0001	4.00E-05	-0.219355444	0.016364149	-0.231053	-0.174181	1.763237889
1	2	2	1	2	-3.835573389	0.17136164	-3.990194	-3.5518	-4.945007556	0.382342039	-5.633931	-4.561659	1.942911944	4.730984972	-9.715533	8.485451	6.490664389	8.89593168	-6.871147	19.06311	-83.12258411	340.9769239	-991.518616	205.428024	67.55399917	463.5794526	-618.338013	837.68866	0.008834556	0.006024321	-0.002587	0.014189	-0.001768333	0.001492784	-0.003467	0.001132	0.000333556	0.000503449	-0.000374	0.001192	-1.80E-05	4.64E-05	-0.0001	4.00E-05	-0.215952056	0.021524987	-0.231053	-0.159892	1.706079222
1	2	2	1	3	-3.822147944	0.170888701	-3.990194	-3.5518	-4.888524611	0.348150064	-5.596362	-4.561659	0.973810333	6.82066514	-19.026089	8.485451	7.209078389	9.131656246	-6.871147	19.06311	-155.3340887	432.1345541	-1229.998413	205.428024	101.1628181	502.297738	-618.338013	912.287537	0.007954111	0.006518908	-0.002857	0.014189	-0.001636833	0.001653184	-0.003467	0.001293	0.000407111	0.000490547	-0.000228	0.001192	-1.49E-05	5.00E-05	-0.0001	6.40E-05	-0.211570444	0.0270647	-0.231053	-0.145317	1.649600056
1	2	2	1	4	-3.819343167	0.16879201	-3.990194	-3.5518	-4.824856278	0.314227074	-5.527045	-4.450332	-0.645989667	10.03604775	-30.215508	8.485451	8.176711333	9.930252555	-6.871147	23.830576	-236.408413	519.9458398	-1412.493164	205.428024	125.0679033	528.6603287	-618.338013	912.287537	0.007087278	0.006803195	-0.002857	0.014189	-0.001486889	0.001782959	-0.003467	0.001293	0.000488722	0.00050076	-0.000148	0.001241	-8.33E-06	6.02E-05	-0.0001	0.000129	-0.206297222	0.032717886	-0.231053	-0.13121	1.593929222
1	2	2	1	5	-3.832914389	0.190323163	-4.217317	-3.5518	-4.752246111	0.292691765	-5.422611	-4.220062	-2.96633	14.08538551	-42.567642	8.485451	9.293543444	11.24184539	-6.871147	30.528059	-319.1113263	590.6096886	-1470.17395	205.428024	133.3746932	535.67202	-618.338013	912.287537	0.006276611	0.006857351	-0.002857	0.014189	-0.0013295	0.00185602	-0.003467	0.001293	0.000540333	0.000478662	-0.000125	0.001241	8.89E-07	7.36E-05	-0.0001	0.000171	-0.200247056	0.038212229	-0.231053	-0.118403	1.539243833
1	2	2	1	6	-3.868782	0.265508972	-4.624873	-3.5518	-4.669963889	0.301210044	-5.287186	-3.941531	-5.964511889	18.60476554	-54.718407	8.485451	10.39962289	12.66260157	-6.871147	34.300976	-393.6799731	630.1913277	-1470.17395	205.428024	118.5695615	530.8553302	-618.338013	912.287537	0.005560333	0.006691774	-0.002857	0.014189	-0.001178611	0.001860495	-0.003467	0.001293	0.000496556	0.000570346	-0.000913	0.001241	9.33E-06	8.02E-05	-0.0001	0.000171	-0.193559444	0.043253051	-0.231053	-0.107718	1.485808333
1	2	2	1	7	-3.932322944	0.398599634	-5.129291	-3.5518	-4.578919056	0.347752023	-5.13134	-3.648379	-9.527663	23.12168952	-64.792953	8.485451	11.26970278	13.67505266	-6.871147	34.300976	-449.3411332	634.6826633	-1470.17395	205.428024	76.57222328	546.9664705	-618.338013	912.287537	0.004970556	0.006355734	-0.002857	0.014189	-0.001051333	0.001805537	-0.003467	0.001293	0.0002835	0.001188451	-0.003937	0.001241	1.32E-05	7.92E-05	-0.0001	1.71E-04	-0.186388222	0.047553814	-0.231053	-0.099716	1.434001389
1	2	2	1	8	-4.027576389	0.577817409	-5.704756	-3.5518	-4.482135444	0.419902441	-4.969467	-3.389235	-13.45353089	27.10613902	-70.896034	8.485451	11.67582661	14.02420991	-6.871147	34.300976	-476.6879952	620.9671331	-1470.17395	205.428024	14.54038922	606.6016656	-1036.424316	912.287537	0.004529778	0.005940361	-0.002857	0.014048	-0.000967722	0.001727765	-0.003467	0.001293	-0.000147111	0.002239823	-0.00776	0.001241	1.22E-05	8.05E-05	-0.0001	1.71E-04	-0.178873722	0.050901826	-0.231053	-0.094286	1.384324389
1	2	2	1	9	-4.156548444	0.789210319	-6.310891	-3.5518	-4.384321889	0.497583851	-4.817805	-3.208823	-17.47246306	30.08561559	-71.655464	8.485451	11.51204261	13.95299972	-6.871147	34.300976	-469.6238913	629.0416575	-1470.17395	265.13443	-48.56399872	678.954607	-1280.991211	912.287537	0.006435611	0.0117933	-0.002857	0.048353	-0.000783056	0.001619148	-0.003465	0.001293	-0.003522278	0.014409381	-0.060559	0.001241	-9.35E-05	0.000481089	-0.001997	1.71E-04	-0.171094833	0.053223963	-0.231053	-0.090296	1.337374111
1	2	2	1	10	-4.318784111	1.017616744	-6.899014	-3.5518	-4.290268056	0.56611117	-4.761001	-3.124836	-21.28059583	31.75827524	-71.655464	8.485451	10.86642656	13.97039134	-6.871147	34.300976	-426.0428349	700.1488952	-1470.17395	968.513489	-93.55401611	726.0504069	-1280.991211	912.287537	0.009215278	0.017894035	-0.002857	0.063611	-0.000461444	0.001629995	-0.003315	0.002324	-0.007651	0.02189485	-0.073827	0.001241	-8.43E-05	0.000482528	-0.001997	1.71E-04	-0.163026278	0.054610488	-0.231053	-0.085693	1.293772
1	2	2	1	11	-4.511225056	1.246538731	-7.418843	-3.5518	-4.203214722	0.618725853	-4.761001	-3.124836	-24.57317711	32.08085232	-71.655464	8.485451	9.952808944	14.36850492	-6.871147	34.300976	-347.7794097	839.7129337	-1470.17395	1614.169678	-113.0097826	742.9085328	-1280.991211	912.287537	0.013301222	0.025517332	-0.002857	0.086279	9.07E-05	0.002192766	-0.003016	0.006624	-0.012337111	0.028118592	-0.083536	0.001241	-1.28E-04	0.000517118	-0.001997	1.71E-04	-0.154532722	0.055292689	-0.230239	-0.078169	1.254069889
1	2	2	1	12	-4.728337056	1.459031999	-7.82424	-3.5518	-4.124387889	0.653979536	-4.761001	-3.124836	-27.0769195	31.34654141	-71.655464	8.485451	8.982930111	15.09166441	-9.633894	34.300976	-240.4375899	1017.956381	-1470.17395	2128.63208	-111.7404887	742.0133475	-1280.991211	912.287537	0.019561556	0.036506623	-0.002857	0.124188	0.000978944	0.003628437	-0.00259	0.012972	-0.017153889	0.032733359	-0.085627	0.001241	-3.16E-04	0.000935847	-0.003442	1.71E-04	-0.145403889	0.055621895	-0.227995	-0.06592	1.218660722
1	2	2	1	13	-4.962507056	1.639170379	-8.078415	-3.5518	-4.053499222	0.672681934	-4.761001	-3.124836	-28.5804705	30.2441623	-71.655464	8.485451	8.090467389	15.94855894	-13.569174	34.300976	-112.7405057	1198.826978	-1470.17395	2455.39624	-100.0228322	735.4020353	-1280.991211	912.287537	0.0275095	0.048036238	-0.002857	0.152981	0.001896833	0.004625336	-0.002063	0.013932	-0.020181556	0.033449206	-0.085627	0.001241	-6.07E-04	0.001489216	-0.005258	1.71E-04	-0.135409611	0.056069139	-0.223925	-0.048098	1.187716667
1	2	2	1	14	-5.204678222	1.773665312	-8.158179	-3.5518	-3.989546778	0.676118156	-4.761001	-3.124836	-28.95592811	29.80061909	-71.655464	8.485451	7.315882833	16.79679878	-16.201557	34.300976	25.05489178	1355.50194	-1470.17395	2567.791504	-88.07467311	730.5240011	-1280.991211	912.287537	0.036429444	0.058069625	-0.002857	0.168609	0.002671278	0.005069059	-0.001809	0.013932	-2.00E-02	0.033569039	-0.085627	0.004128	-1.01E-03	0.002160515	-0.007317	1.71E-04	-0.124352944	0.057199095	-0.217829	-0.024905	1.16E+00
1	2	2	1	15	-5.445105833	1.853285993	-8.158179	-3.5518	-3.931567889	0.665415509	-4.761001	-3.124836	-28.16288911	31.02056533	-71.655464	22.760153	6.622556111	17.59862407	-18.054756	34.300976	163.28302	1473.19537	-1470.17395	2567.791504	-83.35899522	729.5078391	-1280.991211	912.287537	0.045458	0.065248358	-0.002857	0.168609	0.003245667	0.005156256	-0.001809	0.013932	-0.016340944	0.039145642	-0.085627	0.067009	-0.0015145	0.002838678	-0.008967	0.000171	-0.1121145	0.059541384	-0.209663	0.002463	1.1386295
1	2	2	1	16	-5.674059667	1.873926856	-8.158179	-3.5518	-3.879170833	0.641745807	-4.761001	-3.124836	-26.23454461	34.2996433	-71.655464	42.608269	5.926566167	18.39344038	-19.398966	34.300976	294.7288004	1547.705324	-1470.17395	2567.791504	-89.97783239	729.4515985	-1280.991211	912.287537	0.053802444	0.069104857	-0.002857	0.168609	0.003917389	0.005371758	-0.001809	0.013932	-1.00E-02	0.049808898	-0.085627	0.114549	-2.13E-03	0.003577249	-0.010987	0.000171	-0.098690056	0.063371346	-0.199503	0.031977	1.12E+00
1	2	3	1	1	-3.947804333	0.166077065	-4.098861	-3.658871	-4.287156389	0.336468507	-4.864062	-3.94352	1.598211944	5.320883271	-11.587801	9.155803	5.858989667	7.456808232	-5.848732	16.36797	-98.86146228	408.7711097	-1227.978027	236.836914	76.30577628	428.6296336	-548.078735	882.088074	0.009984333	0.00552756	-0.002297	0.014254	-0.001604389	0.001149375	-0.003027	0.000395	0.000366944	0.000688564	-0.000538	0.001548	-1.53E-05	2.90E-05	-7.00E-05	1.90E-05	-0.187029611	0.018629537	-0.212458	-0.155962	1.884926833
1	2	3	1	2	-3.937747389	0.166093886	-4.098861	-3.658871	-4.235624222	0.313137777	-4.837715	-3.936483	0.435313389	7.893097884	-23.251434	9.155803	6.699911889	7.90403702	-5.848732	17.705513	-188.9979428	531.2979933	-1558.602051	236.836914	121.1823538	474.9973655	-548.078735	943.52478	0.009053833	0.006316569	-0.003598	0.014254	-0.001507222	0.001242151	-0.003027	0.000397	0.000478222	0.00069553	-0.000409	0.001548	-1.51E-05	2.92E-05	-7.00E-05	1.90E-05	-0.185558833	0.021552094	-0.212458	-0.135353	1.833118056
1	2	3	1	3	-3.940549056	0.168505786	-4.100387	-3.658871	-4.175491222	0.294061801	-4.790689	-3.755321	-1.551753722	11.94853317	-37.564503	9.155803	7.8786955	9.041585419	-5.848732	25.620533	-293.0864747	651.1236565	-1820.624023	236.836914	155.1722542	508.0491385	-548.078735	943.52478	0.008084389	0.00692866	-0.004105	0.014254	-0.001408944	0.001304711	-0.003027	0.000397	0.000650944	0.000834411	-0.000319	0.0027	-1.41E-05	3.00E-05	-7.00E-05	2.00E-05	-0.182669833	0.027175966	-0.212458	-0.11332	1.783002667
1	2	3	1	4	-3.963609889	0.209631974	-4.478076	-3.658871	-4.104312611	0.291441181	-4.716102	-3.509474	-4.449461222	17.12310029	-53.595169	9.155803	9.286116056	10.75504102	-5.848732	32.630352	-401.229845	748.3822232	-1914.807861	236.836914	172.6375523	521.3162063	-548.078735	943.52478	0.007129	0.007309226	-0.004105	0.014254	-0.001322056	0.00132587	-0.003027	0.000397	0.000859944	0.001026262	-0.000276	0.003443	-1.41E-05	3.00E-05	-7.00E-05	2.00E-05	-0.178377	0.034623616	-0.212458	-0.091258	1.734690722
1	2	3	1	5	-4.014706722	0.320741551	-4.99364	-3.658871	-4.020722611	0.320021545	-4.612881	-3.211482	-8.238917778	22.93791244	-69.477966	9.155803	10.755988	12.60409205	-5.848732	37.126163	-499.0470752	803.6228785	-1914.807861	236.836914	165.6721627	519.0959354	-548.078735	943.52478	0.006243056	0.007430972	-0.004105	0.014254	-0.001259	0.001310728	-0.003027	0.000397	0.001026778	0.001073728	-0.00025	0.003443	-1.86E-05	3.44E-05	-8.60E-05	2.00E-05	-0.172757944	0.042959039	-0.212458	-0.070649	1.688286556
1	2	3	1	6	-4.100925222	0.499351733	-5.636043	-3.658871	-3.925046111	0.383678255	-4.486586	-2.890704	-12.7669125	28.76387772	-82.668198	9.155803	12.04731872	14.04006634	-5.848732	37.126163	-570.8438011	811.9293996	-1914.807861	236.836914	128.1297246	532.256805	-548.078735	943.52478	0.005477556	0.007306546	-0.004105	0.014254	-0.001229389	0.001286749	-0.003027	0.000397	0.001032444	0.00106684	-0.000185	0.003443	-3.03E-05	6.18E-05	-0.000236	2.00E-05	-0.165932	0.051421302	-0.212458	-0.052659	1.643946833
1	2	3	1	7	-4.227488611	0.731873109	-6.371443	-3.658871	-3.819933944	0.470201862	-4.348756	-2.594567	-17.75298117	33.90278997	-90.634293	9.155803	12.89148333	14.7222218	-5.848732	37.126163	-603.4815116	796.7911083	-1914.807861	236.836914	64.09177933	594.4389147	-996.862549	943.52478	0.004870722	0.006998477	-0.004105	0.014254	-0.001242167	0.001304566	-0.003057	0.000397	0.000766333	0.001760365	-0.004975	0.003443	-4.72E-05	9.77E-05	-0.000351	2.00E-05	-0.158013611	0.059457482	-0.212458	-0.037569	1.601920889
1	2	3	1	8	-4.396808222	1.002777139	-7.146614	-3.658871	-3.710188111	0.561234936	-4.213787	-2.373331	-22.82493767	37.73223979	-91.477264	9.155803	13.11551494	14.80866477	-5.848732	37.126163	-588.8110315	813.1069382	-1914.807861	381.38031	-9.500163778	683.467599	-1365.069214	943.52478	0.007706889	0.015808845	-0.004105	0.065271	-0.001381167	0.001604326	-0.005525	0.000397	-0.005024833	0.024827297	-0.104259	0.003443	-9.94E-05	0.000246848	-0.001008	2.00E-05	-0.149052444	0.066749178	-0.212458	-0.024388	1.562549056
1	2	3	1	9	-4.607904222	1.293580392	-7.896064	-3.658871	-3.601342056	0.641997431	-4.101401	-2.254558	-27.56649828	39.85568681	-91.477264	9.155803	12.73314717	14.84121068	-5.848732	37.126163	-524.5623573	916.4809552	-1914.807861	1335.675171	-72.64442206	754.5593578	-1373.908203	943.52478	0.011903611	0.02500259	-0.004105	0.089795	-0.001317111	0.00155707	-0.005525	0.000397	-0.012379889	0.038826503	-0.13211	0.003443	-6.14E-05	0.000298956	-0.001008	0.000615	-0.138996333	0.07320024	-0.212458	-0.011124	1.526207611
1	2	3	1	10	-4.856249889	1.583167788	-8.551247	-3.658871	-3.497969	0.704453813	-4.101401	-2.235143	-31.56764356	40.24060082	-91.477264	9.155803	11.9047745	15.27007371	-5.848732	37.126163	-414.3149318	1110.604882	-1914.807861	2208.289795	-114.5911163	794.0336373	-1373.908203	943.52478	0.017840889	0.035864668	-0.004105	0.120892	-0.000997611	0.001794636	-0.005525	0.002895	-0.020532333	0.049782026	-0.146058	0.003443	-9.41E-05	0.000329268	-0.001008	0.000615	-0.127701278	0.078880384	-0.212458	0.004422	1.493206778
1	2	3	1	11	-5.134031611	1.849550699	-9.049664	-3.658871	-3.402929167	0.745930394	-4.101401	-2.235143	-34.47174711	39.33769155	-91.477264	9.155803	10.82329511	16.1917295	-11.030645	37.126163	-266.8858954	1352.024527	-1914.807861	2890.55957	-136.3679853	810.9028005	-1373.908203	943.52478	0.026969222	0.051964095	-0.004105	0.177708	-0.000513389	0.002420028	-0.005525	0.006173	-0.028775	0.057649348	-0.147259	0.003443	-3.35E-04	0.001060355	-0.004374	0.000615	-0.114981778	0.083954508	-0.212458	0.023809	1.463675667
1	2	3	1	12	-5.430778944	2.072173641	-9.342465	-3.658871	-3.317580778	0.766618372	-4.101401	-2.235143	-36.01574183	38.15204141	-91.477264	9.155803	9.631974611	17.47652063	-17.640568	37.126163	-95.29484622	1591.116431	-1914.807861	3299.774658	-145.5320309	816.74031	-1373.908203	943.52478	0.038615056	0.069140239	-0.004105	0.22195	-0.000243944	0.002498869	-0.005525	0.006173	-0.033384778	0.058404375	-0.147259	0.003443	-7.80E-04	2.09E-03	-0.008026	0.000615	-0.100678444	0.088622629	-0.212458	0.047497	1.437475556
1	2	3	1	13	-5.734293889	2.234282759	-9.400331	-3.658871	-3.242396278	0.767980506	-4.101401	-2.235143	-36.05999472	38.09801509	-91.477264	9.155803	8.397761111	18.96966826	-22.914505	37.126163	85.16217489	1791.466364	-1914.807861	3392.461426	-150.9153249	819.3807487	-1373.908203	943.52478	0.051581611	0.083924255	-0.004105	0.244209	-0.000362722	0.002616952	-0.005525	0.006173	-0.031693944	0.059896673	-1.47E-01	0.031983	-1.47E-03	3.45E-03	-0.01249	6.15E-04	-0.0847205	0.093061156	-0.211927	0.074785	1.414165389
1	2	3	1	14	-6.031778778	2.325017554	-9.400331	-3.658871	-3.177618056	0.752289855	-4.101401	-2.235143	-34.5963725	40.37525992	-91.477264	35.501003	7.116719056	20.57903386	-27.234406	37.126163	260.0577969	1934.139709	-1914.807861	3392.461426	-159.7720483	822.0473112	-1373.908203	943.52478	0.064453167	0.094139465	-0.004105	0.244209	-0.000753722	0.003200089	-0.008174	0.006173	-0.023497111	0.073290711	-0.147259	0.148948	-2.45E-03	5.09E-03	-0.017512	6.15E-04	-0.067169222	0.097351398	-0.207934	0.103996	1.393021444
1	2	3	1	15	-6.310900056	2.340880173	-9.400331	-3.658871	-3.123784278	0.723089249	-4.101401	-2.235143	-31.72569839	45.19737796	-91.477264	60.554008	5.7348935	22.26670913	-30.721592	37.126163	418.8898349	2016.347212	-1914.807861	3392.461426	-176.6048363	823.0718823	-1373.908203	943.52478	0.07577	0.098909647	-0.004105	0.244209	-0.000926667	0.003278569	-0.008174	0.006173	-0.011208722	0.09342221	-0.147259	0.222215	-3.80E-03	7.19E-03	-0.024316	6.15E-04	-0.048243667	0.101404898	-0.200295	0.132726	1.373101944
1	2	4	1	1	-3.993645222	0.077943862	-4.075	-3.794031	-4.990132444	0.367128903	-5.36001	-4.288329	1.356745611	3.130403725	-1.974163	6.794157	7.769107833	5.155679599	0.023947	13.736258	16.23649622	143.1265537	-402.266968	188.83609	48.76813894	213.3881966	-375.050934	340.785583	0.011261167	0.004441556	0.000566	0.015198	0.000160389	0.002694318	-0.00409	0.003094	8.80E-05	0.000412683	-0.000441	0.000811	1.50E-06	0.000117902	-0.00025	0.000146	-0.153057611	0.00718552	-0.164618	-0.144587	1.756374
1	2	4	1	2	-3.981612056	0.09363193	-4.075	-3.773699	-4.923698	0.402729629	-5.323487	-4.16419	1.366460389	3.12414039	-1.974163	6.794157	8.340497	5.504484601	0.023947	16.270294	-23.57349417	222.3874017	-705.608948	188.83609	87.17956506	193.9540553	-292.081848	340.785583	0.010528833	0.005345836	-0.001403	0.015198	-0.000211	0.002771897	-0.00409	0.003094	0.000102833	0.00040446	-0.000441	0.000811	-2.19E-05	0.000132967	-0.000297	0.000146	-0.152916444	0.007154699	-0.164618	-0.144587	1.704470278
1	2	4	1	3	-3.970870889	0.102664888	-4.075	-3.773699	-4.851124111	0.442215645	-5.307677	-4.017157	0.963854056	3.774334876	-7.719226	6.794157	9.222100556	5.880510901	0.023947	19.008837	-82.54876389	327.4594525	-1046.438354	188.83609	121.3130964	176.5669066	-184.944534	340.785583	0.009684056	0.006178853	-0.002863	0.015198	-0.000570833	0.002752114	-0.00409	0.003094	0.000133111	0.000404581	-0.000441	0.000811	-4.37E-05	0.000148565	-0.000324	0.000146	-0.152316722	0.007619913	-0.164618	-0.141807	1.654276611
1	2	4	1	4	-3.965547833	0.103645575	-4.075	-3.773699	-4.769996278	0.485376033	-5.306717	-3.847376	-0.009352333	5.836059901	-17.895813	6.794157	10.36238194	6.197893603	0.023947	21.642323	-158.8872484	446.0949331	-1375.450562	188.83609	148.4857131	163.8398978	-114.34536	340.785583	0.008767333	0.00685904	-0.003593	0.015198	-0.000906167	0.002644946	-0.00409	0.003046	0.000199111	0.000463642	-0.000441	0.001127	-6.28E-05	0.000161209	-0.000324	0.000146	-0.151015944	0.009802184	-0.164618	-0.126157	1.605953167
1	2	4	1	5	-3.971026833	0.108153119	-4.099881	-3.773699	-4.678417722	0.531809566	-5.306717	-3.656452	-1.684266722	9.288595888	-30.643402	6.794157	11.69686244	6.430239717	0.023947	24.078213	-247.623347	562.3515381	-1625.782471	188.83609	167.052322	156.9432544	-114.34536	340.785583	0.007828833	0.007318221	-0.003593	0.015198	-0.001209667	0.002472585	-0.00409	0.002842	0.000302667	0.000597938	-0.000441	0.001833	-7.88E-05	0.00016923	-0.000324	0.000146	-0.148768389	0.014331966	-0.164618	-0.106695	1.559616722
1	2	4	1	6	-3.993619	0.150258277	-4.413076	-3.773699	-4.575048611	0.581050998	-5.304467	-3.446073	-4.136408111	13.79125551	-44.992188	6.794157	13.14658728	6.583517716	1.072626	26.118994	-340.0953151	657.0767016	-1715.979248	188.83609	173.1784838	154.6921196	-114.34536	340.785583	0.006921278	0.007515806	-0.003593	0.015198	-0.001479889	0.002260427	-0.00409	0.002529	0.000408722	0.000687041	-0.000441	0.001833	-9.23E-05	0.000172875	-0.000324	0.000146	-0.145371278	0.020889663	-0.164618	-0.084389	1.515395222
1	2	4	1	7	-4.039967	0.25177437	-4.849751	-3.773699	-4.459307944	0.632429913	-5.28884	-3.221135	-7.352522056	18.9056369	-59.243057	6.794157	14.5831705	6.615094242	3.142519	26.931124	-424.2238967	713.2357042	-1715.979248	188.83609	159.0831774	164.5900368	-114.34536	340.785583	0.006094389	0.007447445	-0.003593	0.015198	-0.001720111	0.002027044	-0.00409	0.002139	0.000440889	0.000669349	-0.000441	0.001833	-0.000104722	0.000172721	-0.000324	0.000146	-0.140698778	0.028912822	-0.164618	-0.0606	1.473477333
1	2	4	1	8	-4.116161056	0.40757217	-5.40046	-3.773699	-4.331995778	0.68415998	-5.252091	-2.997221	-11.20680644	24.07336451	-71.180107	6.794157	15.79797356	6.394650599	5.900373	26.931124	-486.8383312	726.6134091	-1715.979248	188.83609	117.2718066	216.7841924	-462.939819	340.785583	0.005390333	0.007153343	-0.003593	0.015198	-0.001934889	0.001784383	-0.00409	0.001688	0.000303222	0.001011261	-0.002838	0.001833	-0.000117278	0.000168514	-0.000324	0.000146	-0.134709833	0.037845121	-0.164618	-0.036786	1.434144333
1	2	4	1	9	-4.226747111	0.608032184	-6.036086	-3.773699	-4.196008444	0.732105267	-5.190501	-2.804319	-15.46649428	28.68540751	-78.648544	6.794157	16.53770061	5.936049605	8.822279	26.931124	-517.0252641	716.036741	-1715.979248	188.83609	48.75216683	314.7576579	-892.567932	327.866364	0.005110611	0.006838795	-0.003593	0.015164	-0.002135944	0.001539203	-0.00409	0.001161	-0.000446556	0.003510456	-0.013937	0.001833	-0.000130444	0.000159209	-0.000324	0.000146	-0.127426722	0.047182357	-0.164618	-0.014044	1.397771889
1	2	4	1	10	-4.373935944	0.841590089	-6.711269	-3.773699	-4.056367444	0.769993076	-5.105053	-2.676963	-19.82389422	32.2062099	-80.095482	6.794157	16.61050967	5.843159428	10.132842	26.931124	-508.2230663	724.6153235	-1715.979248	229.620667	-33.44893217	414.8644758	-1151.753418	322.321716	0.006582722	0.010822092	-0.003593	0.041662	-0.002229111	0.001369277	-0.00409	0.000545	-0.003656333	0.014049448	-0.058166	0.001833	-0.000103	0.000233715	-0.000324	0.000634	-0.118887944	0.05653635	-0.164618	0.007346	1.364790556
1	2	4	1	11	-4.557145333	1.093523962	-7.37101	-3.773699	-3.919166611	0.791855029	-5.001087	-2.635438	-23.93687878	34.2919537	-80.095482	6.794157	15.98021833	6.949455652	0.019569	26.931124	-458.6393498	797.8549942	-1715.979248	1024.768555	-110.7717471	482.5755656	-1151.753418	322.321716	0.009742222	0.018752436	-0.003593	0.071652	-0.002094556	0.001729529	-0.00409	0.002967	-0.008836944	0.025345418	-0.093435	0.001833	-0.000111611	0.000226753	-0.000324	0.000634	-0.109096278	0.065673105	-0.164618	0.027983	1.335607222
1	2	4	1	12	-4.772883944	1.346588006	-7.958295	-3.773699	-3.7900305	0.794567668	-4.887825	-2.635438	-27.46788344	34.89014902	-80.095482	6.794157	14.76431378	9.082592589	-8.852606	26.931124	-371.0366277	944.4435317	-1715.979248	1750.324829	-169.7766741	515.1949348	-1151.753418	322.321716	0.015149667	0.030442562	-0.003593	0.111335	-0.001839778	0.002282167	-0.00409	0.004435	-0.015637278	0.03668424	-0.122281	0.001833	-0.000186556	0.00034163	-0.001235	0.000634	-0.097999889	0.074480103	-0.164618	0.048848	1.310510889
1	2	4	1	13	-5.014943389	1.582625635	-8.421277	-3.773699	-3.673094778	0.778218359	-4.77548	-2.635438	-30.12082261	34.32020706	-80.095482	6.794157	13.15060706	11.55692122	-15.510306	26.931124	-252.4189875	1133.962425	-1715.979248	2323.953613	-207.0661973	526.4631677	-1151.753418	322.321716	0.022964167	0.044582226	-0.003593	0.153492	-0.001488167	0.002852039	-0.00409	0.00543	-0.022449667	0.044148739	-0.122281	0.001833	-0.0004325	0.001039336	-0.004373	0.000634	-0.085513611	0.082893778	-0.164618	0.070696	1.289589611
1	2	4	1	14	-5.274897611	1.784473657	-8.719119	-3.773699	-3.570853778	0.745053017	-4.671002	-2.635438	-31.67486667	33.31787978	-80.095482	6.794157	11.31321044	13.95995654	-20.063753	26.931124	-113.1628399	1327.813573	-1715.979248	2688.776855	-226.7597143	528.5960622	-1151.753418	322.321716	0.032559667	0.058378838	-0.003593	0.184029	-0.001097111	0.003277496	-0.00409	0.00543	-0.026825	0.045599303	-0.122281	0.001833	-0.000861222	0.002001952	-0.00773	0.000634	-0.071563333	0.090820746	-0.164618	0.093627	1.272673722
1	2	4	1	15	-5.542857833	1.937756882	-8.826001	-3.773699	-3.484541333	0.698653539	-4.575882	-2.635438	-32.00687011	32.9572786	-80.095482	6.794157	9.371278389	16.12560066	-22.978878	26.931124	34.78775722	1497.030651	-1715.979248	2818.065186	-235.9787886	527.9668589	-1151.753418	322.321716	0.043347944	0.070539701	-0.003593	0.203672	-0.000770889	0.003428316	-0.00409	0.00543	-0.027053611	0.045462711	-0.122281	0.001833	-0.001484722	0.003156261	-0.011294	0.000634	-0.056141833	0.098069364	-0.164618	0.116867	1.259309556
1	2	4	1	16	-5.8083455	2.03236242	-8.826001	-3.773699	-3.414665833	0.643829038	-4.485942	-2.635438	-31.09507083	34.27912407	-80.095482	22.684307	7.380230556	18.00243611	-24.735231	26.931124	180.288276	1625.434724	-1715.979248	2818.065186	-241.8678228	526.4851542	-1151.753418	322.321716	0.054461444	0.079706076	-0.003593	0.207445	-0.000492167	0.003432963	-0.00409	0.00543	-0.022565833	0.051902411	-0.122281	0.081556	-0.002254556	0.004289315	-0.013973	0.000634	-0.039362833	0.104297326	-0.164618	0.138729	1.248765889
1	2	5	1	1	-3.946366333	0.15253141	-4.089873	-3.620951	-5.091990889	0.369139161	-5.692887	-4.581284	2.22749	4.473181201	-2.310505	9.162154	8.109402667	2.999450108	2.633686	12.71244	-2.216387278	234.7615167	-674.756226	237.412842	41.03517511	258.2998187	-292.723846	688.339783	0.0097345	0.004935406	-0.000635	0.013896	-0.002092444	0.001357853	-0.003786	-4.90E-05	0.000179	0.000548099	-0.000517	0.001075	-1.77E-05	7.21E-05	-0.000203	6.60E-05	-0.138717667	0.025970431	-0.169006	-0.077398	1.855461222
1	2	5	1	2	-3.927726667	0.169057132	-4.089873	-3.620951	-5.022979167	0.366298237	-5.624048	-4.450676	2.021360444	4.753433159	-5.654497	9.162154	8.673124333	3.952919495	2.633686	19.017677	-55.84507439	326.3121283	-963.992859	237.412842	93.08233406	306.0725221	-292.723846	780.104858	0.008921833	0.005563867	-0.00182	0.013896	-0.002287333	0.001297727	-0.003786	-0.000104	0.000217722	0.000519932	-0.000402	0.001075	-3.69E-05	9.19E-05	-0.00028	6.00E-05	-0.132687778	0.030694923	-0.166844	-0.060468	1.802725444
1	2	5	1	3	-3.912677	0.175491428	-4.089873	-3.620951	-4.947438833	0.375149192	-5.560613	-4.264322	1.296738833	6.169404367	-14.941721	9.162154	9.660774889	5.625215139	2.633686	25.714188	-125.5518023	431.0485492	-1255.42749	237.412842	140.9075743	342.4619867	-292.723846	780.444702	0.008055944	0.006064506	-0.002479	0.013896	-0.002460778	0.001193173	-0.003786	-0.000239	0.000276	0.000504958	-0.000327	0.001075	-5.85E-05	0.000111412	-0.000329	5.30E-05	-0.125774056	0.036090097	-0.163838	-0.042397	1.750935389
1	2	5	1	4	-3.906114333	0.174166011	-4.089873	-3.620951	-4.861966222	0.401562072	-5.498539	-4.022106	-0.071169556	9.009153854	-26.578289	9.162154	11.02158389	7.670508612	2.633686	32.025089	-208.1510207	537.7316582	-1501.113647	237.412842	179.6820201	362.2949528	-292.723846	780.444702	0.007177444	0.006385211	-0.002479	0.013896	-0.002603333	0.001057707	-0.003786	-0.000474	0.000356778	0.000519585	-0.000327	0.001131	-7.99E-05	0.000125008	-0.000333	4.90E-05	-0.1180035	0.041988204	-0.160518	-0.023968	1.700092389
1	2	5	1	5	-3.913863111	0.182378156	-4.158164	-3.620951	-4.763745778	0.449997732	-5.433463	-3.730571	-2.172444778	13.0320832	-39.960281	9.162154	12.65547517	9.754546198	2.633686	37.039047	-298.1943247	632.030043	-1642.053467	237.412842	202.5869439	366.0925024	-292.723846	780.444702	0.006330722	0.006490709	-0.002479	0.013896	-0.002705667	0.000919676	-0.003786	-0.000795	0.000436611	0.000522474	-0.000327	0.001133	-9.87E-05	0.000129707	-0.000333	4.50E-05	-0.109426167	0.048115045	-0.157265	-0.006126	1.650229722
1	2	5	1	6	-3.942321722	0.235131011	-4.549684	-3.620951	-4.651041667	0.520862846	-5.361359	-3.404789	-5.041074889	17.85487525	-53.945847	9.162154	14.39803289	11.55338853	2.633686	39.596859	-387.0787708	697.9617018	-1642.053467	237.412842	201.4810059	366.4619385	-292.723846	780.444702	0.005559	0.006375038	-0.002479	0.013896	-0.002759167	0.00082514	-0.003786	-0.00116	0.000459222	0.00049584	-0.000327	0.001133	-0.000112556	0.00012677	-0.000333	4.10E-05	-0.100130722	0.054117193	-0.154293	0.010053	1.601469056
1	2	5	1	7	-3.997881	0.352654057	-5.057261	-3.620951	-4.523778556	0.60942181	-5.279526	-3.070623	-8.6237575	22.99756181	-66.768036	9.162154	16.01349189	12.75919209	2.633686	39.596859	-462.9344167	723.9153407	-1642.053467	237.412842	169.0978891	397.3632979	-450.349487	780.444702	0.004901167	0.006067667	-0.002479	0.013851	-0.002758222	0.000827086	-0.003786	-0.001143	0.000344333	0.00082142	-0.002395	0.001133	-0.000120722	0.000120895	-0.000333	3.40E-05	-0.090253833	0.059596795	-0.151684	0.023491	1.554057667
1	2	5	1	8	-4.086051	0.52799094	-5.662485	-3.620951	-4.384150167	0.706301882	-5.18736	-2.766215	-12.75664844	27.87488913	-76.236481	9.162154	17.216331	13.21525117	2.633686	39.596859	-512.9547172	714.8944175	-1642.053467	237.412842	105.0780238	485.9398027	-1016.202637	780.444702	0.004389444	0.00564195	-0.002479	0.01359	-0.002706056	0.000933127	-0.003786	-0.000573	1.59E-05	0.001742849	-0.006173	0.001133	-0.000123667	0.000117503	-0.000333	2.00E-05	-0.079967167	0.064173915	-0.149429	0.033476	1.508388278
1	2	5	1	9	-4.210491778	0.747000694	-6.327869	-3.620951	-4.236839778	0.799316094	-5.087769	-2.535773	-17.17300272	31.88868812	-80.361267	9.162154	17.76479228	13.16907478	2.633686	39.596859	-526.9403383	703.5485162	-1642.053467	237.412842	22.43185389	601.46711	-1397.855591	780.444702	0.004046833	0.005221992	-0.002479	0.013034	-0.002617833	0.001083394	-0.003786	-0.000246	-0.000557833	0.003013516	-0.010409	0.001133	-0.000123389	0.000117868	-0.000333	2.50E-05	-0.069431278	0.067576602	-0.147366	0.040217	1.464981
1	2	5	1	10	-4.372267667	0.993868116	-7.001839	-3.620951	-4.088070333	0.877046596	-4.988424	-2.409919	-21.53898733	34.57268203	-80.361267	9.162154	17.59019517	13.27133319	2.633686	39.596859	-499.5614058	742.1865963	-1642.053467	696.620605	-56.43224539	692.4719904	-1431.868774	780.444702	0.006291278	0.012675182	-0.002479	0.053434	-0.002360444	0.001619861	-0.003786	0.002488	-0.004606778	0.017252502	-0.072678	0.001133	-0.000132056	0.000114253	-0.000333	2.50E-05	-0.058738278	0.069713469	-0.14512	0.045108	1.424420111
1	2	5	1	11	-4.569474833	1.250831994	-7.626928	-3.620951	-3.943669833	0.932319312	-4.899433	-2.389215	-25.49902606	35.71701119	-80.361267	9.162154	16.82425483	14.03177088	-2.486744	39.596859	-430.7923357	861.9298592	-1642.053467	1472.730957	-114.0188203	741.4068431	-1431.868774	780.444702	0.010446111	0.0228699	-0.002479	0.086948	-0.002172944	0.001795655	-0.003786	0.002488	-0.010432556	0.029070473	-0.104326	0.001133	-0.000133333	0.000113204	-0.000333	2.50E-05	-0.047884889	0.070674816	-0.142211	0.050241	1.387260778
1	2	5	1	12	-4.797251389	1.498928315	-8.147688	-3.620951	-3.807666056	0.962755606	-4.829023	-2.389215	-28.71885944	35.45937283	-80.361267	9.162154	15.6898815	15.41082451	-10.854664	39.596859	-325.3516348	1045.1045	-1642.053467	2135.345459	-146.4236258	760.2086612	-1431.868774	780.444702	0.017127611	0.036529121	-0.002479	0.131263	-0.002049	0.001833586	-0.003786	0.002488	-0.017277778	0.039052539	-0.122373	0.001133	-0.000202111	0.000294199	-0.001293	2.50E-05	-0.036786778	0.070676119	-0.138205	0.057555	1.353925667
1	2	5	1	13	-5.0481225	1.719517453	-8.516895	-3.620951	-3.682171778	0.968993681	-4.780543	-2.389215	-30.92155306	34.3581649	-80.361267	9.162154	14.38386106	17.08392607	-16.374979	39.596859	-191.7387129	1251.046698	-1642.053467	2615.230225	-159.7156062	764.9937307	-1431.868774	780.444702	0.025893167	0.05076643	-0.002479	0.167356	-0.001922111	0.001848077	-0.003786	0.002488	-0.022724167	0.042986085	-0.122373	0.001133	-0.000371	0.000741288	-0.003101	2.50E-05	-0.025317389	0.069997856	-0.132794	0.068244	1.324622111
1	2	5	1	14	-5.312610611	1.89605799	-8.700385	-3.620951	-3.567935	0.952963287	-4.750934	-2.389215	-31.91450444	33.41045551	-80.361267	9.162154	13.02795467	18.78299536	-19.720989	39.596859	-40.91864122	1443.857222	-1642.053467	2867.953613	-163.404749	765.6135774	-1431.868774	780.444702	0.036027	0.063567144	-0.002479	0.190364	-0.001728222	0.001894719	-0.003786	0.002488	-0.024609833	0.042623614	-0.122373	0.001133	-0.000687611	0.00146333	-0.005753	2.50E-05	-0.013354667	0.068941532	-0.125738	0.082535	1.299295333
1	2	5	1	15	-5.580030889	2.015822563	-8.700385	-3.620951	-3.465039167	0.917029427	-4.731042	-2.389215	-31.60353033	33.83739119	-80.361267	14.637394	11.6604485	20.38599643	-21.645054	39.596859	115.6608011	1600.462906	-1642.053467	2884.422607	-166.8397822	765.5608035	-1431.868774	780.444702	0.046770667	0.073756444	-0.002479	0.199593	-0.001521056	0.001910414	-0.003786	0.002488	-0.021852056	0.045857611	-0.122373	0.050587	-0.001145889	0.002301113	-0.008291	2.50E-05	-0.000834222	0.067785868	-0.116801	0.09963	1.277619278
1	2	5	1	16	-5.839336111	2.071309991	-8.700385	-3.620951	-3.373594167	0.863888384	-4.707039	-2.389215	-29.98682428	36.49085166	-80.361267	38.262863	10.24729156	21.87574624	-22.803139	39.596859	268.4938346	1710.80852	-1642.053467	2884.422607	-177.17957	763.4511382	-1431.868774	780.444702	0.057113556	0.080234022	-0.002479	0.199593	-0.001249444	0.001952957	-0.003786	0.002488	-0.014845611	0.057627524	-0.122373	0.126801	-1.71E-03	0.003127236	-0.010271	2.50E-05	0.012198611	0.066721429	-0.10579	0.11779	1.259018167
1	2	5	1	17	-6.079811278	2.061309653	-8.700385	-3.620951	-3.294251	0.797228152	-4.66255	-2.389215	-27.12863294	41.34428296	-80.361267	59.579659	8.707455611	23.26461295	-23.607531	39.596859	411.6159821	1774.6177	-1642.053467	2884.422607	-198.1556434	754.8620561	-1431.868774	780.444702	0.066223444	0.082943426	-0.002479	0.199593	-0.000854611	0.002137833	-0.003786	0.003406	-0.005265111	0.072674567	-0.122373	0.17281	-0.002390833	0.003957593	-0.012248	2.50E-05	0.025553444	0.065766726	-0.092618	0.134597	1.242713333
2	2	1	1	1	-3.880635944	0.161316382	-4.025255	-3.560799	-4.858586944	0.5736761	-5.908035	-4.127082	2.734423444	3.384017064	-2.17392	6.892691	12.47543339	7.431090194	0.583649	23.302689	32.04398244	105.3807403	-222.014801	157.527634	26.55844483	389.0462	-598.782349	491.427032	0.009899333	0.006656333	-0.003541	0.015614	-0.003386944	0.001054499	-0.00491	-0.001856	0.0002445	0.000533026	-0.000616	0.001062	-0.000101667	8.03E-05	-0.000214	1.20E-05	-0.142975889	0.048908691	-0.193738	-0.03074	1.887499611
2	2	1	1	2	-3.856672444	0.178393011	-4.025255	-3.538667	-4.753326222	0.542783327	-5.814644	-4.013342	2.926473611	3.181080657	-1.72431	6.892691	12.51244789	7.417690863	0.583649	23.302689	10.19897611	136.6916009	-339.329041	157.527634	-38.97852894	427.0431442	-819.475342	491.427032	0.008819778	0.00734995	-0.004606	0.015614	-0.003393722	0.001044424	-0.00491	-0.001978	0.000272778	0.000496972	-0.000407	0.001062	-0.000111111	7.60E-05	-0.000214	-7.00E-06	-0.132695167	0.05647477	-0.188406	-0.008685	1.832705
2	2	1	1	3	-3.831861389	0.190023325	-4.025255	-3.538667	-4.650046167	0.504474021	-5.68967	-3.955603	2.904406389	3.216422442	-2.12152	6.892691	11.82579122	7.915298658	0.583649	23.302689	-19.82459872	180.8021179	-495.298004	157.527634	-144.9510106	527.7693698	-1474.279419	491.427032	0.007710778	0.007840093	-0.004886	0.015614	-0.003345222	0.001107378	-0.00491	-0.001614	0.000304667	0.00046838	-0.000262	0.001062	-0.000111222	7.58E-05	-0.000214	-7.00E-06	-0.121566444	0.064076135	-0.183331	0.011911	1.779082278
2	2	1	1	4	-3.808265667	0.194400535	-4.025255	-3.538667	-4.556229722	0.454289889	-5.533929	-3.955603	2.596063611	3.857665371	-6.971984	6.892691	10.09659772	9.904654586	-14.282584	23.302689	-59.33985539	237.9559804	-681.235596	157.527634	-284.7959151	679.6192078	-2092.578125	491.427032	0.006624222	0.00807681	-0.004886	0.015614	-0.003232667	0.00122305	-0.00491	-0.001145	0.000346944	0.00044813	-0.000215	0.001062	-9.80E-05	0.000103954	-0.000214	0.000195	-0.109726667	0.071276975	-0.179066	0.029785	1.726545556
2	2	1	1	5	-3.788593667	0.1906972	-4.025255	-3.538667	-4.481769556	0.389888486	-5.353352	-3.955603	1.915408778	5.359712584	-13.475447	6.892691	7.079192722	14.05568694	-34.134209	23.302689	-109.9486827	305.3197246	-881.604797	157.527634	-447.9882301	851.6151315	-2597.213379	491.427032	0.005613889	0.008038049	-0.004886	0.015614	-0.003054333	0.001358719	-0.00491	-0.000611	0.000391222	0.00043198	-0.000215	0.001062	-7.22E-05	0.000151782	-0.000214	0.000371	-0.097365444	0.077561127	-0.175828	0.043436	1.674985833
2	2	1	1	6	-3.776342222	0.181894909	-4.025255	-3.538667	-4.438243167	0.325235359	-5.158701	-3.955603	0.7635855	7.717107402	-21.665398	6.892691	2.630127333	20.20991349	-57.569473	23.302689	-172.0395086	375.7415708	-1064.57605	157.527634	-620.3818365	1014.018686	-2915.668457	491.427032	0.004730778	0.007742531	-0.004886	0.015562	-0.002815556	0.001488529	-0.00491	-5.50E-05	0.000403	0.000420331	-0.000215	0.001062	-4.03E-05	0.000189997	-0.000214	0.000424	-0.084746056	0.082373678	-0.173566	0.051321	1.624331778
2	2	1	1	7	-3.775867278	0.18121664	-4.024799	-3.538667	-4.437934056	0.324512181	-5.153137	-3.955603	-0.951916389	10.79507053	-31.21838	6.892691	-3.260504444	27.84164272	-82.728683	22.179594	-242.7488795	437.4148662	-1178.698242	157.527634	-783.7444539	1140.580341	-2960.57373	491.427032	0.004018778	0.007262289	-0.004886	0.015271	-0.002527111	0.001596503	-0.00491	0.00047	0.0003195	0.000607323	-0.001477	0.001062	-1.43E-05	0.000199652	-0.000214	0.000424	-0.072204111	0.085192864	-0.171953	0.052189	1.574598
2	2	1	1	8	-3.7922075	0.215079666	-4.318923	-3.538667	-4.492584944	0.469109804	-5.948689	-3.955603	-3.282229167	14.36828484	-41.310368	6.892691	-10.43228017	36.25754444	-106.912369	19.138126	-315.2121957	477.5224109	-1178.698242	157.527634	-915.0809365	1209.515595	-2960.57373	491.427032	0.003509	0.006728407	-0.004886	0.014699	-0.002207167	0.001666404	-0.004896	0.000849	6.47E-05	0.001255956	-0.004341	0.001062	-7.83E-06	0.00019461	-0.000213	0.000424	-0.060122444	0.085633977	-0.17036	0.052189	1.525920167
2	2	1	1	9	-3.830571111	0.301369878	-4.705212	-3.538667	-4.611805444	0.742127253	-6.93501	-3.955603	-6.205453056	18.11667194	-50.72316	6.892691	-18.51185322	44.5387498	-126.294189	14.599886	-380.1659115	488.9152225	-1178.698242	157.527634	-988.3051797	1219.862649	-2960.57373	491.427032	0.003214889	0.006313405	-0.004886	0.013829	-0.0018855	0.001675644	-0.004678	0.000894	-0.000420611	0.00231244	-0.008214	0.001062	-2.96E-05	0.000235254	-0.000594	0.000424	-0.048881889	0.08356696	-0.167878	0.052189	1.478562278
2	2	1	1	10	-3.895631722	0.435229183	-5.164309	-3.538667	-4.801115833	1.09979763	-8.053592	-3.955603	-9.618327667	21.66887351	-58.182365	6.892691	-26.90403306	51.60392863	-136.459351	14.400015	-428.2320965	475.2832973	-1178.698242	140.362366	-982.9717683	1221.937751	-2960.57373	491.427032	0.002452333	0.005760729	-0.004886	0.012642	-0.002151444	0.002377715	-0.009465	0.000894	-0.000470056	0.002294545	-0.008214	0.001062	-0.000881222	0.003653307	-0.01549	0.000424	-0.038803944	0.079196257	-0.163504	0.052189	1.432885889
2	2	1	1	11	-3.990876556	0.604812923	-5.674918	-3.538667	-5.060205944	1.509212326	-9.209332	-3.955603	-13.34265461	24.65161605	-62.517555	6.892691	-34.894716	56.55236255	-136.459351	14.400015	-450.5780149	456.0438653	-1178.698242	111.432266	-898.1098095	1300.692736	-2960.57373	928.73291	0.002326778	0.005546216	-0.004886	0.011132	-0.002210667	0.002446372	-0.009465	0.000894	-0.001140889	0.003362127	-0.011094	0.001062	-0.002716444	0.008422539	-0.033135	0.000424	-0.030107	0.073054104	-0.156382	0.052189	1.389290056
2	2	1	1	12	-4.118009278	0.798169926	-6.206268	-3.538667	-5.382694389	1.939067176	-10.29433	-3.955603	-17.12796122	26.71821342	-62.546768	6.892691	-41.87252983	59.08209492	-136.459351	14.400015	-439.0323632	473.4093152	-1178.698242	319.253998	-758.5065787	1472.026291	-2960.57373	2035.059326	0.004008389	0.01063095	-0.004886	0.041401	-0.001802833	0.00275837	-0.009465	0.003544	-0.003648833	0.010621705	-0.044081	0.001011	-0.007403833	0.020974762	-0.084421	0.000424	-0.022895444	0.065913635	-0.146	0.052189	1.348140833
2	2	1	1	13	-4.276342556	1.002140405	-6.717364	-3.538667	-5.758081444	2.36006288	-11.225674	-3.955603	-20.65986067	27.61513226	-62.546768	6.892691	-47.53649222	59.57200302	-136.459351	14.400015	-388.086086	571.1442353	-1178.698242	991.225891	-604.2645539	1662.448854	-2960.57373	2534.164551	0.007724667	0.020082552	-0.004886	0.0762	-0.000814	0.004700503	-0.009465	0.014509	-0.007813222	0.019592992	-0.073948	0.000838	-0.015329444	0.038034256	-0.142676	0.000424	-0.017173	0.058670661	-0.132285	0.052189	1.309715389
2	2	1	1	14	-4.462340278	1.201641115	-7.159546	-3.538667	-6.174969222	2.749064339	-11.969773	-3.955603	-23.59606267	27.32911079	-62.546768	6.892691	-51.94360561	58.73108085	-136.459351	14.400015	-297.7108512	743.9170471	-1178.698242	1657.663574	-471.6482256	1806.760968	-2960.57373	2534.164551	0.013101444	0.030295425	-0.004886	0.103991	0.000950444	0.008395975	-0.009465	0.028901	-0.012359722	0.025935773	-0.080999	0.000616	-0.024391722	0.051291363	-0.163128	0.000424	-0.012850056	0.052199984	-0.115553	0.052189	1.274158833
2	2	1	1	15	-4.669610222	1.380636506	-7.484469	-3.538667	-6.623808167	3.090720188	-12.53808	-3.955603	-25.62170828	26.2669752	-62.546768	6.585431	-55.39729583	57.16188343	-136.459351	14.400015	-174.2113531	949.7614067	-1178.698242	2208.598877	-380.5557336	1888.712352	-2960.57373	2534.164551	0.019887389	0.040360122	-0.004886	0.127054	0.003388722	0.012624788	-0.009465	0.04133	-0.015913556	0.028331181	-0.080999	0.000616	-0.033107833	0.059569164	-0.163128	0.000424	-0.009735111	0.047138363	-0.096363	0.052189	1.241445222
2	2	1	1	16	-4.889368722	1.524035796	-7.652361	-3.538667	-7.0982575	3.376099285	-12.967909	-3.955603	-26.49958533	25.37620643	-62.546768	5.94851	-58.28620106	55.15607448	-136.459351	14.400015	-28.99484378	1147.945839	-1178.698242	2557.246338	-333.0718147	1922.368557	-2960.57373	2534.164551	0.0275875	0.049121753	-0.004886	0.141119	0.006338	0.016726848	-0.009465	0.050685	-0.017133278	0.028064305	-0.080999	0.000616	-0.0413085	0.064692537	-0.163128	0.000424	-0.007534389	0.043651872	-0.075366	0.052189	1.211362722
2	2	1	1	17	-5.111269944	1.619793031	-7.652361	-3.538667	-7.595244889	3.600183841	-13.305016	-3.955603	-26.10495567	25.95903445	-62.546768	13.051844	-60.94849256	52.74605865	-136.459351	14.400015	123.8371743	1310.148208	-1178.698242	2654.844238	-317.5188175	1930.421304	-2960.57373	2534.164551	0.0350725	0.054656276	-0.004886	0.141119	0.010113389	0.021607672	-0.009465	0.065607	-0.015454333	0.029988857	-0.080999	0.030241	-0.049255056	0.068034654	-0.163128	0.000424	-0.005882667	0.041440732	-0.059484	0.052189	1.183531444
2	2	2	1	1	-4.549403778	0.153687264	-4.70333	-4.244264	-5.436907778	0.43411981	-6.21919	-4.971088	1.923739111	4.624754951	-2.993145	8.98387	8.137216556	5.904051903	-6.533403	15.143137	-10.42795	244.9911817	-673.300537	244.856079	-140.3057111	293.6007293	-1039.660278	209.816559	0.009825167	0.006419069	-0.003297	0.015297	-0.001120889	0.000305624	-0.001653	-0.000655	6.53E-05	0.000654091	-0.000668	0.001149	0.000134833	0.000108158	-2.50E-05	0.000273	-0.129418667	0.017547746	-0.152918	-0.093443	1.707371167
2	2	2	1	2	-4.533634778	0.166882588	-4.70333	-4.244264	-5.373618222	0.394607276	-6.138985	-4.971088	1.657760944	5.008654344	-7.169008	8.98387	6.653785667	8.433012741	-17.497387	15.143137	-58.93554461	321.064589	-890.457336	244.856079	-235.5062574	449.3335062	-1618.612427	209.816559	0.008818833	0.007141045	-0.004329	0.015297	-0.001100778	0.000343967	-0.001653	-0.000345	0.000126222	0.000642921	-0.000668	0.001149	0.000141111	0.000114053	-2.50E-05	0.000293	-0.127463333	0.020932988	-0.152918	-0.079383	1.663749889
2	2	2	1	3	-4.521774444	0.171133794	-4.70333	-4.244264	-5.326011333	0.345471057	-6.045192	-4.971088	0.94148	6.384966155	-15.485029	8.98387	4.212112278	12.60362417	-33.510277	15.143137	-117.6959032	401.6915835	-1085.469849	244.856079	-366.7769483	629.5856273	-2182.174805	209.816559	0.007771222	0.007653365	-0.00455	0.015297	-0.001054889	0.000422892	-0.001653	-4.20E-05	0.000226	0.000665035	-0.000668	0.001211	0.000160278	0.000149178	-2.50E-05	0.000551	-0.124840111	0.025245651	-0.152918	-0.066692	1.621994833
2	2	2	1	4	-4.517943444	0.170048817	-4.70333	-4.244264	-5.303416389	0.306803483	-5.935385	-4.971088	-0.303837444	8.869415522	-25.260172	8.98387	0.540836611	18.41831126	-53.866966	15.143137	-183.9459482	476.6804363	-1216.571167	244.856079	-521.9814246	800.2885623	-2583.864014	167.536346	0.006738722	0.007904848	-0.00455	0.015297	-0.0009895	0.000506163	-0.001653	0.000125	0.000353444	0.000709465	-0.000668	0.001663	0.000190278	0.000208612	-2.50E-05	0.00078	-0.121617333	0.029900365	-0.152918	-0.056612	1.582101444
2	2	2	1	5	-4.526838333	0.179862565	-4.78475	-4.244264	-5.316997389	0.340034748	-6.179843	-4.971088	-2.124285778	12.19371031	-35.761215	8.98387	-4.487578056	25.52876464	-76.574677	15.143137	-252.3297368	534.3189657	-1235.991089	244.856079	-679.5760274	925.9580177	-2669.166504	72.38102	0.005781778	0.007877852	-0.00455	0.015297	-0.000916611	0.000554625	-0.001653	0.000125	0.000463722	0.000695488	-0.000665	0.001663	0.000222889	0.000260559	-2.50E-05	0.000853	-0.117903167	0.034326336	-0.152918	-0.050191	1.544041889
2	2	2	1	6	-4.553348167	0.227829375	-5.127029	-4.244264	-5.378209389	0.497344073	-6.914728	-4.971088	-4.509333	15.97322479	-45.860023	8.98387	-10.78543033	33.25119472	-98.353073	15.143137	-315.5763638	565.9070851	-1235.991089	244.856079	-811.4053956	979.9477189	-2669.166504	-36.198235	0.004955889	0.007599284	-0.00455	0.015297	-0.000855556	0.000547183	-0.001653	0.000125	0.000483167	0.000666358	-0.00059	0.001663	0.000245889	0.000282584	-2.50E-05	0.000853	-0.113833167	0.038055073	-0.152918	-0.047924	1.507807111
2	2	2	1	7	-4.601993889	0.326917263	-5.549084	-4.244264	-5.496754611	0.759856805	-7.819061	-4.971088	-7.383891722	19.79986062	-54.305534	8.98387	-18.01100111	40.60373437	-114.917137	14.404964	-366.7521553	570.7877932	-1235.991089	244.856079	-888.4733349	969.8928007	-2669.166504	-49.699402	0.004305556	0.007149852	-0.00455	0.015144	-0.00083	0.00051801	-0.001653	0.000125	0.000330722	0.001099447	-0.003334	0.001663	0.000248556	0.000282981	-2.50E-05	0.000853	-0.109541222	0.040774215	-0.152918	-0.047924	1.473448222
2	2	2	1	8	-4.676413056	0.469934072	-6.032122	-4.244264	-5.678392722	1.093515149	-8.830013	-4.971088	-10.62186883	23.28976183	-60.075676	8.98387	-25.59331906	46.50826272	-122.076759	13.065662	-399.9245783	557.9215599	-1235.991089	244.856079	-891.3154687	967.5950908	-2669.166504	-49.699402	0.003859333	0.00666804	-0.00455	0.014746	-0.000860444	0.000581444	-0.002201	0.000125	-5.07E-05	0.00210363	-0.007275	0.001663	0.0002285	0.000295896	-0.000118	0.000853	-0.105127278	0.042337123	-0.152918	-0.047924	1.441096222
2	2	2	1	9	-4.779025	0.645145545	-6.550345	-4.244264	-5.923309889	1.467832346	-9.853674	-4.971088	-14.04930128	26.088781	-62.224876	8.98387	-32.86625872	50.19694397	-122.076759	11.38298	-407.9429702	550.0897133	-1235.991089	244.856079	-821.233006	1063.023378	-2669.166504	1080.165283	0.004700556	0.00875181	-0.00455	0.029888	-0.000700778	0.000756256	-0.002201	0.001348	-0.001797778	0.007717884	-0.031552	0.001663	-0.002534778	0.011730197	-0.049522	0.000853	-0.100641	0.042723972	-0.152918	-0.047924	1.410946889
2	2	2	1	10	-4.910568056	0.840274702	-7.069203	-4.244264	-6.226163667	1.852882801	-10.794134	-4.971088	-17.42091828	27.86386389	-62.224876	8.98387	-39.28053567	51.56802421	-122.076759	9.470758	-381.9386511	591.3005975	-1235.991089	693.273438	-701.3922993	1241.855399	-2669.166504	1941.438477	0.007627278	0.016984904	-0.00455	0.066693	9.61E-06	0.002947292	-0.002201	0.011442	-0.005543889	0.017191517	-0.067133	0.001663	-0.010077278	0.033439911	-0.135584	0.000853	-0.096087556	0.041984547	-0.152918	-0.047924	1.383215333
2	2	2	1	11	-5.069373667	1.04096634	-7.541897	-4.244264	-6.5779855	2.222155009	-11.588241	-4.971088	-20.41494544	28.40540904	-62.224876	8.98387	-44.55613022	51.1428712	-122.076759	7.485981	-315.5456592	719.1010611	-1235.991089	1439.929932	-564.6401486	1419.236105	-2669.166504	2227.71875	0.013084167	0.029752813	-0.00455	0.111108	0.001644056	0.007255622	-0.002201	0.028237	-0.010866278	0.027110388	-0.095094	0.001663	-0.0197275	0.0508507	-0.173568	0.000853	-0.091439	0.040203785	-0.152918	-0.047924	1.358057
2	2	2	1	12	-5.250817111	1.230524653	-7.913708	-4.244264	-6.968765833	2.556155221	-12.218966	-4.971088	-22.68001256	27.85646566	-62.224876	8.98387	-48.69120461	49.67553708	-122.076759	5.787821	-209.5154909	917.7853487	-1235.991089	2140.176025	-439.3137903	1545.366952	-2669.166504	2227.71875	0.020521889	0.043057752	-0.00455	0.145248	0.004336833	0.012950923	-0.002201	0.047407	-0.015759222	0.03229147	-0.095094	0.001663	-0.029312222	0.061944986	-0.173568	0.000853	-0.086632889	0.037502126	-0.152582	-0.047924	1.335476056
2	2	2	1	13	-5.447373833	1.391697863	-8.133468	-4.244264	-7.389505556	2.842996882	-12.703997	-4.971088	-23.90687006	26.93976252	-62.224876	8.98387	-51.87802656	47.77874842	-122.076759	4.706354	-72.36015644	1138.468203	-1235.991089	2655.8125	-342.4774238	1616.427476	-2669.166504	2227.71875	0.029111278	0.054606487	-0.00455	0.16413	0.0077655	0.018458372	-0.002201	0.060734	-0.018143556	0.032552992	-0.095094	0.001663	-0.038127389	0.068467463	-0.173568	0.000853	-0.081569944	0.034069568	-0.14909	-0.047924	1.315251667
2	2	2	1	14	-5.649264944	1.509356781	-8.16372	-4.244264	-7.833399611	3.076747357	-13.078549	-4.971088	-23.88601478	26.96637107	-62.224876	8.98387	-54.39916156	45.77250382	-122.076759	4.222155	82.06671583	1336.53809	-1235.991089	2893.752686	-279.013833	1648.859271	-2669.166504	2227.71875	0.038216222	0.06368319	-0.00455	0.171294	0.011890444	0.023893629	-0.002201	0.073305	-0.016826278	0.033830544	-0.095094	0.024773	-0.046382111	0.072439269	-0.173568	0.000853	-0.07613	0.030258656	-0.142427	-0.047924	1.296907333
2	2	2	1	15	-5.845474111	1.573254926	-8.16372	-4.244264	-8.296158222	3.25508422	-13.381898	-4.971088	-22.53909128	29.21636315	-62.224876	33.228493	-56.528257	43.73114027	-122.076759	3.878031	238.0589474	1483.845358	-1235.991089	2893.752686	-243.2973956	1661.036724	-2669.166504	2227.71875	0.046329222	0.068347171	-0.00455	0.171294	0.016561556	0.028924693	-0.002201	0.08313	-0.012209833	0.041234353	-0.095094	0.08388	-0.054159333	0.074647695	-0.173568	0.000853	-0.070205389	0.026751202	-0.132923	-0.035784	1.279731056
2	2	2	1	16	-6.0249165	1.580452523	-8.16372	-4.244264	-8.775537222	3.377024906	-13.646909	-4.971088	-19.91836567	33.91421078	-62.224876	55.797443	-58.45411806	41.62714213	-122.076759	2.81991	381.8389004	1570.470098	-1235.991089	2893.752686	-222.8927714	1665.357217	-2669.166504	2227.71875	0.051614611	0.068454562	-0.00455	0.171294	0.021969222	0.034090388	-0.002201	0.09636	-0.007155611	0.047906889	-0.095094	0.091378	-0.061807444	0.075817373	-0.173568	0.000853	-0.063745056	0.024674925	-0.121121	-0.016637	1.262838889
2	2	3	1	1	-3.968325167	0.102784987	-4.044326	-3.730509	-4.8021095	0.467814288	-5.453854	-4.11408	1.793050667	2.816113747	-2.503281	6.09076	9.160332667	3.228074222	4.161501	14.06848	28.11980217	114.52939	-334.616089	130.821411	-10.97078461	178.1873105	-428.870209	258.578674	0.010885944	0.004917228	-0.000372	0.014754	-0.001119833	0.00101448	-0.00224	0.000387	0.000172278	0.000399846	-0.000595	0.000774	5.11E-06	5.33E-05	-8.40E-05	7.10E-05	-0.113943056	0.024469989	-0.134572	-0.056085	1.816369389
2	2	3	1	2	-3.952291889	0.118364915	-4.044326	-3.71453	-4.725886389	0.467149954	-5.420805	-4.081838	1.916085	2.661501508	-1.845961	6.09076	8.955903056	3.65195189	0.481768	14.06848	-5.256129889	174.5998012	-534.68573	130.821411	-55.02605617	265.0044993	-841.921814	258.578674	0.010039667	0.005731956	-0.001995	0.014754	-0.001220222	0.000948356	-0.00224	0.000387	0.000206222	0.000354208	-0.000436	0.000774	2.78E-06	5.29E-05	-8.40E-05	7.10E-05	-0.109062611	0.029090759	-0.134572	-0.043632	1.762260278
2	2	3	1	3	-3.9363905	0.127395571	-4.044326	-3.71453	-4.652844444	0.454723404	-5.382399	-4.081838	1.705448556	3.0919708	-5.637417	6.09076	8.243231778	5.433668225	-8.540783	14.06848	-51.67937522	246.4322217	-753.919617	130.821411	-134.5633546	403.4715582	-1360.181274	258.578674	0.009112667	0.006424884	-0.003058	0.014754	-0.001286	0.000867977	-0.00224	0.000357	0.000247278	0.000316176	-0.000259	0.000774	6.22E-06	5.70E-05	-8.40E-05	9.80E-05	-0.1034345	0.03351776	-0.134572	-0.03234	1.708927778
2	2	3	1	4	-3.923867833	0.128322481	-4.044326	-3.71453	-4.588499167	0.426485061	-5.331589	-4.081838	1.054762111	4.593954589	-12.85399	6.09076	6.7131805	9.0015793	-22.18792	14.06848	-109.8684358	325.3223365	-970.522827	130.821411	-249.6727957	571.7894365	-1901.523926	258.578674	0.008146722	0.006936695	-0.003407	0.014754	-0.001304722	0.000833398	-0.00224	0.000219	0.000303611	0.000310956	-0.000111	0.000774	1.58E-05	7.54E-05	-8.40E-05	0.000217	-0.097252222	0.037466809	-0.134454	-0.023291	1.656490389
2	2	3	1	5	-3.918811167	0.125208668	-4.044326	-3.71453	-4.540958056	0.384397646	-5.263597	-4.081838	-0.125692056	7.087667498	-21.812798	6.09076	4.0820185	14.25941716	-40.232849	14.06848	-177.0240869	404.3308341	-1153.219482	130.821411	-393.254181	741.8335998	-2348.346436	258.578674	0.007189333	0.007223833	-0.003407	0.014754	-0.001268389	0.000914085	-0.00224	0.000873	0.000371167	0.000345727	-2.20E-05	0.001105	2.79E-05	9.67E-05	-8.40E-05	0.000274	-0.090757389	0.040637283	-0.133572	-0.017547	1.605024167
2	2	3	1	6	-3.925962667	0.135952916	-4.172033	-3.71453	-4.520465556	0.352080902	-5.176784	-4.081838	-1.895639333	10.34212716	-32.074314	6.09076	0.158944222	20.90712661	-61.327026	14.06848	-248.4284906	473.2049994	-1255.07373	130.821411	-549.497796	879.8085727	-2553.806396	232.208069	0.006288889	0.007267271	-0.003407	0.014754	-0.001177722	0.001105033	-0.00224	0.001601	0.000424	0.00035466	-2.00E-05	0.001105	3.44E-05	0.000103194	-8.40E-05	0.000274	-0.084225222	0.042745613	-0.132185	-0.015993	1.554609167
2	2	3	1	7	-3.950405167	0.188029262	-4.484125	-3.71453	-4.538309	0.393054298	-5.497966	-4.081838	-4.266166944	14.10319194	-42.730694	6.09076	-5.076278	28.37963131	-82.796288	14.06848	-317.3705131	520.6447653	-1255.07373	130.821411	-693.8564284	954.0464412	-2553.806396	157.846069	0.005491278	0.00707777	-0.003407	0.014754	-0.001046111	0.001326527	-0.00224	0.002005	0.000410222	0.000375716	-0.000234	0.001105	2.55E-05	0.000106687	-8.90E-05	0.000274	-0.077940778	0.043586968	-0.130457	-0.015993	1.505386611
2	2	3	1	8	-3.9970655	0.289524943	-4.884212	-3.71453	-4.605070167	0.557052106	-6.27467	-4.081838	-7.185147833	18.04771868	-52.512989	6.09076	-11.40532944	35.80548928	-100.764481	14.06848	-376.5897772	540.6400696	-1255.07373	130.821411	-796.4254252	956.3356163	-2553.806396	49.730301	0.004835944	0.006706017	-0.003407	0.014684	-0.000900278	0.001496699	-0.00224	0.002005	0.000261389	0.000811458	-0.002645	0.001105	-3.67E-06	0.00015574	-0.00046	0.000274	-0.072160333	0.043109389	-0.128446	-0.015993	1.457609111
2	2	3	1	9	-4.070157611	0.432671381	-5.359341	-3.71453	-4.728397833	0.822263809	-7.177374	-4.081838	-10.54266317	21.81726332	-60.216866	6.09076	-18.35003489	42.13697835	-110.936218	13.987284	-419.8543578	536.7433	-1255.07373	130.821411	-831.1383201	934.9154628	-2553.806396	-13.873672	0.005746833	0.008882675	-0.003407	0.03108	0.000358667	0.005503385	-0.00224	0.02158	-0.001510667	0.00760698	-0.031818	0.001105	-0.002185944	0.009246529	-0.039231	0.000274	-0.0670635	0.041454921	-0.126121	-0.015993	1.411657889
2	2	3	1	10	-4.1727765	0.608565103	-5.887826	-3.71453	-4.910904111	1.148138455	-8.123607	-4.081838	-14.18272039	25.06500403	-64.875984	6.09076	-25.25763456	46.49051547	-110.936218	13.065376	-441.3562932	523.6213901	-1255.07373	130.821411	-789.2175756	986.9849025	-2553.806396	694.387207	0.006820611	0.010924447	-0.003407	0.033733	0.000801111	0.005672987	-0.00224	0.02158	-0.003586111	0.011311995	-0.037176	0.001105	-0.004691222	0.013664269	-0.045064	0.000274	-0.062713056	0.038924359	-0.123333	-0.015993	1.368008833
2	2	3	1	11	-4.306536278	0.807954143	-6.440608	-3.71453	-5.149358444	1.499169811	-9.016533	-4.081838	-17.89860128	27.46799211	-65.525955	6.09076	-31.50366089	48.54591026	-110.936218	11.692085	-434.8514239	531.4172779	-1255.07373	217.53273	-686.2661392	1143.223096	-2553.806396	1715.41394	0.008251667	0.013322434	-0.003407	0.039602	0.000988722	0.005644608	-0.00224	0.02158	-0.006055222	0.014735977	-0.0441	0.001105	-0.008214389	0.019366041	-0.063404	0.000274	-0.059048556	0.035866445	-0.119798	-0.015993	1.327162778
2	2	3	1	12	-4.4710865	1.019625436	-6.979925	-3.71453	-5.435965111	1.845333153	-9.779658	-4.081838	-21.43024406	28.77137074	-65.525955	6.09076	-36.69540322	48.65156485	-110.936218	10.273333	-395.556597	597.1802611	-1255.07373	830.381226	-553.8323471	1329.712907	-2553.806396	2216.285645	0.011874333	0.021206583	-0.003407	0.078153	0.0018565	0.006353354	-0.00224	0.02158	-0.010613	0.022967378	-0.081509	0.001105	-0.013833167	0.029079196	-0.10114	0.000274	-0.055910278	0.032556928	-0.115158	-0.015993	1.289561611
2	2	3	1	13	-4.663706944	1.230037841	-7.461448	-3.71453	-5.7609485	2.163901975	-10.379188	-4.081838	-24.49121117	28.90363445	-65.525955	6.09076	-40.73419967	47.52764353	-110.936218	9.105978	-323.0229802	729.5042855	-1255.07373	1436.426514	-423.0484149	1478.657661	-2553.806396	2216.285645	0.018009833	0.033537154	-0.003407	0.122115	0.004056611	0.010491046	-0.00224	0.037717	-0.016643667	0.032214791	-0.107862	0.001105	-0.020384611	0.037768913	-0.117942	0.000274	-0.053067611	0.02913331	-0.109057	-0.015993	1.255506611
2	2	3	1	14	-4.879273333	1.424334312	-7.841363	-3.71453	-6.114868444	2.440133287	-10.820075	-4.081838	-26.81396039	28.10577619	-65.525955	6.09076	-43.74620994	45.87240213	-110.936218	8.400335	-221.6927935	901.3046031	-1255.07373	1945.287354	-315.2347713	1570.536749	-2553.806396	2216.285645	0.025817278	0.045721419	-0.003407	0.15059	0.007284444	0.016006982	-0.00224	0.056104	-0.022056	0.036951888	-0.107862	0.001105	-0.026406222	0.042656765	-0.117942	0.000274	-0.050247333	0.025642402	-0.101269	-0.015993	1.225093333
2	2	3	1	15	-5.110606333	1.587991895	-8.083282	-3.71453	-6.490052	2.666046434	-11.131024	-4.081838	-28.18609106	27.02078517	-65.525955	6.09076	-45.98811228	44.12684904	-110.936218	8.18882	-99.48987872	1078.156023	-1255.07373	2291.993408	-241.0390074	1614.484269	-2553.806396	2216.285645	0.035025889	0.057204184	-0.003407	0.173906	0.011152444	0.021180062	-0.00224	0.067516	-0.025353889	0.03744239	-0.107862	0.001105	-0.031522222	0.044778408	-0.117942	0.000274	-0.047164389	0.02226017	-0.091789	-0.015993	1.198173444
2	2	3	1	16	-5.349041556	1.7084909	-8.162443	-3.71453	-6.881337	2.838462597	-11.35264	-4.081838	-28.472125	26.66205212	-65.525955	6.09076	-47.76352644	42.42908767	-110.936218	8.169107	33.8510995	1233.565845	-1255.07373	2439.570801	-201.1218245	1629.246059	-2553.806396	2216.285645	0.044694	0.066040238	-0.003407	0.180063	0.015715167	0.026349808	-0.00224	0.079929	-0.025336278	0.037455395	-0.107862	0.001105	-0.035830333	0.045300571	-0.117942	0.000274	-0.043562889	0.019714229	-0.080819	-0.015993	1.174352556
2	2	4	1	1	-3.952407944	0.147721856	-4.071021	-3.610631	-4.094749333	0.464560768	-4.980968	-3.622575	2.635460611	4.046150162	-2.225776	8.702703	6.805472333	11.39833852	-13.352523	19.014645	34.03668339	156.082809	-443.15329	187.265396	-177.9519538	265.8793421	-507.616425	217.282104	0.010704944	0.005023755	-0.001172	0.014636	-0.002104111	0.001487939	-0.003958	0.00049	0.000227722	0.000592877	-0.000521	0.001196	-6.19E-05	7.18E-05	-0.000178	2.90E-05	-0.128432333	0.036668109	-0.156954	-0.036322	1.830893
2	2	4	1	2	-3.9291305	0.170454185	-4.071021	-3.584541	-4.044034222	0.408578201	-4.878471	-3.622575	2.770264056	3.912890009	-1.637793	8.702703	5.167358667	12.70519892	-17.837162	19.014645	-9.692907111	234.7269026	-713.290771	187.265396	-227.5335299	282.7057565	-736.891663	217.282104	0.009812944	0.005941096	-0.003094	0.014636	-0.001989111	0.001619567	-0.003958	0.000668	0.000255778	0.000566734	-0.000402	0.001196	-5.79E-05	7.63E-05	-0.000178	5.50E-05	-0.121642056	0.045345946	-0.156954	-0.01443	1.779008944
2	2	4	1	3	-3.906236889	0.184699166	-4.071021	-3.584541	-4.008626722	0.356280823	-4.761969	-3.622575	2.473912167	4.433723812	-6.972127	8.702703	3.013246833	14.44220968	-25.63405	19.014645	-69.49563494	332.7254192	-1016.92981	187.265396	-303.8625713	340.9406069	-1177.346436	217.282104	0.008831278	0.006745194	-0.00442	0.014636	-0.001841778	0.001751762	-0.003958	0.000839	0.000307389	0.0005452	-0.00032	0.001196	-5.02E-05	8.43E-05	-0.000178	9.40E-05	-0.113384444	0.053988034	-0.156954	0.005897	1.728680778
2	2	4	1	4	-3.887898611	0.187958823	-4.071021	-3.584541	-3.993813444	0.327496575	-4.629718	-3.622575	1.612003611	6.308504007	-16.748142	8.702703	0.1029825	16.9593295	-37.459602	19.014645	-144.1551732	441.2065404	-1309.790039	187.265396	-407.4444737	441.6483311	-1647.192139	200.255005	0.007806389	0.007360323	-0.004903	0.014636	-0.001662278	0.001868369	-0.003958	0.000974	0.000403778	0.000580014	-0.000291	0.001415	-3.81E-05	9.53E-05	-0.000178	0.000142	-0.103897944	0.061999364	-0.156954	0.022992	1.679999333
2	2	4	1	5	-3.879370111	0.184097594	-4.071021	-3.584541	-4.006910333	0.357740228	-4.865462	-3.622575	0.071326111	9.553698756	-28.80196	8.702703	-3.7774945	20.537162	-53.087254	19.014645	-229.5253761	545.8500045	-1526.511597	187.265396	-530.9509095	557.3892656	-2022.86084	135.198792	0.006795167	0.007724277	-0.004903	0.014636	-0.001455444	0.001947609	-0.003958	0.000993	0.000540278	0.00068669	-0.000291	0.002168	-2.17E-05	0.000106386	-0.000178	0.000182	-0.093519667	0.068792219	-0.156954	0.035121	1.633017111
2	2	4	1	6	-3.886709833	0.193630808	-4.180776	-3.584541	-4.056771667	0.472183911	-5.380117	-3.622575	-2.213419167	13.81050788	-42.190002	8.702703	-8.746199444	25.1843803	-71.17395	19.014645	-318.0535777	628.9995377	-1591.626221	187.265396	-658.2618531	650.2572143	-2156.398193	28.538704	0.005858389	0.007804983	-0.004903	0.014636	-0.001233167	0.001965868	-0.003958	0.000993	0.000667056	0.000733265	-0.000282	0.002168	-2.78E-06	0.000112636	-0.000178	0.000192	-0.082667944	0.073826603	-0.156954	0.040816	1.587794278
2	2	4	1	7	-3.916260444	0.252804254	-4.589589	-3.584541	-4.152680333	0.665639815	-6.051695	-3.622575	-5.229566667	18.62723263	-55.329063	8.702703	-14.74852539	30.49414292	-89.027222	18.738384	-399.2568159	675.9553761	-1591.626221	187.265396	-765.0572705	687.6087294	-2156.398193	-99.327621	0.005051278	0.007619581	-0.004903	0.014636	-0.001013722	0.001906275	-0.003958	0.000993	0.000689889	0.000707935	-0.000217	0.002168	1.59E-05	0.000110668	-0.000178	0.000192	-0.071797833	0.076701819	-0.156954	0.040816	1.544445778
2	2	4	1	8	-3.973869278	0.376711545	-5.102927	-3.584541	-4.302580444	0.922860056	-6.863904	-3.622575	-8.867699278	23.47551815	-66.286987	8.702703	-21.497154	35.65271331	-102.736931	17.359184	-462.0006768	684.1348977	-1591.626221	187.265396	-823.9603543	672.4713145	-2156.398193	-225.937271	0.004417778	0.00724514	-0.004903	0.014636	-0.000819944	0.001771239	-0.003958	0.000993	0.000500389	0.001229425	-0.003628	0.002168	3.28E-05	0.000102148	-0.000161	0.000192	-0.061332722	0.077248444	-0.156578	0.040816	1.503174833
2	2	4	1	9	-4.064055444	0.553958183	-5.694372	-3.584541	-4.510966222	1.227004641	-7.763977	-3.622575	-12.92957778	27.81219658	-73.313255	8.702703	-28.48119794	39.67901816	-108.353607	14.972763	-496.4887618	669.7697645	-1591.626221	187.265396	-815.7488243	681.0510198	-2156.398193	-78.12973	0.004662722	0.007672826	-0.004903	0.019045	-0.000428222	0.001815547	-0.003835	0.003093	-0.000827	0.005899084	-0.023952	0.002168	-0.000208278	0.001074845	-0.0045	0.000192	-0.051595333	0.075564755	-0.155007	0.040816	1.464270611
2	2	4	1	10	-4.189362222	0.768694615	-6.324814	-3.584541	-4.777267056	1.556974481	-8.669798	-3.622575	-17.14251183	31.14960792	-75.009239	8.702703	-35.09296772	41.86749826	-108.353607	11.722555	-493.9752509	672.3921859	-1591.626221	188.650818	-741.2682267	799.3772851	-2156.398193	1002.453003	0.005645667	0.009831314	-0.004903	0.032152	-0.000132778	0.001654069	-0.003504	0.003093	-0.0031305	0.011193944	-0.041264	0.002168	-0.003022278	0.011966609	-0.050778	0.000192	-0.042768056	0.07196893	-0.151913	0.040816	1.428066278
2	2	4	1	11	-4.349763944	1.004563788	-6.944526	-3.584541	-5.095849	1.888684457	-9.497962	-3.622575	-21.1624985	33.11497429	-75.009239	8.702703	-40.83566839	42.15659164	-108.353607	7.791309	-447.2236199	746.77929	-1591.626221	1016.472046	-622.8722441	984.4490897	-2156.398193	1700.240479	0.008418667	0.016849732	-0.004903	0.063878	0.000511889	0.002369461	-0.002993	0.0081	-0.007410722	0.020542193	-0.076524	0.002168	-0.008916	0.027051338	-0.106171	0.000192	-0.034895167	0.066899515	-0.146803	0.040816	1.3948675
2	2	4	1	12	-4.5420705	1.243275389	-7.494299	-3.584541	-5.4578615	2.20032843	-10.197232	-3.622575	-24.59623872	33.58213433	-75.009239	8.702703	-45.47417178	41.07081956	-108.353607	3.505883	-353.8986764	916.4304309	-1591.626221	1867.11438	-492.0503142	1145.939716	-2156.398193	1861.794434	0.014029167	0.030101425	-0.004903	0.114086	0.002036556	0.006011742	-0.002353	0.024451	-0.013732611	0.032108328	-0.112956	0.002168	-0.016663056	0.040823139	-0.139491	0.000192	-0.027905	0.060815542	-0.139144	0.040816	1.364862222
2	2	4	1	13	-4.759701278	1.464968363	-7.912327	-3.584541	-5.853751833	2.476533113	-10.759658	-3.622575	-27.06080972	32.8785807	-75.009239	8.702703	-49.03650694	39.315928	-108.353607	-0.668964	-219.3435709	1148.221071	-1591.626221	2603.90918	-374.922515	1247.50049	-2156.398193	1861.794434	0.021928444	0.044639486	-0.004903	0.154029	0.004476833	0.010983923	-0.001659	0.041572	-0.019491833	0.038043573	-0.112956	0.002168	-0.024749167	0.050580348	-0.145564	0.000192	-0.021632111	0.054121547	-0.128551	0.040816	1.338043389
2	2	4	1	14	-4.993084056	1.650313282	-8.145141	-3.584541	-6.275136611	2.708950135	-11.207501	-3.644781	-28.25196483	31.95623344	-75.009239	8.702703	-51.72288033	37.42309716	-108.353607	-4.279346	-55.97219744	1389.193331	-1591.626221	3100.060303	-286.1883163	1296.403358	-2156.398193	1861.794434	0.031260278	0.057694752	-0.004903	0.178187	0.007559778	0.015864113	-0.001004	0.053834	-0.022052667	0.038120416	-0.112956	0.002168	-0.032845889	0.057567609	-0.14574	0.000192	-0.015836778	0.047133098	-0.1149	0.040816	1.314164944
2	2	4	1	15	-5.230567389	1.783253507	-8.156819	-3.584541	-6.715799833	2.894677428	-11.576719	-3.693898	-27.99367967	32.2833151	-75.009239	12.617168	-53.80631222	35.62725054	-108.353607	-7.063608	119.6272466	1596.495696	-1591.626221	3276.677734	-229.4243816	1314.131404	-2156.398193	1861.794434	0.041113667	0.067794669	-0.004903	0.185609	0.011306111	0.02088924	-0.000449	0.06643	-0.019942889	0.040458811	-0.112956	0.039118	-0.041296556	0.063336999	-0.152106	0.000192	-0.010239222	0.040140451	-0.098353	0.040816	1.292742167
2	2	4	1	16	-5.459645444	1.853685961	-8.156819	-3.584541	-7.171908444	3.033974774	-11.903853	-3.762508	-26.2581775	35.08979487	-75.009239	39.941742	-55.54662006	33.93454696	-108.353607	-9.099355	290.6148173	1745.741753	-1591.626221	3276.677734	-199.2339613	1318.910917	-2156.398193	1861.794434	0.049452	0.072302339	-0.004903	0.185609	0.015797111	0.026222291	-0.000383	0.080389	-0.0141505	0.049966448	-0.112956	0.105174	-0.050374611	0.06856362	-0.163399	0.000192	-0.0045765	0.033642563	-0.079299	0.040816	1.273094556
2	2	5	1	1	-3.967210111	0.137823329	-4.071363	-3.664203	-4.350192944	0.353289993	-5.014742	-3.981115	2.409612389	3.376463109	-2.860851	7.37247	4.853601444	9.160576188	-13.212833	14.148216	30.90100189	141.8388947	-397.346313	158.836548	-161.4729916	232.9870554	-552.028687	147.388458	0.009733722	0.005482498	-0.002052	0.014205	-0.002233056	0.001714007	-0.004165	0.001281	0.000164389	0.000448314	-0.000696	0.00085	-5.27E-05	6.35E-05	-0.000144	2.90E-05	-0.116266389	0.028394691	-0.141367	-0.045125	1.797422389
2	2	5	1	2	-3.945924778	0.15568308	-4.071363	-3.648705	-4.315167944	0.312418527	-4.938719	-3.981115	2.528920222	3.213273891	-1.859865	7.37247	3.323856944	10.67552075	-18.955393	14.148216	-10.09249956	208.8795754	-629.387024	158.836548	-216.8709789	276.1459857	-875.061035	147.388458	0.008825333	0.006212486	-0.003334	0.014205	-0.0020415	0.001950382	-0.004165	0.001722	0.000204833	0.000395903	-0.000471	0.00085	-5.22E-05	6.38E-05	-0.000144	2.90E-05	-0.111818889	0.03516248	-0.141367	-0.028344	1.7423505
2	2	5	1	3	-3.925061444	0.165535532	-4.071363	-3.648705	-4.294795333	0.279597703	-4.852597	-3.981115	2.241404111	3.805949789	-7.035155	7.37247	1.239085167	12.80325967	-27.797184	14.148216	-66.47196228	293.1730972	-900.158813	158.836548	-294.7622338	355.2300152	-1259.553345	147.388458	0.007864111	0.006790554	-0.003999	0.014205	-0.001809889	0.002173186	-0.004165	0.002032	0.0002575	0.000362342	-0.000252	0.00085	-5.28E-05	6.37E-05	-0.000144	2.90E-05	-0.106103778	0.041988956	-0.141367	-0.014008	1.688102333
2	2	5	1	4	-3.908568056	0.165790245	-4.071363	-3.648705	-4.294516556	0.279010707	-4.847579	-3.981115	1.421054222	5.669421165	-15.715957	7.37247	-1.588846833	15.80157334	-39.947948	14.148216	-136.2421111	387.9136093	-1166.020264	158.836548	-393.0678317	456.1740721	-1622.112305	140.700531	0.006892333	0.007163838	-0.003999	0.014205	-0.0015475	0.002353527	-0.004165	0.002152	0.000330111	0.000384514	-0.000128	0.001055	-5.54E-05	6.50E-05	-0.000144	2.90E-05	-0.099416111	0.048096464	-0.141367	-0.003721	1.634746444
2	2	5	1	5	-3.901377222	0.161237761	-4.071363	-3.648705	-4.321276167	0.341899472	-5.237811	-3.981115	-0.029297667	8.688128238	-26.468826	7.37247	-5.312045333	19.76383582	-54.83239	14.148216	-214.4379725	479.6279696	-1359.599365	158.836548	-504.1779442	552.0159279	-1859.281494	111.482048	0.005959444	0.007295396	-0.003999	0.014205	-0.001266722	0.002465451	-0.004165	0.002152	0.000410222	0.000436353	-0.000128	0.001342	-6.11E-05	7.17E-05	-0.000185	2.90E-05	-0.092131222	0.052874599	-0.141367	0.001064	1.582380167
2	2	5	1	6	-3.909056389	0.1725774	-4.207105	-3.648705	-4.383050667	0.478041221	-5.761452	-3.981115	-2.152911889	12.53816787	-38.375946	7.37247	-9.991812611	24.50240128	-70.935974	14.148216	-293.3654386	551.5362835	-1407.883301	158.836548	-612.7357441	612.6300821	-1859.281494	50.902748	0.005116333	0.007178193	-0.003999	0.014205	-0.000984111	0.002487913	-0.004165	0.002152	0.000452889	0.00042751	-0.000128	0.001342	-6.97E-05	8.56E-05	-0.000263	2.90E-05	-0.084677667	0.055882498	-0.141367	0.001064	1.5311725
2	2	5	1	7	-3.937259111	0.231755456	-4.577623	-3.648705	-4.487806389	0.677969178	-6.420077	-3.981115	-4.918721611	16.82745457	-49.933548	7.37247	-15.52430772	29.49117456	-85.541695	14.148216	-363.7282371	590.6129685	-1407.883301	158.836548	-695.7619642	618.639558	-1859.281494	-34.275627	0.004409611	0.006849429	-0.003999	0.014198	-0.000723111	0.002412872	-0.004165	0.002152	0.000383333	0.00058393	-0.001282	0.001342	-7.93E-05	0.000101046	-0.000303	2.90E-05	-0.077482222	0.056914689	-0.141367	0.001064	1.481392889
2	2	5	1	8	-3.991035056	0.347901533	-5.03933	-3.648705	-4.641789167	0.928893405	-7.187147	-3.981115	-8.215049111	21.09175668	-59.398354	7.37247	-21.58784533	33.91928842	-94.995461	13.471956	-416.5049424	595.7394748	-1407.883301	158.836548	-729.1320886	596.6694113	-1859.281494	-130.67894	0.003876	0.006401495	-0.003999	0.013983	-0.000511556	0.002260383	-0.004165	0.002152	0.000122056	0.00133652	-0.004711	0.001342	-8.45E-05	0.00010685	-0.000303	2.90E-05	-0.070899278	0.056055372	-0.141367	0.001064	1.433419889
2	2	5	1	9	-4.074176556	0.509458602	-5.567595	-3.648705	-4.847603833	1.214813382	-8.003335	-3.981115	-11.86047056	24.85718397	-65.258957	7.37247	-27.67650917	36.95622442	-96.123993	11.970234	-443.880933	582.9345302	-1407.883301	158.836548	-699.3393157	640.1156999	-1859.281494	405.590973	0.003537	0.005982648	-0.003999	0.013479	-0.000372444	0.00209318	-0.004029	0.002152	-0.000375	0.002503855	-0.008859	0.001342	-7.79E-05	0.000106633	-0.000303	2.90E-05	-0.065151778	0.053657593	-0.140988	0.001064	1.387726056
2	2	5	1	10	-4.188709556	0.702521563	-6.12698	-3.648705	-5.103064278	1.514993525	-8.789213	-3.981115	-15.61306456	27.7034155	-66.335564	7.37247	-33.24350056	38.16038784	-96.123993	9.626341	-438.7289109	588.6164907	-1407.883301	215.20134	-612.5134634	794.7361269	-1859.281494	1332.128418	0.003723389	0.006351502	-0.003999	0.016834	-0.000197611	0.001891512	-0.003708	0.002152	-0.001456556	0.005083616	-0.019196	0.001342	-0.003811056	0.015851843	-0.067327	2.90E-05	-0.06031	0.050234905	-0.139042	0.001064	1.344836944
2	2	5	1	11	-4.334394278	0.912711541	-6.673188	-3.648705	-5.401662111	1.807016381	-9.473928	-3.981115	-19.172619	29.32181412	-66.335564	7.37247	-37.88506683	37.71781361	-96.123993	6.516881	-395.3538474	659.2149519	-1407.883301	932.419983	-492.0547977	982.634593	-1859.281494	1841.05481	0.006431278	0.014947252	-0.003999	0.061375	0.000444389	0.002494853	-0.003227	0.007848	-0.005094222	0.015777438	-0.064974	0.001342	-0.008408611	0.024406236	-0.08286	2.90E-05	-0.056304278	0.046308853	-0.135217	0.001064	1.305264444
2	2	5	1	12	-4.508253167	1.123993111	-7.154851	-3.648705	-5.734482	2.071896104	-10.021244	-3.981115	-22.20229528	29.63096392	-66.335564	7.37247	-41.44441383	36.2766803	-96.123993	2.96226	-312.2608705	810.160818	-1407.883301	1654.510132	-366.5946943	1128.447331	-1859.281494	1858.437012	0.011804611	0.028286236	-0.003999	0.108159	0.001905167	0.00576861	-0.002622	0.023067	-0.010370278	0.02617432	-0.094255	0.001342	-0.013439667	0.031022747	-0.090627	2.90E-05	-0.052950722	0.042267406	-0.129173	0.001064	1.269429722
2	2	5	1	13	-4.7044325	1.319169615	-7.519775	-3.648705	-6.092402333	2.297143647	-10.433118	-3.981115	-24.37696678	28.94186442	-66.335564	7.37247	-43.99497844	34.54338196	-96.123993	-0.508647	-193.8268801	1011.866679	-1407.883301	2278.219238	-259.3259803	1211.623881	-1859.281494	1858.437012	0.018712056	0.040390092	-0.003999	0.134253	0.004245333	0.010460242	-0.00194	0.039501	-0.014784	0.030511541	-0.094255	0.001342	-0.018363444	0.035481893	-0.090627	2.90E-05	-0.049980556	0.038287171	-0.120655	0.001064	1.237590944
2	2	5	1	14	-4.914535944	1.481635061	-7.723136	-3.648705	-6.467731611	2.476788933	-10.737042	-3.99903	-25.43274306	28.09589752	-66.335564	7.37247	-45.7665135	32.96356974	-96.123993	-3.426032	-49.48956589	1222.29187	-1407.883301	2715.459717	-183.9646318	1245.181093	-1859.281494	1858.437012	0.0265025	0.050487201	-0.003999	0.148342	0.007325722	0.015487639	-0.001661	0.053507	-0.0166595	0.030531565	-0.094255	0.001342	-0.023018	0.038313184	-0.090627	2.90E-05	-0.047079778	0.034398081	-0.10955	0.001064	1.209791944
2	2	5	1	15	-5.128311556	1.597505958	-7.733524	-3.648705	-6.8551775	2.609796258	-10.973056	-4.038215	-25.20179256	28.39371706	-66.335564	11.160564	-47.06105567	31.63369321	-96.123993	-5.668631	108.1215723	1407.677925	-1407.883301	2908.604736	-143.8623877	1252.499182	-1859.281494	1858.437012	0.034799167	0.058560168	-0.003999	0.155427	0.011035611	0.020503993	-0.001661	0.065551	-0.015075944	0.032181127	-0.094255	0.029233	-0.027598667	0.040275201	-0.090627	2.90E-05	-0.043943778	0.03074716	-0.095927	0.001064	1.185840722
2	2	5	1	16	-5.334565833	1.657803164	-7.733524	-3.648705	-7.252082556	2.697956849	-11.182506	-4.093507	-23.63071667	30.96782616	-66.335564	35.651836	-48.16422	30.42858302	-96.123993	-7.551785	265.4860451	1546.972061	-1407.883301	2908.604736	-132.8639	1252.404381	-1859.281494	1858.437012	0.042410889	0.063043571	-0.003999	0.155427	0.015193944	0.025097434	-0.001661	0.074327	-0.010353389	0.039910286	-0.094255	0.085505	-0.032520333	0.042073233	-0.090627	2.80E-05	-0.040334889	0.027974044	-0.080119	0.001064	1.165319556
2	2	5	1	17	-5.522156889	1.660514241	-7.733524	-3.648705	-7.6579145	2.743912474	-11.398482	-4.164078	-20.77702494	35.93432424	-66.335564	58.462517	-49.275454	29.19857125	-96.123993	-9.754915	410.9032119	1632.470965	-1407.883301	2908.604736	-138.7665718	1253.214974	-1859.281494	1858.437012	0.047744833	0.063460251	-0.003999	0.155427	0.020058222	0.030012082	-0.001661	0.087698	-0.004954	0.04731206	-0.094255	0.097404	-0.0384235	0.044615342	-0.106229	2.10E-05	-0.036129	0.027324302	-0.07571	0.001064	1.147624444
3	2	1	1	1	-3.894008611	0.205126271	-4.062769	-3.47712	-4.896743611	0.313802001	-5.495935	-4.525625	3.688202667	4.059986676	-1.230526	9.424067	4.691155778	9.871155718	-10.428257	17.873583	15.37685394	182.1637296	-504.579742	181.549927	51.76248006	496.1748478	-686.199219	972.705444	0.009710722	0.007139288	-0.004746	0.015786	-0.002192111	0.001423149	-0.004051	-0.000325	0.000284778	0.000591214	-0.000364	0.00125	-3.55E-05	4.48E-05	-0.000112	2.10E-05	-0.154082611	0.024814027	-0.17996	-0.087626	1.824515167
3	2	1	1	2	-3.862648333	0.225027479	-4.062769	-3.467181	-4.855903389	0.27689917	-5.440923	-4.525625	3.658610167	4.099694387	-1.763191	9.424067	5.335639333	10.29587913	-10.428257	17.873583	-27.59828694	249.3147691	-711.263489	181.549927	107.7469771	571.2749853	-686.199219	1259.802246	0.008604667	0.007886161	-0.005588	0.015786	-0.002142111	0.001419839	-0.004051	-0.000325	0.000311389	0.000573182	-0.000364	0.00125	-4.14E-05	5.05E-05	-0.000135	2.10E-05	-0.149484111	0.032828719	-0.17996	-0.062955	1.777262556
3	2	1	1	3	-3.833031778	0.235218391	-4.062769	-3.467181	-4.807816333	0.24232694	-5.358781	-4.525625	3.228231222	4.923171067	-8.582497	9.424067	6.486938778	11.70122946	-10.428257	28.952665	-80.77097022	326.401906	-926.877014	181.549927	177.7602556	673.029941	-686.199219	1626.854492	0.007490778	0.008390306	-0.005588	0.015786	-0.0021245	0.001409714	-0.004051	-0.000325	0.000368611	0.000569045	-0.000364	0.00125	-5.28E-05	7.06E-05	-0.000251	2.10E-05	-0.143312444	0.042305746	-0.17996	-0.036371	1.731561278
3	2	1	1	4	-3.8088445	0.234458245	-4.062769	-3.467181	-4.747787778	0.231399657	-5.247602	-4.278267	2.312427278	6.855953229	-17.211142	9.424067	8.298310389	14.68292259	-10.428257	44.203991	-144.3734186	409.6368648	-1139.855591	181.549927	270.1611972	805.5818242	-686.199219	2057.205566	0.006423	0.008611595	-0.005588	0.015786	-0.002152222	0.001441894	-0.004051	-0.000325	0.000451389	0.000591253	-0.000364	0.001302	-7.21E-05	0.000111452	-0.000418	2.10E-05	-0.135451	0.052837333	-0.17996	-0.00844	1.687202389
3	2	1	1	5	-3.794491389	0.226488134	-4.062769	-3.467181	-4.669511111	0.284579826	-5.112185	-3.838622	0.822007556	9.831683142	-27.58009	9.424067	10.98962539	19.57028283	-10.428257	63.239422	-218.5638861	493.5565901	-1331.622681	181.549927	389.6966451	959.6804355	-686.199219	2480.374756	0.005450667	0.008544846	-0.005588	0.015786	-0.002238944	0.001586808	-0.005366	-0.000325	0.000523167	0.000586053	-0.000364	0.001302	-0.000103833	0.000179275	-0.000667	2.10E-05	-0.125806556	0.064036092	-0.17996	0.020256	1.643951389
3	2	1	1	6	-3.795144444	0.227308505	-4.069891	-3.467181	-4.564627333	0.425059654	-4.962964	-3.224277	-1.330304222	13.66804837	-39.404854	9.424067	14.7932545	26.31453891	-10.428257	85.543571	-301.6410396	569.1611547	-1464.496582	181.549927	531.9135666	1106.029543	-686.199219	2744.574463	0.004615167	0.008226506	-0.005588	0.015786	-0.002393444	0.001879878	-0.006812	-0.000325	0.000512833	0.000600657	-0.000367	0.001302	-0.000155556	0.000284934	-0.001043	2.10E-05	-0.114316389	0.075508623	-0.17996	0.049145	1.601604889
3	2	1	1	7	-3.816663167	0.268699745	-4.450106	-3.467181	-4.422956889	0.649954452	-4.893411	-2.412896	-4.205343111	18.13693708	-51.988365	9.424067	19.85485156	34.44746387	-10.428257	108.98233	-388.3538242	624.2835026	-1483.668335	181.549927	679.5472573	1201.876542	-686.199219	2744.574463	0.003947722	0.007739838	-0.005588	0.01576	-0.002612778	0.00227371	-0.007999	-0.000325	0.000326	0.00110494	-0.003436	0.001302	-0.000236222	0.000436306	-0.001561	2.10E-05	-0.100957611	0.086846582	-0.17996	0.077662	1.560043056
3	2	1	1	8	-3.8652335	0.374041576	-4.936364	-3.467181	-4.233713111	0.954070427	-4.893411	-1.407904	-7.802867944	22.91562197	-64.13266	9.424067	26.11904222	43.04308341	-10.428257	129.576645	-469.8161092	648.4310627	-1483.668335	181.549927	804.254047	1216.950256	-686.199219	2744.574463	0.003466944	0.007213838	-0.005588	0.015374	-0.002874167	0.002660723	-0.008546	-0.000325	-0.0001245	0.002245418	-0.007959	0.001302	-0.000348333	0.000617394	-0.002105	2.10E-05	-0.085767389	0.097618139	-0.17996	0.105119	1.519263944
3	2	1	1	9	-3.946710944	0.540086569	-5.518984	-3.467181	-3.987639444	1.329011454	-4.893411	-0.253285	-12.0356115	27.58611697	-74.328346	9.424067	33.25908578	50.83890947	-10.428257	142.354431	-535.3601486	640.4031086	-1483.668335	181.549927	876.0377553	1175.464045	-686.199219	2744.574463	0.003106667	0.006729894	-0.005588	0.014556	-0.002905333	0.00267076	-0.008546	-0.000325	-0.000789111	0.003487546	-0.011498	0.001302	-0.001256833	0.003830354	-0.016407	2.10E-05	-0.068865278	0.107375087	-0.17996	0.130683	1.479390333
3	2	1	1	10	-4.065827	0.753903617	-6.175169	-3.467181	-3.679394944	1.757109829	-4.893411	0.96467	-16.72553706	31.69230007	-81.098328	9.424067	40.71967161	56.62123626	-10.428257	143.464615	-574.7707796	615.1592453	-1483.668335	181.549927	877.1756032	1173.938761	-686.199219	2744.574463	0.003112111	0.006739734	-0.005588	0.014654	-0.002909278	0.002670718	-0.008546	-0.000325	-0.001978667	0.005798762	-0.02061	0.001302	-0.002565667	0.006487637	-0.023583	2.10E-05	-0.050460056	0.115689153	-0.17996	0.153567	1.440649889
3	2	1	1	11	-4.225469889	1.001930678	-6.870623	-3.467181	-3.308978278	2.21137779	-4.893411	2.137791	-21.6151245	34.80421117	-83.161438	9.424067	47.87867928	59.69943898	-10.428257	143.464615	-579.6263772	609.1538855	-1483.668335	171.019363	810.7371809	1295.199391	-1882.09082	2744.574463	0.004601778	0.010836987	-0.005588	0.040093	-0.003057167	0.002701775	-0.008546	-0.000325	-0.005243111	0.014292146	-0.057675	0.001302	-0.005436667	0.01322455	-0.051683	2.10E-05	-0.030831667	0.122213384	-0.179554	0.173351	1.403337778
3	2	1	1	12	-4.426079056	1.269381607	-7.561193	-3.467181	-2.881417	2.660670284	-4.893411	3.170478	-26.38597667	36.58605327	-83.161438	9.424067	54.23195811	60.13299506	-10.428257	143.464615	-544.6550509	669.8304697	-1483.668335	800.503235	696.6792789	1503.219606	-2682.936523	2744.574463	0.008533611	0.021298327	-0.005588	0.08233	-0.003558556	0.003194733	-0.010558	-0.000325	-0.011596	0.029041203	-0.113103	0.001302	-0.010782278	0.025053817	-0.09622	2.10E-05	-0.010290611	0.126734808	-0.176073	0.190185	1.367766333
3	2	1	1	13	-4.665236167	1.539484079	-8.196109	-3.467181	-2.405112333	3.076065509	-4.893411	4.006065	-30.69270867	36.89878174	-83.161438	9.424067	59.49000089	58.58065266	-10.428257	143.464615	-469.503738	812.5528947	-1483.668335	1498.703613	560.0462291	1711.683615	-2917.607178	2744.574463	0.014789556	0.03420696	-0.005588	0.122049	-0.004725889	0.005324263	-0.021987	-0.000325	-0.019840278	0.042924889	-0.147147	0.001302	-0.017713222	0.036525647	-0.124757	2.10E-05	0.010862778	0.129189035	-0.169317	0.204688	1.334202944
3	2	1	1	14	-4.937624222	1.794172182	-8.724855	-3.467181	-1.889917	3.434948025	-4.893411	4.631026	-34.21103889	35.92001319	-83.161438	9.424067	63.56606222	55.9625205	-10.428257	143.464615	-359.2953186	1006.186591	-1483.668335	2086.454834	421.4802517	1870.816847	-2917.607178	2744.574463	0.022703889	0.046553117	-0.005588	0.149468	-0.006909222	0.00974432	-0.039873	-0.000325	-0.027723667	0.051109449	-0.147147	0.001302	-0.024554667	0.043817411	-0.124757	2.10E-05	0.032364722	0.129644092	-0.159241	0.217718	1.302809
3	2	1	1	15	-5.235420167	2.015741256	-9.105289	-3.467181	-1.345677944	3.722150954	-4.893411	5.063893	-36.68096394	34.23278371	-83.161438	9.424067	66.51467211	53.16269428	-8.544474	143.464615	-223.2779901	1208.329377	-1483.668335	2487.006104	294.6128608	1970.041869	-2917.607178	2744.574463	0.031815889	0.057516334	-0.005588	0.168396	-0.010385	0.016254383	-0.062924	-0.000325	-0.033429722	0.053428032	-0.147147	0.001302	-0.030292833	0.047054606	-0.124757	2.10E-05	0.053994556	0.128267333	-0.145894	0.230096	1.273587778
3	2	1	1	16	-5.548973667	2.188637564	-9.308947	-3.467181	-0.781339111	3.9292985	-4.893411	5.341805	-37.93233883	32.83128721	-83.161438	8.596272	68.47627689	50.8304973	-4.626989	143.464615	-72.56283061	1387.281211	-1483.668335	2663.858398	187.1741129	2019.078177	-2917.607178	2744.574463	0.041305278	0.065756353	-0.005588	0.172513	-0.014953722	0.023293627	-0.082562	-0.000446	-0.035616889	0.052768555	-0.147147	0.001302	-0.034440556	0.047513597	-0.124757	1.90E-05	0.075559778	0.125280289	-0.129392	0.24228	1.246359556
3	2	2	1	1	-3.933479833	0.161944333	-4.072754	-3.575764	-4.638930222	0.37994615	-5.466097	-4.272244	2.764612778	4.306252927	-2.535868	8.667769	7.753203778	10.29692123	-7.980623	20.28451	44.00854133	128.7836457	-279.811462	207.90596	5.061049889	448.0713344	-626.160645	704.860474	0.010460944	0.006891765	-0.00389	0.016139	-0.0022845	0.000873695	-0.003573	-0.000953	0.000141167	0.000604622	-0.00069	0.001171	-1.74E-05	5.48E-05	-0.000185	4.80E-05	-0.166918	0.020680763	-0.187309	-0.106816	1.845573222
3	2	2	1	2	-3.908839778	0.185702698	-4.072754	-3.541107	-4.574056722	0.326309461	-5.340176	-4.272244	3.042178889	4.100613771	-2.107744	8.667769	7.911009889	10.42451602	-7.980623	20.28451	18.17464894	168.3615495	-416.383545	207.90596	30.09695383	470.1658766	-626.160645	704.860474	0.009365056	0.0077083	-0.005087	0.016139	-0.002458833	0.001022686	-0.004706	-0.000953	0.000167111	0.00057621	-0.000521	0.001171	-3.82E-05	8.91E-05	-0.000327	3.70E-05	-0.161529556	0.028807789	-0.187309	-0.080481	1.792606722
3	2	2	1	3	-3.882776833	0.20363287	-4.072754	-3.534759	-4.507080056	0.280290285	-5.197638	-4.134596	3.067523556	4.068192943	-1.779757	8.667769	8.254819722	10.8058249	-7.980623	22.296108	-16.88923622	220.1297183	-585.783264	207.90596	55.61256189	493.1852544	-626.160645	704.860474	0.008226944	0.008310861	-0.005452	0.016139	-0.002683167	0.001305859	-0.005978	-0.000953	0.000204667	0.000550164	-0.00039	0.001171	-6.74E-05	0.000136567	-0.000489	2.60E-05	-0.154790167	0.038742054	-0.187309	-0.050485	1.740506889
3	2	2	1	4	-3.857714389	0.213313411	-4.072754	-3.534759	-4.436476389	0.25503452	-5.03933	-3.926772	2.760691611	4.625407717	-7.302732	8.667769	8.837885944	11.61811265	-7.980623	28.545929	-61.99903422	283.8514036	-781.616333	207.90596	94.86818644	532.803776	-626.160645	917.514709	0.007100778	0.008648953	-0.005452	0.016139	-0.0029615	0.001704612	-0.007364	-0.000953	0.000261	0.000537459	-0.000363	0.001171	-0.000106889	0.000198584	-0.000691	2.60E-05	-0.146441944	0.050315628	-0.187309	-0.017179	1.689216278
3	2	2	1	5	-3.836765278	0.213544843	-4.072754	-3.534759	-4.359782	0.270201195	-4.870592	-3.658831	2.034206389	6.132356229	-14.678478	8.667769	9.835956222	13.25539938	-7.980623	37.58802	-118.1007892	357.5971289	-993.135803	207.90596	161.6900468	608.1067677	-626.160645	1336.819824	0.006040389	0.008700219	-0.005452	0.016139	-0.003295889	0.00218631	-0.008785	-0.000953	0.000327	0.000534983	-0.000363	0.001171	-0.000160056	0.000281193	-0.000964	2.60E-05	-0.136219167	0.06332721	-0.187309	0.018979	1.638634389
3	2	2	1	6	-3.823810889	0.207050151	-4.072754	-3.534759	-4.272543833	0.34004527	-4.701255	-3.300305	0.792345111	8.640833838	-23.854996	8.667769	11.53272011	16.2809994	-7.980623	50.82626	-185.6323248	436.6141337	-1198.480469	207.90596	264.9374032	724.9829279	-626.160645	1855.151367	0.005093889	0.008479673	-0.005452	0.016139	-0.003681833	0.002705363	-0.010069	-0.000953	0.000367778	0.000512697	-0.000363	0.001171	-0.000232278	0.000392215	-0.001335	2.60E-05	-0.123869556	0.077499568	-0.187309	0.057419	1.588675333
3	2	2	1	7	-3.8235595	0.206750872	-4.072754	-3.534759	-4.167570056	0.46763265	-4.544463	-2.811727	-1.059665722	12.02811235	-34.653152	8.667769	14.25157967	21.08062596	-7.980623	68.50721	-263.0445978	511.532576	-1354.361084	207.90596	401.6614345	855.7054569	-626.160645	2277.487061	0.004298667	0.008042867	-0.005452	0.016128	-0.004105167	0.003201562	-0.010973	-0.000953	0.000320389	0.000604879	-0.001109	0.001171	-0.000328278	0.000532808	-0.001784	2.60E-05	-0.109186556	0.092451071	-0.187309	0.097341	1.5393305
3	2	2	1	8	-3.841472	0.240434634	-4.390827	-3.534759	-4.035017556	0.65509514	-4.520797	-2.158518	-3.591731556	16.0921828	-46.427681	8.667769	18.22707744	27.45744222	-7.980623	88.784378	-345.4357217	568.930358	-1401.204102	207.90596	552.3859794	945.4334405	-626.160645	2339.87915	0.003679889	0.007488595	-0.005452	0.015849	-0.004537556	0.003601333	-0.011183	-0.000953	0.000103667	0.001195228	-0.004054	0.001171	-0.000447667	0.00068766	-0.00221	2.60E-05	-0.092049167	0.107677889	-0.187309	0.137588	1.490713556
3	2	2	1	9	-3.883421722	0.331708768	-4.827849	-3.534759	-3.863785444	0.905226571	-4.520797	-1.331987	-6.816927778	20.52658329	-58.006554	8.667769	23.45801278	34.53109555	-7.980623	107.505196	-424.6051807	596.6564858	-1401.204102	207.90596	683.9880065	950.6256621	-626.160645	2339.87915	0.003250278	0.006951993	-0.005452	0.015209	-0.004934	0.003834175	-0.011183	-0.000953	-0.000356389	0.002297582	-0.008219	0.001171	-0.000577556	0.00081664	-0.002387	2.60E-05	-0.072465278	0.122552645	-0.187309	0.176575	1.443083778
3	2	2	1	10	-3.9550875	0.480034074	-5.357603	-3.534759	-3.644050722	1.214628914	-4.520797	-0.366765	-10.66848456	24.92752129	-67.932816	8.667769	29.62687767	40.9923654	-7.980623	119.416557	-490.6921262	591.4258584	-1401.204102	207.90596	762.1294216	893.0394638	-626.160645	2339.87915	0.002843	0.006403273	-0.005452	0.014125	-0.005049889	0.003799036	-0.011183	-0.000953	-0.0008955	0.003109067	-0.009321	0.001171	-0.001035722	0.001977684	-0.008274	2.60E-05	-0.050606944	0.136349451	-0.187309	0.212358	1.396843222
3	2	2	1	11	-4.061229833	0.674125903	-5.960063	-3.534759	-3.370004167	1.568837515	-4.520797	0.658289	-14.99512989	28.85201084	-74.806992	8.667769	36.16016994	45.60795079	-7.980623	120.584023	-533.9620482	565.2193013	-1401.204102	205.728439	767.5533582	884.3659597	-536.733643	2339.87915	0.002860278	0.006435843	-0.005452	0.014436	-0.005034556	0.003811142	-0.011183	-0.000953	-0.001979833	0.005202685	-0.018775	0.001171	-0.002046222	0.004482411	-0.018197	2.60E-05	-0.026817611	0.148310807	-0.187309	0.24298	1.352503222
3	2	2	1	12	-4.205006389	0.901603838	-6.604386	-3.534759	-3.041381222	1.943514979	-4.520797	1.642969	-19.567852	31.88332397	-77.448692	8.667769	42.41943372	47.73577353	-7.980623	120.584023	-546.0359118	550.6217622	-1401.204102	174.718658	704.6827867	1013.361562	-1668.403931	2339.87915	0.004497167	0.011104355	-0.005452	0.042034	-0.005052389	0.003795762	-0.011183	-0.000953	-0.005179056	0.013814467	-0.056546	0.001171	-0.004674722	0.011534393	-0.047309	2.60E-05	-0.001579833	0.157745675	-0.186517	0.266971	1.310630667
3	2	2	1	13	-4.387360722	1.148962132	-7.250874	-3.534759	-2.663013611	2.310540277	-4.520797	2.501751	-24.09572833	33.69884925	-77.448692	8.667769	47.90488306	47.52189177	-7.980623	120.584023	-521.4583954	592.9334357	-1401.204102	617.113953	595.5263061	1219.177366	-2320.112793	2339.87915	0.008484222	0.021462022	-0.005452	0.082325	-0.005351167	0.003693301	-0.011183	-0.000953	-0.011199944	0.027611509	-0.107205	0.001091	-0.009032889	0.020777193	-0.078437	2.60E-05	0.024542778	0.164122793	-0.182324	0.28369	1.271782833
3	2	2	1	14	-4.606601889	1.400993457	-7.854392	-3.534759	-2.2429665	2.644751302	-4.520797	3.189257	-28.25882522	34.15596239	-77.448692	8.667769	52.344872	45.69156691	-7.599134	120.584023	-459.3976162	710.8674883	-1401.204102	1238.102417	465.3697509	1408.035134	-2441.118164	2339.87915	0.014558722	0.033480182	-0.005452	0.117523	-0.006308222	0.004614426	-0.018219	-0.000953	-0.018872722	0.040278736	-0.137019	0.000869	-0.014110944	0.028258139	-0.091387	2.60E-05	0.050966611	0.167118887	-0.174499	0.293305	1.236441444
3	2	2	1	15	-4.858341167	1.641421197	-8.370265	-3.534759	-1.790599111	2.927747742	-4.520797	3.700737	-31.75235528	33.38017754	-77.448692	8.667769	55.66104544	43.18228249	-4.735279	120.584023	-363.9094924	879.3268426	-1401.204102	1772.515381	333.3132765	1540.178599	-2441.118164	2339.87915	0.022225444	0.045087927	-0.005452	0.143566	-0.008347167	0.008544099	-0.037654	-0.001221	-0.026441722	0.048352664	-0.137019	0.000869	-0.018745556	0.032348245	-0.091387	2.60E-05	0.077140611	0.166622875	-0.163039	0.296633	1.204954278
3	2	2	1	16	-5.135807778	1.85425356	-8.76048	-3.534759	-1.315282444	3.148489595	-4.520797	4.057457	-34.32398333	31.83009883	-77.448692	8.21022	57.90009322	40.84825083	0.122252	120.584023	-242.4131893	1061.976471	-1401.204102	2168.452393	212.0175442	1613.565505	-2441.118164	2339.87915	0.0314025	0.056326401	-0.005452	0.168055	-0.011610833	0.014679168	-0.059967	-0.001781	-0.032552833	0.051598815	-0.137019	0.000869	-0.022512889	0.033942924	-0.091387	-1.00E-06	0.102587833	0.162715787	-0.147999	0.296633	1.177490667
3	2	2	1	17	-5.430407556	2.025162653	-8.997291	-3.534759	-0.825597611	3.302298536	-4.496206	4.29353	-35.792575	30.32651113	-77.448692	7.123847	59.19467111	39.24730289	6.007891	120.584023	-103.467614	1232.627285	-1401.204102	2408.38501	110.5137804	1641.970392	-2441.118164	2339.87915	0.041555667	0.066022086	-0.005452	0.18303	-0.015789389	0.021042399	-0.076995	-0.002067	-0.035753444	0.051243813	-0.137019	0.000869	-0.025305778	0.034049713	-0.091387	-7.20E-05	0.1269265	0.155639576	-0.129309	0.296633	1.154019611
3	2	3	1	1	-3.981976444	0.132065973	-4.105358	-3.672723	-4.995544611	0.535073533	-5.741232	-3.963491	2.361740278	4.001048964	-2.324781	7.887383	12.62807278	4.344682388	8.566189	21.260433	38.73104917	109.9285625	-197.065552	182.091522	70.20502039	116.329102	-212.821426	294.655029	0.009908889	0.006620962	-0.004562	0.015446	-0.003199944	0.002800499	-0.008004	0.00012	7.06E-05	0.00050298	-0.000506	0.000908	-0.000144278	0.000306128	-0.00078	8.70E-05	-0.133344056	0.031272481	-0.154163	-0.05042	1.7426295
3	2	3	1	2	-3.960920667	0.155838201	-4.105358	-3.628452	-4.887761389	0.570274426	-5.669045	-3.801134	2.628107889	3.945247715	-2.324781	7.887383	13.13625167	4.376473376	8.839617	21.260433	23.55232167	134.1332491	-289.251984	182.091522	48.60048583	155.9057522	-370.534454	294.655029	0.008847056	0.00753368	-0.005924	0.015446	-0.003640667	0.002870638	-0.008004	-0.00019	5.58E-05	0.000513575	-0.000506	0.000908	-0.000187	0.000325029	-0.00078	8.40E-05	-0.126157833	0.039909519	-0.154163	-0.024675	1.694650333
3	2	3	1	3	-3.938174667	0.176225414	-4.105358	-3.604287	-4.776607056	0.603079694	-5.593905	-3.668267	2.754279	3.859308889	-2.324781	7.887383	13.43808083	4.248183678	9.175587	21.260433	4.760837667	164.5491608	-383.261475	182.091522	28.44748428	179.2508631	-370.534454	294.655029	0.007740611	0.008223751	-0.006305	0.015446	-0.004043222	0.002866337	-0.008004	-0.000508	5.59E-05	0.000513506	-0.000506	0.000908	-0.0002205	0.000326526	-0.00078	8.10E-05	-0.117550556	0.049636725	-0.154163	0.003399	1.648628556
3	2	3	1	4	-3.915016056	0.191131489	-4.105358	-3.604287	-4.663793389	0.630505864	-5.516119	-3.563259	2.707455222	3.917842746	-2.324781	7.887383	13.61037639	4.126280371	9.426126	21.260433	-19.129085	201.6748678	-490.946381	182.091522	26.32284094	179.3928288	-370.534454	294.655029	0.006646556	0.008633734	-0.006305	0.015446	-0.004405	0.002804173	-0.008004	-0.000804	8.08E-05	0.000509865	-0.000506	0.000908	-0.000246889	0.000319852	-0.00078	7.80E-05	-0.107375056	0.060222075	-0.154163	0.033084	1.604272167
3	2	3	1	5	-3.893050444	0.19877026	-4.105358	-3.604287	-4.549767444	0.652505843	-5.436803	-3.463652	2.435460944	4.401745436	-6.865997	7.887383	13.87679489	3.992885742	9.544086	21.260433	-50.94180117	247.3509018	-625.792419	182.091522	58.3492285	224.406951	-370.534454	598.584961	0.005619333	0.008742017	-0.006305	0.015446	-0.004731111	0.002700158	-0.008004	-0.001052	0.000126889	0.000505457	-0.000506	0.000908	-0.000272056	0.00031047	-0.00078	7.40E-05	-0.095532556	0.07133911	-0.154163	0.063449	1.561175833
3	2	3	1	6	-3.874425056	0.19829	-4.105358	-3.604287	-4.432513444	0.673040608	-5.35705	-3.326231	1.858425167	5.584410834	-12.711425	7.887383	14.58286361	4.294001174	9.590092	22.253323	-93.90826322	302.5334947	-792.618958	182.091522	135.2938751	386.0344334	-370.534454	1394.841553	0.004706833	0.008567034	-0.006305	0.015446	-0.005030722	0.002563663	-0.008004	-0.001238	0.0001715	0.000484199	-0.000506	0.000908	-0.000300722	0.000300293	-0.00078	7.00E-05	-0.0819895	0.082575305	-0.154163	0.093428	1.518886833
3	2	3	1	7	-3.862076722	0.191783775	-4.105358	-3.604287	-4.306719778	0.701093688	-5.276968	-3.092764	0.870323222	7.578999922	-20.076313	7.887383	16.13169278	6.726252955	9.712543	37.469017	-150.3382652	365.2114624	-980.230164	182.091522	257.9936635	622.4861977	-370.534454	2218.703613	0.003948111	0.008170773	-0.006305	0.015446	-0.005311	0.002394843	-0.008004	-0.001386	0.000167889	0.000489759	-0.000571	0.000908	-0.000331722	0.000288335	-0.00078	6.60E-05	-0.066787833	0.093466118	-0.154163	0.121983	1.476982389
3	2	3	1	8	-3.859919722	0.189218592	-4.105358	-3.604287	-4.163651944	0.75233655	-5.195175	-2.701747	-0.647212611	10.35662119	-29.048595	7.887383	18.88275794	12.00318141	10.033178	59.231716	-220.0086635	429.1003319	-1156.172119	182.091522	413.8037768	864.9380882	-370.534454	2831.167236	0.003372	0.00766214	-0.006305	0.015315	-0.005570667	0.00218876	-0.008004	-0.001558	4.66E-05	0.000806066	-0.00258	0.000908	-0.000357222	0.000270859	-0.00078	5.90E-05	-0.050050667	0.103532436	-0.154163	0.148165	1.435143556
3	2	3	1	9	-3.872863611	0.21341537	-4.338313	-3.604287	-3.992007111	0.849343326	-5.109749	-2.105568	-2.796487833	13.80078552	-39.345848	7.887383	23.02842228	19.38409179	10.483875	84.655136	-298.7833149	483.7658008	-1267.511719	182.091522	576.0902962	1046.841466	-370.534454	2967.437256	0.002995833	0.007193174	-0.006305	0.014788	-0.005793389	0.001947049	-0.008004	-0.001836	-0.000272444	0.001614764	-0.005882	0.000908	-0.000365778	0.000259116	-0.00078	4.10E-05	-0.031984333	0.112303484	-0.154163	0.171062	1.393211278
3	2	3	1	10	-3.906527833	0.287261965	-4.711314	-3.604287	-3.779844833	1.014608593	-5.020443	-1.290828	-5.6269345	17.69928789	-50.17379	7.887383	28.48426272	27.68755206	10.896435	108.689003	-378.841885	518.0103735	-1267.511719	182.091522	708.737243	1124.86299	-370.534454	2967.437256	0.002823222	0.00692587	-0.006305	0.013821	-0.005945778	0.001712288	-0.008004	-0.002279	-0.000852778	0.002843256	-0.010242	0.000908	-0.000346944	0.000299581	-0.00078	0.00038	-0.012883222	0.119320415	-0.152677	0.189657	1.351217611
3	2	3	1	11	-3.966645833	0.41381171	-5.174543	-3.604287	-3.517269389	1.257231608	-4.928142	-0.294085	-9.110519222	21.74854163	-60.373993	7.887383	34.8407095	35.45610466	11.279154	125.312477	-450.875473	525.5169675	-1267.511719	167.205902	776.788958	1119.560648	-370.534454	2967.437256	0.002843944	0.006961179	-0.006305	0.014194	-0.0059815	0.001636312	-0.008004	-0.002907	-0.001713222	0.004343662	-0.014945	0.000908	-0.000291833	0.000431231	-0.00078	0.001001	0.006871167	0.124151676	-0.149209	0.202902	1.309389278
3	2	3	1	12	-4.058369833	0.584874246	-5.717547	-3.604287	-3.199166333	1.565770472	-4.832458	0.797713	-13.14152572	25.59679941	-68.749008	7.887383	41.43074517	41.35262268	11.91184	129.899796	-506.1811794	508.7598945	-1267.511719	145.640945	761.0629639	1132.125155	-370.534454	2967.437256	0.002636	0.00670992	-0.006305	0.014194	-0.005452778	0.003339419	-0.008004	0.00661	-0.002333444	0.004743401	-0.014945	0.000908	-0.001254111	0.004041821	-0.017359	0.001001	0.026833944	0.12644648	-0.143411	0.210121	1.268117833
3	2	3	1	13	-4.185671278	0.791103296	-6.32036	-3.604287	-2.826756889	1.913104749	-4.729611	1.870912	-17.54687222	28.8823051	-74.17894	7.887383	47.52509211	44.69471047	12.276907	129.899796	-537.1131227	483.0760786	-1267.511719	121.471878	667.4307079	1252.220567	-1572.607666	2967.437256	0.003357333	0.008156288	-0.006305	0.023565	-0.004863278	0.004425213	-0.008004	0.006901	-0.004070333	0.008054783	-0.030356	0.000875	-0.003392111	0.009663842	-0.038584	0.001001	0.046545722	0.126000885	-0.135046	0.211401	1.227901389
3	2	3	1	14	-4.350817722	1.022382538	-6.953863	-3.604287	-2.407081389	2.266969783	-4.613146	2.824548	-22.09341111	31.2614902	-75.601242	7.887383	52.55459011	45.68277892	12.276907	129.899796	-537.30936	482.7934427	-1267.511719	117.939606	522.27576	1446.477099	-2417.012695	2967.437256	0.006145833	0.015363244	-0.006305	0.058553	-0.004487444	0.004721565	-0.008004	0.006901	-0.008383889	0.01883156	-0.076769	0.000696	-0.007308667	0.018517329	-0.070682	0.001001	0.0655895	0.122804603	-0.12397	0.211401	1.189275944
3	2	3	1	15	-4.553894778	1.266675674	-7.58038	-3.604287	-1.950847	2.598937076	-4.476698	3.599073	-26.50202828	32.46829112	-75.601242	7.887383	56.22968778	45.15661474	12.276907	129.899796	-502.9141972	547.8278129	-1267.511719	709.663452	358.6191319	1631.127959	-2672.209961	2967.437256	0.011023167	0.025703278	-0.006305	0.093593	-0.004532611	0.004737324	-0.008004	0.006901	-0.014929111	0.031621115	-0.117118	0.000473	-0.012365389	0.026983875	-0.091323	0.001001	0.0836355	0.117041827	-0.110089	0.211401	1.1527475
3	2	3	1	16	-4.792518111	1.509926573	-8.157417	-3.604287	-1.469919889	2.888822881	-4.317832	4.17999	-30.47531444	32.40672077	-75.601242	7.887383	58.53157539	44.12223798	12.276907	129.899796	-433.6476817	683.2325043	-1267.511719	1291.530518	205.1379715	1762.210079	-2672.209961	2967.437256	0.017504389	0.036152027	-0.006305	0.119685	-0.005160278	0.005685426	-0.01793	0.006901	-0.022297222	0.041689642	-0.132233	0.000473	-0.017298722	0.032277118	-0.091323	0.001001	0.100465611	0.109054803	-0.093264	0.211401	1.118735389
3	2	3	1	17	-5.061816611	1.736927577	-8.643272	-3.604287	-0.975320722	3.12501889	-4.141936	4.584953	-33.72948967	31.24811279	-75.601242	7.390566	59.64865378	43.33920539	12.276907	129.899796	-332.9155944	858.7263269	-1267.511719	1791.873535	83.00695783	1836.292315	-2672.209961	2967.437256	0.025603833	0.046808155	-0.006305	0.145991	-0.006558889	0.008614471	-0.032589	0.006901	-0.029423667	0.048117321	-0.132233	0.000473	-0.021417944	0.034667225	-0.091323	0.001001	0.115973167	0.09929591	-0.073364	0.211401	1.087530167
3	2	3	1	18	-5.354676222	1.932671926	-9.002213	-3.604287	-0.475775667	3.302684027	-3.963491	4.849875	-36.02390767	29.51965672	-75.601242	6.137309	59.91502456	43.10347879	12.276907	129.899796	-207.248832	1040.346371	-1267.511719	2156.997314	5.521550278	1868.179196	-2672.209961	2967.437256	0.0350115	0.056795466	-0.006305	0.166915	-0.0086365	0.012559807	-0.045284	0.006901	-0.034864333	0.050125535	-0.132233	0.000473	-0.024516444	0.035200216	-0.091323	0.001001	0.130143111	0.088274687	-0.05042	0.211401	1.059271556
3	2	3	1	19	-5.662215056	2.083812973	-9.208422	-3.604287	0.023263	3.42120732	-3.801134	5.019205	-37.18363683	28.14384509	-75.601242	4.10614	59.74067944	43.27849644	12.276907	129.899796	-65.19723017	1203.577872	-1267.511719	2359.863281	-23.77404217	1875.923021	-2672.209961	2967.437256	0.045027444	0.064746477	-0.006305	0.175725	-0.011020167	0.016025905	-0.05091	0.006901	-0.037349056	0.04942413	-0.132233	0.000473	-0.026809667	0.034906232	-0.091323	0.001001	0.143017111	0.076505689	-0.024675	0.211401	1.033944556
3	2	4	1	1	-3.978800611	0.164273422	-4.135078	-3.634731	-4.367296389	0.300162309	-5.077724	-4.086821	3.289918111	2.832336867	-2.0753	7.322359	-3.381307944	12.25215538	-21.549225	15.322437	41.2508965	111.6569349	-295.100494	177.633484	-171.8916871	348.8570847	-542.163269	887.204346	0.008743889	0.005742358	-0.002239	0.01392	-0.001769278	0.002665488	-0.004493	0.002126	0.000259111	0.000334846	-0.00051	0.000672	-8.89E-05	8.07E-05	-0.00025	1.70E-05	-0.098714444	0.022762837	-0.12071	-0.041708	1.829700778
3	2	4	1	2	-3.949844111	0.182086312	-4.135078	-3.603099	-4.401714167	0.352691023	-5.164783	-4.086821	3.503513333	2.53309159	-0.597467	7.322359	-4.495377556	11.32828494	-21.549225	12.803507	3.721284278	164.2584218	-497.899536	158.457184	-79.59241639	504.4073605	-542.163269	1384.002686	0.007829944	0.006248904	-0.003077	0.01392	-0.001464278	0.002649542	-0.004448	0.002126	0.000281389	0.000291156	-0.000207	0.000672	-7.72E-05	7.07E-05	-0.000214	1.70E-05	-0.095466444	0.028797008	-0.12071	-0.022625	1.78218
3	2	4	1	3	-3.920408667	0.192886222	-4.134274	-3.603099	-4.442219389	0.395136557	-5.164783	-4.086821	3.3519395	2.85419489	-3.325796	7.322359	-4.707848278	11.01631529	-21.549225	10.188475	-46.24419189	235.6824541	-740.921387	112.1129	44.71244911	687.3302242	-542.163269	1929.449829	0.006879667	0.006604199	-0.003467	0.01392	-0.001225389	0.002556928	-0.004381	0.002126	0.0003015	0.000269945	-0.000207	0.000672	-6.22E-05	6.85E-05	-0.000168	5.60E-05	-0.090578889	0.036294531	-0.12071	-0.001883	1.735085222
3	2	4	1	4	-3.893978389	0.194445685	-4.12565	-3.603099	-4.480178333	0.41617131	-5.164783	-4.086821	2.732776778	4.324377767	-10.579276	7.322359	-3.750170111	12.96448855	-21.549225	27.426682	-107.9484478	321.713118	-999.419434	112.1129	200.4391743	892.0816517	-542.163269	2504.747314	0.005927833	0.006775674	-0.003467	0.01392	-0.001074278	0.002437028	-0.00433	0.002126	0.000329444	0.000274944	-0.000207	0.000672	-4.68E-05	7.41E-05	-0.000162	0.000108	-0.084007278	0.044633316	-0.12071	0.020344	1.688239556
3	2	4	1	5	-3.874862389	0.187105387	-4.113327	-3.603099	-4.504722278	0.415303309	-5.164783	-4.086821	1.552798722	6.888439614	-19.982786	7.322359	-1.367195389	18.13106869	-21.549225	50.724823	-179.8867726	414.1369444	-1237.798706	112.1129	384.139067	1107.318966	-542.163269	3051.842285	0.005015056	0.006742277	-0.003467	0.013887	-0.001027333	0.002378049	-0.004291	0.002126	0.000363111	0.000304208	-0.000207	0.000887	-3.87E-05	7.30E-05	-0.000162	0.000108	-0.075738722	0.053437957	-0.12071	0.043858	1.64147
3	2	4	1	6	-3.868098444	0.180045161	-4.100364	-3.603099	-4.502964944	0.416727009	-5.164783	-4.086821	-0.265336111	10.34837311	-31.209255	7.322359	2.652147556	26.11024683	-21.549225	78.290718	-259.4593536	502.3570716	-1415.648438	112.1129	587.6721887	1311.775731	-542.163269	3465.238037	0.004183611	0.00650237	-0.003467	0.013714	-0.001093056	0.002487387	-0.005474	0.002126	0.000376944	0.000309055	-0.000207	0.000887	-5.22E-05	0.000100229	-0.000332	0.000108	-0.065784944	0.062461226	-0.12071	0.068436	1.594654944
3	2	4	1	7	-3.879284667	0.200426156	-4.301716	-3.603099	-4.460519778	0.486868042	-5.164783	-3.394614	-2.771523833	14.51187572	-43.576927	7.322359	8.427340944	36.12485122	-21.549225	108.47879	-342.2575002	574.2652095	-1487.578857	112.1129	795.5769162	1474.26634	-542.163269	3591.015381	0.003473056	0.006085096	-0.003467	0.013368	-0.001269333	0.002812067	-0.007377	0.002126	0.000317944	0.000401609	-0.00071	0.000887	-0.000107778	0.000258821	-0.001064	0.000108	-0.054178167	0.071507093	-0.12071	0.093784	1.547775167
3	2	4	1	8	-3.914290556	0.2787145	-4.717858	-3.603099	-4.362509222	0.692383453	-5.164783	-2.361738	-5.969627722	19.11377776	-56.002235	7.322359	15.91176278	47.26480604	-21.549225	138.140976	-421.5213747	618.5097788	-1487.578857	112.1129	982.9125401	1561.309688	-542.163269	3591.015381	0.002916833	0.005562572	-0.003467	0.012789	-0.001538167	0.003280465	-0.008836	0.002126	0.000115056	0.000941901	-0.003299	0.000887	-0.000225111	0.000546308	-0.002154	0.000108	-0.040972222	0.080380685	-0.12071	0.119473	1.500952056
3	2	4	1	9	-3.978778444	0.417600291	-5.235086	-3.603099	-4.195323722	1.036765907	-5.164783	-1.092265	-9.796880111	23.78806331	-67.071419	7.322359	24.80921672	58.33809162	-21.549225	162.50061	-488.6364827	629.8668129	-1487.578857	112.1129	1118.65565	1562.933295	-542.163269	3591.015381	0.002543056	0.005063879	-0.003467	0.01192	-0.001861778	0.003750963	-0.00944	0.002126	-0.000300833	0.001937745	-0.007092	0.000887	-0.000406278	0.000901156	-0.003285	0.000108	-0.026253056	0.088851377	-0.12071	0.14485	1.454466111
3	2	4	1	10	-4.077571833	0.605415478	-5.835715	-3.603099	-3.949022278	1.491118899	-5.164783	0.346605	-14.11356917	28.10578912	-75.316742	7.322359	34.55602372	67.9644375	-21.549225	176.309616	-534.4148463	615.6901382	-1487.578857	112.1129	1177.281258	1528.735738	-542.163269	3591.015381	0.002615556	0.005213168	-0.003467	0.013225	-0.002302778	0.004322582	-0.010993	0.002126	-0.001287222	0.004430677	-0.017272	0.000887	-0.000443778	0.0008976	-0.003285	0.000108	-0.010153556	0.096642285	-0.119936	0.169081	1.408751222
3	2	4	1	11	-4.214004611	0.830154171	-6.490366	-3.603099	-3.61939	2.02060603	-5.164783	1.846229	-18.70379428	31.63761521	-79.427803	7.322359	44.43057117	74.96766624	-21.549225	176.309616	-549.9602081	601.9849031	-1487.578857	112.1129	1151.658834	1559.449678	-814.22699	3591.015381	0.003073	0.006230159	-0.003467	0.018975	-0.002656278	0.004577681	-0.010993	0.002126	-0.002764111	0.007282227	-0.025997	0.000887	-0.001747944	0.005493022	-0.023467	0.000108	0.007141222	0.10345531	-0.117543	0.19137	1.364359556
3	2	4	1	12	-4.389301778	1.079065709	-7.159512	-3.603099	-3.208512778	2.587089015	-5.164783	3.283831	-23.27957267	34.00851895	-79.427803	7.322359	53.75033772	78.78900324	-21.549225	176.309616	-527.4521032	634.871711	-1487.578857	517.258789	1056.644073	1709.262219	-2184.754883	3591.015381	0.004734111	0.010505158	-0.003467	0.039192	-0.0030075	0.004722284	-0.010993	0.002126	-0.005728278	0.013772593	-0.052694	0.000887	-0.006657056	0.021109572	-0.088347	0.000108	0.025406056	0.109019634	-0.113268	0.211224	1.321904333
3	2	4	1	13	-4.6019975	1.337135082	-7.794297	-3.603099	-2.723551056	3.152491346	-5.164783	4.558548	-27.49466272	34.9768661	-79.427803	7.322359	62.04130578	79.59892349	-21.549225	176.309616	-462.2077718	753.3913164	-1487.578857	1283.242432	920.5000949	1927.733023	-2992.754883	3591.015381	0.008654389	0.0202754	-0.003467	0.078202	-0.003830889	0.005497761	-0.015375	0.002126	-0.0110415	0.025016342	-0.094966	0.000887	-0.015744167	0.042469737	-0.163558	0.000108	0.044400389	0.113143616	-0.106875	0.22863	1.281987111
3	2	4	1	14	-4.847546167	1.586967429	-8.339625	-3.603099	-2.174491056	3.683450113	-5.164783	5.61418	-30.98303556	34.57478251	-79.427803	7.322359	69.092006	78.06830318	-21.549225	176.309616	-355.2446718	948.9533613	-1487.578857	2023.69519	771.6388787	2137.696934	-3201.477783	3591.015381	0.014847222	0.032629561	-0.003467	0.117325	-0.005693278	0.008724791	-0.033161	0.002126	-0.017422944	0.034660649	-0.114255	0.000887	-0.027564389	0.06264985	-0.212784	0.000108	0.063900556	0.115755163	-0.098242	0.244128	1.245112
3	2	4	1	15	-5.118381444	1.810046998	-8.741772	-3.603099	-1.572017667	4.15398988	-5.164783	6.439547	-33.41540733	33.28345548	-79.427803	7.322359	74.90195378	75.02867144	-21.549225	176.309616	-214.0548652	1178.430373	-1487.578857	2618.840088	630.1014929	2298.654622	-3201.477783	3591.015381	0.022419389	0.043853009	-0.003467	0.140315	-0.009084444	0.015290254	-0.059865	0.002126	-0.022392722	0.038177923	-0.114255	0.000887	-0.040056556	0.077502367	-0.224928	0.000108	0.083730889	0.116913039	-0.08734	0.258704	1.211594833
3	2	4	1	16	-5.404469667	1.988879487	-8.957602	-3.603099	-0.926125222	4.545670588	-5.164783	7.05523	-34.55061672	32.1444908	-79.427803	7.322359	79.59369761	71.23350353	-21.549225	176.309616	-51.06363094	1397.703413	-1487.578857	2970.936523	505.4642579	2405.017484	-3201.477783	3591.015381	0.030667556	0.052862047	-0.003467	0.150661	-0.014181833	0.024169011	-0.089966	0.002126	-0.024281833	0.037829533	-0.114255	0.000887	-0.051565333	0.086124687	-0.224928	0.000108	0.103772389	0.11678262	-0.074211	0.273407	1.181491389
3	2	4	1	17	-5.694225111	2.109353303	-8.961791	-3.603099	-0.245456111	4.846380817	-5.164783	7.499613	-34.26646789	32.55637751	-79.427803	12.437038	83.32635811	67.27199766	-19.517555	176.309616	119.2523023	1575.543242	-1487.578857	3032.995605	397.2573208	2468.280132	-3201.477783	3591.015381	0.0384125	0.058129476	-0.003467	0.150661	-0.0203345	0.032451071	-0.108623	0.002126	-0.022598278	0.039609206	-0.114255	0.030368	-0.061120778	0.089558745	-0.224928	0.000108	0.123931167	0.115563791	-0.058959	0.288647	1.154577833
3	2	5	1	1	-4.000604222	0.129069018	-4.126903	-3.733187	-4.521723556	0.33460931	-5.08846	-4.006626	2.079540111	3.340352558	-2.249107	6.541772	7.727538	1.471578109	4.91684	9.614081	10.87045717	130.2718621	-291.855225	181.106186	17.71292667	96.25839172	-141.502197	225.266083	0.008911889	0.007181229	-0.005165	0.015229	-0.002364	0.001700183	-0.004385	0.000333	4.86E-05	0.000438883	-0.000498	0.000795	-3.53E-05	0.000100763	-0.000196	8.80E-05	-0.201926889	0.055438251	-0.259328	-0.074739	1.572024556
3	2	5	1	2	-3.982838944	0.144288078	-4.126903	-3.72125	-4.456843389	0.331462595	-5.019159	-3.920617	2.091755889	3.330409826	-2.249107	6.541772	7.950171667	1.820693599	4.91684	12.280483	-12.03188783	168.7667875	-444.056213	181.106186	47.22199122	154.961058	-141.502197	534.04364	0.007866556	0.00785875	-0.005622	0.015229	-0.002613556	0.00160821	-0.004385	6.90E-05	5.58E-05	0.000437433	-0.000498	0.000795	-5.22E-05	0.00010429	-0.000216	8.30E-05	-0.189951333	0.064800913	-0.255348	-0.043768	1.529442611
3	2	5	1	3	-3.965741667	0.154126412	-4.126903	-3.72125	-4.389220722	0.334146941	-4.9492	-3.801951	1.879008611	3.64521929	-4.803658	6.541772	8.514571167	3.087613404	4.91684	18.514809	-44.43936322	224.4451385	-638.920227	181.106186	106.2806074	286.3171105	-141.502197	1071.753174	0.006818778	0.008278617	-0.005622	0.015229	-0.002864056	0.001514209	-0.00444	-0.000237	8.81E-05	0.000442573	-0.000498	0.000795	-7.16E-05	0.000109959	-0.000266	7.70E-05	-0.1763555	0.075123576	-0.251343	-0.010623	1.489339611
3	2	5	1	4	-3.951522167	0.156966865	-4.126903	-3.72125	-4.314933889	0.350564685	-4.878859	-3.612037	1.351099778	4.700836287	-11.017013	6.541772	9.721515111	5.958816446	4.91684	30.143036	-88.59691278	295.3408574	-858.017578	181.106186	204.3274833	484.3563472	-141.502197	1772.80542	0.005820889	0.008415808	-0.005622	0.015229	-0.003130556	0.001445214	-0.005034	-0.000545	0.000143333	0.000456782	-0.000498	0.000795	-9.49E-05	0.000120494	-0.000342	7.00E-05	-0.161049	0.086198175	-0.247521	0.024174	1.451490667
3	2	5	1	5	-3.943223389	0.154127697	-4.126903	-3.72125	-4.227195444	0.395832625	-4.807728	-3.299567	0.402393333	6.71459699	-19.103951	6.541772	11.92002917	10.80594518	4.91684	48.061565	-145.6031354	374.6270219	-1070.179199	181.106186	342.0049731	721.4549075	-141.502197	2492.863281	0.004920167	0.008279629	-0.005622	0.015229	-0.003426778	0.001430453	-0.005877	-0.000839	0.000194889	0.000442812	-0.000498	0.000795	-0.000123056	0.00013771	-0.000437	6.30E-05	-0.143961167	0.097759616	-0.243922	0.06006	1.415630111
3	2	5	1	6	-3.944815667	0.155882757	-4.126903	-3.72125	-4.116266722	0.491736778	-4.734483	-2.811011	-1.075619111	9.62840282	-28.853331	6.541772	15.421598	17.70060585	4.91684	71.690758	-214.3014064	450.9071459	-1231.096313	181.106186	508.8084386	954.1638402	-141.502197	3030.537598	0.004154889	0.007918048	-0.005622	0.015229	-0.003756833	0.001482684	-0.00678	-0.001129	0.000187	0.000456922	-0.00064	0.000795	-0.000157889	0.000164561	-0.000564	5.30E-05	-0.125055667	0.10949208	-0.24038	0.096377	1.381506556
3	2	5	1	7	-3.961150333	0.186572889	-4.403831	-3.72125	-3.970168833	0.659349419	-4.658458	-2.104721	-3.169296722	13.24475927	-39.622223	6.541772	20.40016989	26.2925696	4.91684	98.570526	-289.779769	509.7819603	-1285.209839	181.106186	681.9567833	1129.225543	-141.502197	3148.412109	0.003553556	0.0074231	-0.005622	0.01514	-0.004107222	0.001567929	-0.007436	-0.001445	4.26E-05	0.000883545	-0.003055	0.000795	-0.000202389	0.000207006	-0.000748	3.70E-05	-0.104359111	0.121013777	-0.23656	0.132158	1.348935889
3	2	5	1	8	-3.997637222	0.267025593	-4.78008	-3.72125	-3.776263889	0.910438968	-4.581291	-1.168169	-5.905281833	17.25530049	-50.273495	6.541772	26.78754433	35.69402028	4.91684	124.164291	-363.2744802	539.3866322	-1285.209839	181.106186	828.3754056	1204.950378	-141.502197	3148.412109	0.003131278	0.006924676	-0.005622	0.01468	-0.004441333	0.001607528	-0.007459	-0.001806	-0.000310444	0.00180231	-0.006612	0.000795	-0.000256389	0.000260701	-0.000935	1.20E-05	-0.081996222	0.131854139	-0.232045	0.165972	1.317833611
3	2	5	1	9	-4.059571667	0.39661356	-5.241723	-3.72125	-3.523709722	1.243567034	-4.507115	-0.035316	-9.223871278	21.26574733	-59.414719	6.541772	34.20642661	44.5712131	4.91684	142.620453	-424.6672584	537.7077545	-1285.209839	181.106186	913.7099134	1193.767724	-141.502197	3148.412109	0.002891278	0.006566466	-0.005622	0.013794	-0.004703333	0.001535445	-0.007459	-0.002218	-0.000907833	0.003035172	-0.0107	0.000795	-0.000307389	0.000292911	-0.000935	-1.80E-05	-0.058215167	0.141452359	-0.226414	0.196014	1.288224444
3	2	5	1	10	-4.151368389	0.565983171	-5.770326	-3.72125	-3.206156778	1.643250129	-4.440711	1.208838	-12.98306933	24.86874771	-65.816772	6.541772	42.01604283	51.55776565	4.91684	149.007874	-465.1164153	516.421618	-1285.209839	167.309753	916.9627249	1190.903768	-141.502197	3148.412109	0.002818389	0.006444473	-0.005622	0.012482	-0.004695778	0.001548672	-0.007459	-0.002082	-0.001720056	0.004343188	-0.014235	0.000795	-0.001259889	0.003979032	-0.017163	-4.50E-05	-0.0333825	0.149210025	-0.219297	0.220574	1.260228167
3	2	5	1	11	-4.275956167	0.764951296	-6.338669	-3.72125	-2.823442389	2.082351325	-4.385054	2.448148	-16.97581133	27.70215586	-68.531029	6.541772	49.48913861	55.80709422	4.91684	149.007874	-477.6230969	502.7495937	-1285.209839	138.736725	840.7188827	1301.455016	-1513.891357	3148.412109	0.003560444	0.008160022	-0.005622	0.025812	-0.004660222	0.001604243	-0.007459	-0.002031	-0.003455833	0.008023287	-0.030591	0.000795	-0.003277333	0.009159906	-0.036359	-6.40E-05	-0.007948944	0.154576814	-0.210376	0.238507	1.234025389
3	2	5	1	12	-4.434298556	0.982255453	-6.912509	-3.72125	-2.381337833	2.528317365	-4.339437	3.572828	-20.94345411	29.48175922	-68.531029	6.541772	56.02802417	57.29677068	4.91684	149.007874	-457.1226205	535.7983715	-1285.209839	507.7453	708.1655956	1510.839862	-2516.327393	3148.412109	0.006067556	0.014748037	-0.005622	0.055804	-0.004769222	0.001560501	-0.007459	-0.002031	-0.007078056	0.016368739	-0.064405	0.000783	-0.007585944	0.019716475	-0.077619	-7.60E-05	0.017597389	0.157130969	-0.199367	0.249458	1.209814278
3	2	5	1	13	-4.625013722	1.204873769	-7.451674	-3.72125	-1.889642056	2.950475638	-4.299207	4.511087	-24.5945215	30.05832412	-68.531029	6.541772	61.2918985	56.6969248	4.91684	149.007874	-401.5458112	638.9397511	-1285.209839	1100.358154	550.1541557	1729.825321	-2913.780273	3148.412109	0.010512944	0.024414395	-0.005622	0.088512	-0.005314778	0.002531903	-0.013393	-0.002031	-0.012228333	0.025683764	-0.091922	0.000722	-0.013739944	0.031185905	-0.110848	-9.00E-05	0.042774111	0.156627609	-0.185952	0.253814	1.187757778
3	2	5	1	14	-4.844207278	1.418328184	-7.913653	-3.72125	-1.359806222	3.324880457	-4.25749	5.237838	-27.63588417	29.51272232	-68.531029	6.541772	65.19726006	54.98038583	5.462351	149.007874	-312.7148228	797.4178578	-1285.209839	1652.427734	393.6469231	1899.825871	-2913.780273	3148.412109	0.0163635	0.034004181	-0.005622	0.111311	-0.006622722	0.005782252	-0.027497	-0.002031	-0.017446	0.03174399	-0.093294	0.000722	-0.020111778	0.038976694	-0.114783	-0.000115	0.067136611	0.153021318	-0.169818	0.253814	1.167929611
3	2	5	1	15	-5.085611833	1.607781975	-8.259024	-3.72125	-0.803021056	3.635714521	-4.208168	5.764643	-29.80643511	28.26141834	-68.531029	6.337409	67.85268044	53.04584376	6.525822	149.007874	-196.0187167	979.172818	-1285.209839	2102.561523	257.7346857	2006.825523	-2913.780273	3148.412109	0.023364389	0.04295553	-0.005622	0.129339	-0.009061611	0.011321665	-0.048137	-0.002031	-0.021512667	0.033941163	-0.093294	0.000722	-0.0258435	0.043218213	-0.114783	-0.000148	0.090305944	0.14646568	-0.150712	0.253814	1.150273056
3	2	5	1	16	-5.340981222	1.759418127	-8.455789	-3.72125	-0.228928222	3.874426521	-4.148726	6.125503	-30.90286256	27.13717138	-68.531029	5.676112	69.49283811	51.47114338	7.638931	149.007874	-59.41592622	1156.003424	-1285.209839	2406.910645	154.0888812	2061.217638	-2913.780273	3148.412109	0.031132722	0.050571848	-0.005622	0.140465	-0.012768944	0.018408222	-0.071117	-0.002031	-0.023324889	0.033590209	-0.093294	0.000722	-0.030446278	0.044706807	-0.114783	-0.000176	0.111989944	0.137289489	-0.128472	0.253814	1.134583167
3	2	5	1	17	-5.6006595	1.861830044	-8.482328	-3.72125	0.355192889	4.037832722	-4.080852	6.365454	-30.79670033	27.29198432	-68.531029	7.587032	70.42082839	50.4304176	8.526049	149.007874	87.8387315	1307.94808	-1285.209839	2540.093994	86.68833078	2082.126977	-2913.780273	3148.412109	0.038998056	0.055873911	-0.005622	0.140465	-0.017273444	0.024981209	-0.08546	-0.002031	-0.022286944	0.034620446	-0.093294	0.018507	-0.0339155	0.044642517	-0.114783	-0.000191	0.131987389	0.125950762	-0.10309	0.253814	1.120516722
3	2	6	1	1	-3.993752833	0.115772615	-4.0864	-3.714737	-4.454234722	0.249305485	-4.912536	-4.167639	2.178385222	3.404965296	-2.242441	7.059488	3.129890833	7.220487466	-7.883348	11.885719	53.73973872	67.8819874	-140.225891	131.381897	-23.99825883	279.6150371	-409.879303	534.960388	0.010161611	0.005240848	-0.00127	0.014516	-0.001291667	0.000388466	-0.00178	-0.00044	0.000120722	0.00040796	-0.000524	0.000734	2.08E-05	1.48E-05	-4.00E-06	4.70E-05	-0.169118222	0.029988352	-0.200254	-0.100495	1.795853611
3	2	6	1	2	-3.973666889	0.138596358	-4.0864	-3.666445	-4.428995889	0.221640249	-4.871749	-4.167639	2.564489	3.265356344	-1.656761	7.059488	3.066074111	7.213746202	-7.883348	11.885719	34.83100028	101.9167629	-270.21817	131.381897	10.47220522	330.2280697	-409.879303	726.314758	0.009272556	0.005992937	-0.002772	0.014516	-0.001351333	0.000327684	-0.00178	-0.000639	0.000137667	0.000385312	-0.000397	0.000734	1.84E-05	1.82E-05	-2.40E-05	4.70E-05	-0.162563389	0.035220678	-0.199143	-0.082267	1.744443389
3	2	6	1	3	-3.951011389	0.158334217	-4.0864	-3.63628	-4.4031335	0.192134055	-4.815553	-4.167639	2.758901833	3.099194598	-1.202974	7.059488	3.3044275	7.37904426	-7.883348	11.885719	7.146836889	150.2268073	-435.94693	131.381897	51.92995278	396.1409057	-409.879303	949.661621	0.008307833	0.006619114	-0.003758	0.014516	-0.001420722	0.000298952	-0.001888	-0.000872	0.000153778	0.000367282	-0.000297	0.000734	1.32E-05	2.77E-05	-7.10E-05	4.70E-05	-0.154910889	0.041252956	-0.197468	-0.061398	1.693843222
3	2	6	1	4	-3.927685222	0.172328575	-4.0864	-3.635734	-4.373922056	0.163593923	-4.742037	-4.167639	2.683602889	3.215402482	-2.558355	7.059488	3.931573278	8.214463843	-7.883348	19.07135	-30.59320467	212.9172539	-636.238892	131.381897	108.4469782	485.9292116	-409.879303	1250.585693	0.007305833	0.007063843	-0.004079	0.014516	-0.001509	0.000356465	-0.002461	-0.00108	0.000181444	0.000349662	-0.000236	0.000734	4.44E-06	4.30E-05	-0.000128	4.70E-05	-0.146043	0.048147005	-0.195272	-0.037846	1.6440185
3	2	6	1	5	-3.906284667	0.178205988	-4.0864	-3.635734	-4.337607222	0.14896981	-4.653769	-4.08837	2.249015056	4.131834679	-8.761311	7.059488	5.111877167	10.34354864	-7.883348	30.952463	-79.50296461	287.866343	-857.61853	131.381897	188.8715252	607.1518931	-409.879303	1650.506104	0.0063115	0.007286677	-0.004079	0.014516	-0.001629278	0.000536306	-0.003282	-0.00108	0.000226722	0.000345166	-0.000219	0.000734	-8.50E-06	6.41E-05	-0.000201	4.70E-05	-0.135847444	0.055913678	-0.192667	-0.011752	1.594879222
3	2	6	1	6	-3.890201667	0.17548475	-4.0864	-3.635734	-4.288724111	0.180210665	-4.555974	-3.773873	1.3585535	6.094160861	-16.851997	7.059488	7.079432	14.20872069	-7.883348	46.579784	-139.7622118	369.5069737	-1072.538574	131.381897	299.4890687	758.462038	-409.879303	2121.839355	0.005371	0.007268854	-0.004079	0.014516	-0.001794056	0.000826704	-0.004329	-0.00108	0.0002795	0.000348371	-0.000219	0.000748	-2.73E-05	9.45E-05	-0.000308	4.70E-05	-0.124224611	0.064493882	-0.189832	0.016544	1.546312944
3	2	6	1	7	-3.883642111	0.170184342	-4.0864	-3.635734	-4.219616722	0.281656075	-4.460287	-3.312041	-0.080355056	8.988391276	-26.636953	7.059488	10.10336161	19.93138388	-7.883348	66.316452	-209.9956488	449.178531	-1245.533691	131.381897	440.773985	924.6189891	-409.879303	2576.399902	0.004527944	0.007021616	-0.004079	0.014435	-0.002011056	0.0011956	-0.005479	-0.00108	0.000306111	0.000329901	-0.000219	0.000748	-5.50E-05	0.000140104	-0.000473	4.70E-05	-0.111094111	0.073746714	-0.186948	0.046517	1.498223722
3	2	6	1	8	-3.891540889	0.18283649	-4.225705	-3.635734	-4.120334778	0.455109626	-4.460287	-2.668599	-2.141374	12.6149867	-37.610893	7.059488	14.42566506	27.35550213	-7.883348	89.519783	-286.8802114	516.6828641	-1340.854004	131.381897	603.5952792	1074.513194	-409.879303	2856.659912	0.003820056	0.006593312	-0.004079	0.014147	-0.002277333	0.001593535	-0.006509	-0.00108	0.000249667	0.000463771	-0.001119	0.000748	-9.56E-05	0.000207041	-0.000711	4.70E-05	-0.096407611	0.083438231	-0.184046	0.077409	1.450574167
3	2	6	1	9	-3.919331667	0.242484513	-4.586634	-3.635734	-3.979189	0.702771838	-4.460287	-1.820044	-4.861691944	16.7365693	-48.98452	7.059488	20.16328294	35.98634319	-7.883348	113.927452	-365.1761124	562.9960721	-1340.854004	131.381897	766.4370387	1167.221521	-409.879303	2856.659912	0.003276944	0.006074867	-0.004079	0.013601	-0.002575944	0.001957012	-0.007155	-0.00108	4.03E-05	0.001051083	-0.003746	0.000748	-0.000152667	0.000297219	-0.001014	4.70E-05	-0.080176667	0.093229112	-0.180956	0.108111	1.4034255
3	2	6	1	10	-3.972569111	0.358275254	-5.042114	-3.635734	-3.784280056	1.026789021	-4.460287	-0.769808	-8.2276425	21.0687476	-59.815464	7.059488	27.19961583	44.90196769	-7.883348	135.407578	-438.2633296	583.0204392	-1340.854004	131.381897	898.0314381	1176.595167	-409.879303	2856.659912	0.002919222	0.005602375	-0.004079	0.012771	-0.002873167	0.002217753	-0.007155	-0.00108	-0.000385556	0.002055416	-0.007465	0.000748	-0.000224167	0.000395584	-0.001282	4.70E-05	-0.062506556	0.102668352	-0.177349	0.137106	1.356969056
3	2	6	1	11	-4.056459056	0.522468944	-5.583558	-3.635734	-3.525862056	1.421530858	-4.460287	0.436749	-12.16608067	25.29126286	-69.114105	7.059488	35.13047372	52.85759238	-7.883348	148.851166	-498.5767523	577.3118496	-1340.854004	131.381897	967.4526401	1134.389105	-409.879303	2856.659912	0.003024278	0.005811798	-0.004079	0.014662	-0.003089722	0.002288638	-0.007155	-0.00108	-0.0013855	0.004534236	-0.017599	0.000748	-0.001167611	0.003966384	-0.016983	4.70E-05	-0.043620722	0.111211422	-0.172854	0.162596	1.311539167
3	2	6	1	12	-4.175337111	0.725798681	-6.194016	-3.635734	-3.198772167	1.869708063	-4.460287	1.711045	-16.53725494	29.05749837	-75.805122	7.059488	43.32382661	58.66700934	-7.883348	150.308502	-537.7433478	555.564537	-1340.854004	126.772781	957.6568722	1147.648997	-584.323425	2856.659912	0.003258389	0.00624811	-0.004079	0.015862	-0.003182611	0.002259828	-0.007155	-0.00108	-0.002574667	0.006408695	-0.020828	0.000748	-0.002327333	0.00608964	-0.020879	4.70E-05	-0.023853056	0.118287131	-0.167187	0.182964	1.267598389
3	2	6	1	13	-4.33208	0.958808492	-6.846977	-3.635734	-2.803798333	2.343824064	-4.460287	2.94189	-21.12846972	32.00634291	-78.674385	7.059488	51.09142167	61.6736438	-7.883348	150.308502	-547.3632861	544.775599	-1340.854004	115.510086	873.6424086	1299.019785	-1922.139648	2856.659912	0.004414111	0.008956132	-0.004079	0.031061	-0.0032215	0.002234946	-0.007155	-0.00108	-0.004960278	0.011268934	-0.042245	0.000748	-0.005215778	0.01315363	-0.051991	4.70E-05	-0.003603389	0.123395023	-0.160173	0.197307	1.225691722
3	2	6	1	14	-4.527478278	1.210050856	-7.505255	-3.635734	-2.3472485	2.811908267	-4.460287	4.029586	-25.65997628	33.8142316	-78.674385	7.059488	57.88453356	61.98156563	-7.883348	150.308502	-521.1457779	588.1796014	-1340.854004	587.425232	738.5091231	1538.336693	-2782.979736	2856.659912	0.007566111	0.016943958	-0.004079	0.065353	-0.003517833	0.002321347	-0.007155	-0.00108	-0.009802278	0.022149743	-0.086422	0.000748	-0.010870167	0.026189819	-0.101766	4.70E-05	0.016726889	0.1261959	-0.151684	0.205772	1.186383556
3	2	6	1	15	-4.759746278	1.465450502	-8.123281	-3.635734	-1.839056056	3.244170813	-4.460287	4.913105	-29.81423261	34.29966748	-78.674385	7.059488	63.39990717	60.3052565	-7.883348	150.308502	-457.198915	709.4891964	-1340.854004	1248.831299	580.788314	1771.627225	-3071.785156	2856.659912	0.012925	0.028192602	-0.004079	0.103216	-0.004478278	0.004153329	-0.018474	-0.00108	-0.016659	0.034418835	-0.12274	0.000748	-0.018237278	0.038637066	-0.13258	4.70E-05	0.036795167	0.126560666	-0.14163	0.209545	1.150180222
3	2	6	1	16	-5.024382167	1.70898899	-8.653321	-3.635734	-1.290583333	3.617196732	-4.460287	5.575077	-33.27995817	33.54522096	-78.674385	7.059488	67.56433894	57.62166504	-7.652378	150.308502	-358.6562175	887.7973772	-1340.854004	1843.778931	423.7039371	1948.865689	-3071.785156	2856.659912	0.0199505	0.039514349	-0.004079	0.131192	-0.006538556	0.008882994	-0.038183	-0.00108	-0.023707444	0.042687667	-0.126335	0.000748	-0.025390056	0.046226245	-0.13258	4.70E-05	0.056363	0.124564297	-0.129894	0.210591	1.117448111
3	2	6	1	17	-5.314412278	1.924190177	-9.052687	-3.635734	-0.712983722	3.915086412	-4.460287	6.031045	-35.79183617	32.00432721	-78.674385	7.044525	70.46163967	54.86224042	-5.67235	150.308502	-232.5636899	1084.879073	-1340.854004	2295.215576	282.0549842	2060.713331	-3071.785156	2856.659912	0.028341389	0.05021041	-0.004079	0.153674	-0.009989111	0.01591652	-0.06319	-0.001141	-0.029355778	0.045925009	-0.126335	0.000748	-0.031296667	0.049463936	-0.13258	3.80E-05	0.075316278	0.120443633	-0.116276	0.211265	1.088352
3	2	6	1	18	-5.620912833	2.095828524	-9.289227	-3.635734	-0.116222667	4.128823189	-4.460287	6.316727	-37.15601961	30.56185018	-78.674385	6.346307	72.26525556	52.70324604	-1.995878	150.308502	-88.10229822	1269.118297	-1340.854004	2557.51416	163.3975898	2117.915248	-3071.785156	2856.659912	0.037473778	0.059038855	-0.004079	0.164972	-0.014566889	0.023340306	-0.083541	-0.001279	-0.032141056	0.045554147	-0.126335	0.000748	-0.035399389	0.049773725	-0.13258	1.30E-05	0.093653056	0.114539322	-0.100495	0.213786	1.062827722
[truncated: 79 more columns]
