# Supplementary material for: Identifying classifier input signals to predict a cross-slope during transtibial amputee walking
Source: PLoS One. 2018 Feb 16;13(2):e0192950. doi: 10.1371/journal.pone.0192950 (PMC5815617; doi:10.1371/journal.pone.0192950)
Supplement: S2 Dataset — Possible input signals collected from two transtibial amputees walking with the new prototype prosthesis with adaptation disabled when they could see the cross-slope (eversion, flush or inversion). (TXT) [file pone.0192950.s005.txt]

150 ms window length = 18 frames				Subject	1	A01	3	A03	Condition	1	Flush	3	p15 (Inv)		Region	1	Mid-Swing
Cross-slope visible, subjects walking with prototype semi-active prosthesis locked to a single stiffness										2	n15 (Ev)
Condition	Subject	Trial	Region	Window	ResAnk Ang X				ResAnk Ang Y				ResAnk Vel X				ResAnk Vel Y				ResAnk Acc X				ResAnk Acc Y				ResAnk Mom X				ResAnk Mom Y				ResAnk Pow X				ResAnk Pow Y				ResSK Vel X				ResSK Vel Y
					Mean	SD	Min	Max	Mean	SD	Min	Max	Mean	SD	Min	Max	Mean	SD	Min	Max	Mean	SD	Min	Max	Mean	SD	Min	Max	Mean	SD	Min	Max	Mean	SD	Min	Max	Mean	SD	Min	Max	Mean	SD	Min	Max	Mean	SD	Min	Max	Mean
1	1	1	1	1	-2.646503	0.165826909	-2.77856	-2.19305	-1.98112	0.258747468	-2.369956	-1.567779	3.960950444	6.289193071	-2.493796	14.923582	1.665340667	13.39881727	-13.486819	25.751467	93.44911733	159.2681109	-112.918854	330.365753	174.5908222	426.3481157	-307.623199	888.646301	0.012572778	0.002694482	0.005592	0.014666	-0.000165944	0.001021214	-0.002152	1.20E-03	0.000620556	0.000972827	-5.78E-04	0.00215	-3.37E-05	1.36E-04	-0.000231	2.19E-04	-0.081564667	0.020785125	-0.114385	-5.64E-02	1.904310944
1	1	1	1	2	-2.610208444	0.212753502	-2.77856	-2.070561	-1.961066333	0.291845321	-2.369956	-1.361486	4.684805944	6.649282287	-2.493796	14.923582	3.015110889	14.25718473	-13.486819	25.751467	78.28827106	173.162039	-194.441696	330.365753	144.6219874	450.9123693	-449.666992	888.646301	0.012066889	0.003394515	0.003788	0.014666	-0.000226222	0.001108275	-0.002191	1.20E-03	0.000660056	0.000969044	-5.78E-04	0.00215	-3.97E-05	1.38E-04	-0.000231	2.19E-04	-0.078911	0.01934791	-0.111934	-5.64E-02	1.875200667
1	1	1	1	3	-2.568422833	0.259839649	-2.77856	-1.961767	-1.930868167	0.340986391	-2.369956	-1.18789	5.265754944	6.784730492	-2.493796	14.923582	4.075707167	14.64241966	-13.486819	25.751467	59.57369939	197.521972	-327.348816	330.365753	108.875152	486.7236885	-638.54425	888.646301	0.011445111	0.004111621	0.002072	0.014666	-0.000281889	0.001167277	-0.002191	0.001199	0.000666333	0.00096698	-5.78E-04	0.00215	-4.67E-05	1.40E-04	-2.31E-04	2.19E-04	-0.076676444	0.017548649	-0.108606	-0.056389	1.846279333
1	1	1	1	4	-2.522445778	0.304009273	-2.77856	-1.875846	-1.893137833	0.39643348	-2.369956	-1.06069	5.677700944	6.73581872	-2.493796	14.923582	4.829696778	14.69207787	-13.486819	25.751467	37.13677033	231.2814463	-458.252197	330.365753	74.27173728	522.9967181	-719.675903	888.646301	0.010721556	0.004797391	0.000584	0.014666	-0.0003175	0.001189541	-0.002191	0.001199	0.000655667	0.00097257	-5.78E-04	0.00215	-5.13E-05	1.40E-04	-2.31E-04	2.19E-04	-0.074871333	0.015638197	-0.104694	-0.056389	1.817428889
1	1	1	1	5	-2.473794444	0.342094684	-2.77856	-1.821415	-1.850373167	0.45008392	-2.369956	-0.985374	5.884701167	6.61767971	-2.493796	14.923582	5.3135695	14.5739685	-13.486819	25.751467	8.564641167	276.2681953	-611.668091	330.365753	45.74853122	551.4901782	-719.675903	888.646301	0.009918389	0.005401652	-0.000532	0.014666	-0.000323556	0.001190511	-0.002191	0.001199	0.000646389	0.000978657	-5.78E-04	0.00215	-5.18E-05	1.40E-04	-2.31E-04	2.19E-04	-0.073446944	0.013824523	-0.100474	-0.056389	1.788434778
1	1	1	1	6	-2.424367444	0.370842839	-2.77856	-1.808424	-1.804578333	0.496739736	-2.369956	-0.959805	5.820444944	6.689743042	-2.493796	14.923582	5.592172333	14.42063683	-13.486819	25.751467	-30.83142783	338.2248071	-822.048096	330.365753	24.77454067	570.6880098	-719.675903	888.646301	0.0090635	0.005879231	-0.001179	0.014666	-0.000297333	0.00119854	-0.002191	0.001199	0.000653389	0.000973517	-5.78E-04	0.00215	-4.82E-05	1.41E-04	-2.31E-04	2.19E-04	-0.072310667	0.012219831	-0.096114	-0.056389	1.758985333
1	1	1	1	7	-2.376787056	0.38698172	-2.77856	-1.808424	-1.757170278	0.533375174	-2.369956	-0.959805	5.370843944	7.444501508	-9.655452	14.923582	5.7264785	14.3072056	-13.486819	25.751467	-87.13449833	423.8356539	-1112.893555	330.365753	9.534992944	583.535995	-719.675903	888.646301	0.0081885	0.006195803	-0.001312	0.014666	-0.000244222	0.001236315	-0.002191	0.001199	0.000683722	0.000949414	-5.78E-04	0.00215	-4.17E-05	1.41E-04	-2.31E-04	2.19E-04	-0.071350944	0.010840973	-0.091646	-0.056389	1.728688778
1	1	1	1	8	-2.334853389	0.388020883	-2.77856	-1.808424	-1.709137056	0.558031812	-2.369956	-0.959805	4.368203222	9.473522161	-20.321531	14.923582	5.751088833	14.27950557	-13.486819	25.751467	-166.1555002	535.5395438	-1478.247803	330.365753	-4.077791556	594.1317548	-719.675903	888.646301	0.007325778	0.006331091	-0.001312	0.014666	-0.000178778	0.001299893	-0.002191	0.001541	0.000730556	0.000906796	-0.000578	0.00215	-3.32E-05	1.39E-04	-2.31E-04	2.19E-04	-0.070470444	0.009676767	-0.087029	-0.056389	1.697115722
1	1	1	1	9	-2.303983667	0.375340687	-2.77856	-1.808424	-1.661318833	0.56905336	-2.369956	-0.959805	2.6015855	13.09945602	-34.292915	14.923582	5.658515222	14.40710504	-13.800209	25.751467	-271.3473027	667.2561808	-1876.686279	330.365753	-21.91631461	605.9719543	-719.675903	888.646301	0.006507222	0.00627851	-0.001312	0.014656	-0.000121611	0.001360624	-0.002191	0.001699	7.65E-04	0.000865027	-0.000464	0.00215	-2.35E-05	1.33E-04	-2.31E-04	0.000219	-0.069613389	0.008764063	-0.082213	-0.056389	1.66E+00
1	1	1	1	10	-2.291493667	0.362596275	-2.77856	-1.808424	-1.614828444	0.565004705	-2.369956	-0.959805	-0.154251944	18.30633455	-51.599636	14.923582	5.385816833	14.83102364	-18.39539	25.751467	-401.3160998	802.6531246	-2229.164795	330.365753	-50.14474228	618.2142355	-719.675903	888.646301	0.005763056	0.006045352	-0.001312	0.014548	-9.40E-05	0.001388619	-0.002191	0.001699	0.000727722	0.000932781	-0.001134	0.00215	-1.33E-05	1.24E-04	-2.31E-04	0.000219	-0.068778722	0.008190156	-0.080021	-0.056389	1.628621333
1	1	1	1	11	-2.306554556	0.388707251	-3.049656	-1.808424	-1.571555222	0.545610852	-2.369956	-0.959805	-4.087016333	24.85355488	-71.445663	14.923582	4.8227695	15.72273896	-22.813461	25.751467	-547.0681775	915.8731257	-2416.353271	330.365753	-91.64025961	621.1555586	-719.675903	888.646301	0.005121667	0.005658542	-0.001312	0.014277	-0.000110611	0.001374401	-0.002191	0.001699	0.000527556	0.001399676	-0.003743	0.00215	-4.56E-06	1.12E-04	-1.76E-04	0.000219	-0.068018	0.007994758	-0.080021	-0.056389	1.591236
1	1	1	1	12	-2.359610611	0.504558548	-3.731658	-1.808424	-1.534448944	0.513907617	-2.369956	-0.959805	-9.272055167	32.26038106	-91.872192	14.923582	3.858479222	17.10102252	-26.492672	25.751467	-690.8550936	978.5938355	-2416.353271	330.365753	-142.6570172	601.1790205	-719.675903	888.646301	0.00461	0.00517798	-0.001312	0.013765	-0.000174778	0.00133609	-0.002191	0.001699	5.58E-05	0.002475453	-0.008127	0.00215	-2.78E-07	1.07E-04	-0.00014	0.000219	-0.067418278	0.00807353	-0.080021	-0.056389	1.551753889
1	1	1	1	13	-2.461088833	0.724393906	-4.580859	-1.808424	-1.507247167	0.47884397	-2.367961	-0.959805	-15.60126811	39.78280174	-109.833626	14.923582	2.445152556	18.69652528	-28.651478	25.751467	-809.6787291	977.5970792	-2416.353271	330.365753	-193.7524058	554.2394251	-719.675903	888.646301	0.004251444	0.004708955	-0.001312	0.012971	-0.000277833	0.001310045	-0.002191	0.001699	-0.0007765	0.004124044	-0.014024	0.00215	-3.67E-06	0.000109611	-0.00014	0.000219	-0.06707	0.008219992	-0.080021	-0.056389	1.510452833
1	1	1	1	14	-2.619631722	1.029679056	-5.562218	-1.808424	-1.493696333	0.455958174	-2.301965	-0.959805	-22.76670089	46.53299356	-122.071037	14.923582	0.629272444	20.06562455	-28.651478	25.751467	-882.9883859	935.6540555	-2416.353271	301.993561	-234.714408	493.4497966	-719.675903	853.218811	0.005303444	0.007843471	-0.001312	0.031907	-0.000419611	0.001344795	-0.002191	0.001699	-0.004641444	0.016343205	-0.06805	0.00215	-4.17E-05	0.000177299	-0.000606	0.000219	-0.067026278	0.008247186	-0.080021	-0.056389	1.467831444
1	1	1	1	15	-2.840533778	1.395608558	-6.615376	-1.808424	-1.496759278	0.461854248	-2.357098	-0.959805	-30.31774144	51.71186245	-126.320427	14.923582	-1.466754278	20.80907726	-28.651478	25.751467	-899.4257129	916.0046184	-2416.353271	249.172501	-258.8354102	445.4145634	-719.675903	698.879395	0.008733056	0.01792043	-0.001312	0.073632	-0.000419444	0.001344858	-0.002191	0.001699	-0.013779722	0.040532992	-0.162551	0.00215	-0.000153444	0.000450461	-0.001828	0.000219	-0.067266389	0.008059304	-0.080021	-0.056389	1.424557667
1	1	1	1	16	-3.124927389	1.796570813	-7.667559	-1.808424	-1.518142278	0.502230162	-2.559535	-0.959805	-37.75712967	54.81413684	-126.320427	14.923582	-3.684651056	20.70563339	-28.651478	25.751467	-858.6561758	983.9451428	-2416.353271	983.02417	-264.0301972	433.986544	-719.675903	605.37323	0.015796167	0.03530903	-0.001312	0.137715	-1.14E-04	0.00183866	-0.002191	0.004913	-0.030210611	0.077124481	-0.293606	0.002128	-0.000375111	0.000955267	-0.003771	0.000173	-6.77E-02	0.0076742	-0.080021	-0.056389	1.3813895
1	1	1	1	17	-3.469819278	2.206497812	-8.648193	-1.808424	-1.558170167	0.567153519	-2.717472	-0.959805	-44.62867794	55.72246316	-126.320427	14.923582	-5.867257556	19.74822899	-28.651478	25.751467	-768.7912542	1144.491186	-2416.353271	1790.689087	-252.0867123	457.0536677	-719.675903	662.087708	0.026898056	0.057503982	-0.001312	0.208886	0.000442222	0.00275899	-0.002191	0.008762	-0.052633556	0.11602937	-0.401485	0.001876	-0.000648278	0.001392347	-0.004744	6.80E-05	-0.067999889	0.007277072	-0.080021	-0.058136	1.339080944
1	1	1	1	18	-3.868738667	2.600222676	-9.499837	-1.808424	-1.615929944	0.640099089	-2.826864	-0.959805	-50.57031744	54.70265601	-126.320427	14.923582	-7.886096278	18.1157207	-28.651478	25.542168	-642.1443096	1350.415071	-2416.353271	2349.989258	-227.2994486	490.3239613	-719.675903	662.087708	0.0417415	0.081601928	-0.001312	0.274555	0.001053556	0.003380815	-0.002191	0.009199	-0.077310667	0.146886224	-0.442312	0.001437	-0.000870778	0.001578686	-0.004744	1.50E-05	-0.067924278	0.007391757	-0.080021	-0.056775	1.298283222
1	1	1	1	19	-4.312657944	2.955175229	-10.183597	-1.808424	-1.689605167	0.707049585	-2.893933	-0.959805	-55.33108328	52.34561964	-126.320427	13.876977	-9.655581722	16.10211722	-28.651478	22.793341	-491.7896567	1554.631382	-2416.353271	2649.483154	-194.7526898	512.7552986	-719.675903	662.087708	0.059845	0.105698999	-0.001312	0.331455	0.001548278	0.003532297	-0.002191	0.009199	-0.100187944	0.164867251	-0.442312	0.000908	-0.000999389	0.001601757	-0.004744	1.50E-05	-0.067035444	0.008968439	-0.080021	-0.045776	1.259455889
1	1	1	1	20	-4.790923444	3.252622385	-10.67934	-1.808424	-1.776856333	0.75915957	-2.932007	-0.959805	-58.76681183	49.48742972	-126.320427	11.682887	-11.1319745	14.03789694	-28.651478	18.047718	-329.7937368	1729.523695	-2416.353271	2721.484863	-158.9982469	516.3602705	-719.675903	662.087708	0.080485389	0.12802555	-0.001312	0.375315	0.001891222	0.003446523	-0.001932	0.009199	-0.117745222	0.170208976	-0.442312	0.000419	-0.001064278	0.001587806	-0.004744	1.50E-05	-0.064916611	0.012771517	-0.080021	-0.02848	1.222811222
1	1	1	1	21	-5.292104833	3.478244846	-10.983032	-1.808424	-1.875138056	0.792219282	-2.956961	-0.959805	-60.82764561	47.09566334	-126.320427	8.421164	-12.30555256	12.22029513	-28.651478	12.150936	-166.1931542	1863.8326	-2416.353271	2721.484863	-123.8390896	503.1644622	-719.675903	662.087708	0.102545944	0.146585711	-0.001312	0.399162	0.002235722	0.003354599	-0.001932	0.009199	-0.127647111	0.168101749	-0.442312	0.000331	-0.001114833	0.001571044	-0.004744	1.50E-05	-0.061207667	0.018903754	-0.080021	-0.004951	1.188308333
1	1	2	1	1	-2.550793667	0.229380565	-2.719372	-1.993504	-2.114153722	0.226326765	-2.413647	-1.606775	5.0285575	6.164460353	-1.352234	14.144562	2.488955111	11.33217016	-8.832464	21.417259	81.59894983	134.3257983	-77.506424	293.01825	165.2464159	277.9006839	-152.395813	618.782593	0.011774389	0.003388657	0.003745	0.01446	-0.000458944	0.000203602	-0.000804	-0.000204	0.000734333	0.000864786	-0.000293	0.002061	-5.94E-06	9.15E-05	-0.00011	0.000146	-0.011141778	0.023061792	-0.056947	0.010738	1.795292889
1	1	2	1	2	-2.506029667	0.275403591	-2.719372	-1.880461	-2.087607278	0.274268229	-2.413647	-1.435051	5.685327556	6.340732021	-1.352234	14.144562	3.802092722	11.85836964	-8.832464	21.417259	74.03099733	144.9863565	-176.093216	293.01825	146.335815	297.5532361	-296.808136	618.782593	0.011172611	0.004040251	0.002259	0.01446	-0.000435556	0.000202596	-0.000804	-0.000204	0.000747444	0.000859086	-0.000293	0.002061	-3.22E-06	9.08E-05	-0.00011	0.000146	-0.007878333	0.020174134	-0.050256	0.010738	1.766872778
1	1	2	1	3	-2.456038222	0.320165369	-2.719372	-1.779291	-2.0507855	0.332550139	-2.413647	-1.284241	6.262407444	6.317859303	-1.352234	14.144562	4.927885333	12.02747523	-8.832464	21.417259	61.28175478	166.7051663	-297.826477	293.01825	120.978568	328.1624216	-451.233398	618.782593	0.010479389	0.004648645	0.000986	0.01446	-0.000398778	0.000257472	-0.000804	0.000238	0.000748	0.0008587	-0.000293	0.002061	-1.33E-06	9.01E-05	-0.00011	1.46E-04	-0.005114556	0.017218132	-0.043332	0.010738	1.738762444
1	1	2	1	4	-2.401656222	0.36093531	-2.719372	-1.698284	-2.005475833	0.392760935	-2.413647	-1.165194	6.706690111	6.121662194	-1.352234	14.144562	5.818402167	11.90484482	-8.832464	21.417259	40.54942194	203.9645015	-450.24765	293.01825	91.02637656	365.9036125	-576.552185	618.782593	0.0097125	0.005175784	5.00E-06	0.01446	-0.000339944	0.000380153	-0.000804	0.000788	0.000746222	0.000860299	-0.000293	0.002061	7.78E-07	8.92E-05	-0.00011	1.46E-04	-0.002798611	0.014337957	-0.03633	0.010738	1.710800111
1	1	2	1	5	-2.344260056	0.394495631	-2.719372	-1.647807	-1.953812111	0.44838076	-2.413647	-1.087049	6.938231111	5.898125342	-1.352234	14.144562	6.444991611	11.61207734	-8.832464	21.417259	8.271887056	259.9560227	-646.111938	293.01825	59.47206122	404.4333837	-652.925598	618.782593	0.008894778	0.005587665	-0.000616	0.01446	-0.000257333	0.000539413	-0.000804	0.001282	0.000750889	0.000855532	-0.000293	0.002061	3.78E-06	8.78E-05	-0.00011	1.46E-04	-0.000848222	0.011642886	-0.029363	0.010738	1.682732722
1	1	2	1	6	-2.286019056	0.417254923	-2.719372	-1.641175	-1.898059278	0.494542383	-2.413647	-1.055491	6.844554889	6.046397584	-2.879519	14.144562	6.809603167	11.31028901	-8.832464	21.417259	-39.61636567	336.7684591	-898.650269	293.01825	29.80668817	437.4332639	-664.58313	618.782593	0.008052944	0.00585689	-0.000831	0.01446	-0.000157222	0.000694747	-0.000804	0.001598	0.000766611	0.000838666	-0.000293	0.002061	7.78E-06	8.57E-05	-0.00011	1.46E-04	0.000828667	0.009214899	-0.022511	0.010738	1.654227
1	1	2	1	7	-2.230184167	0.425641858	-2.719372	-1.641175	-1.840318722	0.527826613	-2.413647	-1.055491	6.277958333	7.223048058	-11.550972	14.144562	6.941769667	11.15381088	-8.832464	21.417259	-107.2914499	435.2934348	-1213.311523	293.01825	3.914310111	461.9585102	-664.58313	618.782593	0.007215389	0.005965978	-0.000831	0.01446	-5.13E-05	0.000815485	-0.000804	0.001662	0.000789944	0.000812898	-0.000245	0.002061	1.25E-05	8.25E-05	-0.00011	1.46E-04	0.0023155	0.007156778	-0.015852	0.010738	1.624895778
1	1	2	1	8	-2.181386444	0.417419036	-2.719372	-1.641175	-1.782363111	0.546037951	-2.413647	-1.055491	5.056363944	9.907198367	-23.101379	14.144562	6.874841611	11.25289209	-9.35822	21.417259	-198.2081581	553.3313573	-1577.116211	293.01825	-19.76904544	479.1597286	-664.58313	618.782593	0.006411167	0.005907353	-0.000831	0.014367	4.61E-05	0.000886619	-0.000804	0.001662	0.000803944	0.000796021	-6.80E-05	0.002061	1.75E-05	7.79E-05	-0.00011	1.46E-04	0.003675667	0.005673766	-0.009525	0.010738	1.594341611
1	1	2	1	9	-2.145911444	0.395570271	-2.718092	-1.641175	-1.725738056	0.54792647	-2.413647	-1.055491	2.974488889	14.14419422	-37.836243	14.144562	6.6122855	11.68767314	-13.558474	21.417259	-313.3292222	682.492448	-1946.614868	293.01825	-45.82092533	490.5577543	-664.58313	618.782593	0.005668167	0.005684707	-0.000831	0.014159	0.000121778	0.000910871	-0.000804	0.001662	0.000771278	0.000844497	-0.000656	0.002061	2.22E-05	7.21E-05	-0.000106	1.46E-04	0.004946889	0.005073809	-0.003737	0.013357	1.562209444
1	1	2	1	10	-2.131811611	0.378113606	-2.703038	-1.641175	-1.672158444	0.533272722	-2.413647	-1.055491	-0.165789889	19.76930738	-55.54496	14.144562	6.111159444	12.5207086	-17.151697	21.417259	-448.5894735	805.653395	-2238.176025	293.01825	-78.35402506	493.0096268	-664.58313	618.782593	0.005013556	0.005315909	-0.000831	0.013804	0.000166556	0.000907002	-0.000804	0.001662	6.29E-04	0.00111041	-0.002306	0.002061	2.58E-05	6.67E-05	-7.60E-05	1.46E-04	0.006140056	0.005424716	-0.001645	0.01774	1.53E+00
1	1	2	1	11	-2.148674556	0.410471337	-3.006571	-1.641175	-1.623885444	0.503750104	-2.413647	-1.055491	-4.502002389	26.47653359	-75.139175	14.144562	5.306385056	13.72350562	-20.056637	21.417259	-592.664484	898.3255286	-2334.874512	293.01825	-116.9685083	479.7885676	-664.58313	618.782593	0.004473889	0.004843065	-0.000831	0.013241	0.000178444	0.000901343	-0.000804	0.001662	0.000291833	0.001797218	-0.005371	0.002061	2.67E-05	6.54E-05	-6.10E-05	0.000146	0.007238167	0.006311563	-0.001645	0.021048	1.492330889
1	1	2	1	12	-2.206844944	0.541810365	-3.716615	-1.641175	-1.583718722	0.464358123	-2.404397	-1.055491	-10.04353128	33.74722297	-94.459534	14.144562	4.161684278	15.10117441	-21.950153	21.417259	-727.2327858	938.3776798	-2334.874512	286.423889	-156.0407807	448.9697736	-664.58313	618.782593	0.0040735	0.004348265	-0.000831	0.012435	0.000162778	0.000913892	-0.000804	0.001662	-3.29E-04	0.002992744	-0.009961	0.002061	2.28E-05	7.01E-05	-8.70E-05	0.000146	0.008198611	0.007244286	-0.001645	0.022579	1.45E+00
1	1	2	1	13	-2.316066778	0.776317689	-4.580897	-1.641175	-1.554524056	0.424538298	-2.350636	-1.055491	-16.62254894	40.85869003	-110.62603	14.144562	2.705705389	16.3516963	-22.42695	21.417259	-831.3125146	923.1062615	-2334.874512	242.282013	-188.1007605	409.2321176	-664.58313	591.956238	0.003831222	0.003959045	-0.000831	0.011386	0.000131389	0.000945409	-0.001017	0.001662	-0.001288722	0.004635065	-0.015611	0.002061	1.34E-05	7.70E-05	-0.000118	0.000146	0.008951556	0.00791406	-0.001645	0.022579	1.415138889
1	1	2	1	14	-2.483887444	1.090440746	-5.560382	-1.641175	-1.538623611	0.397463576	-2.254938	-1.055491	-23.89873994	47.02386401	-120.909721	14.144562	1.026671556	17.20053179	-22.42695	21.417259	-887.8982639	883.8058827	-2334.874512	180.962845	-207.8327365	376.675296	-664.58313	510.300751	0.004847444	0.007107789	-0.000831	0.029678	0.000148778	0.000934822	-0.001017	0.001662	-0.004882667	0.015137889	-0.062718	0.002061	1.78E-05	8.48E-05	-0.000118	0.00019	0.009402667	0.008200909	-0.001645	0.022579	1.374563944
1	1	2	1	15	-2.714379111	1.458572461	-6.596059	-1.641175	-1.537412889	0.395179875	-2.233145	-1.055491	-31.42085339	51.58027538	-123.563721	14.144562	-0.758173611	17.47859195	-22.42695	21.417259	-888.9066249	882.5240762	-2334.874512	162.812347	-213.5109134	365.8271765	-664.58313	408.093567	0.008335389	0.017559761	-0.000831	0.072889	0.000273111	0.00096831	-0.001017	0.001662	-0.013742	0.038880151	-0.157407	0.001947	6.78E-06	8.04E-05	-0.000118	0.00019	0.009458167	0.008213847	-0.001645	0.022579	1.333392389
1	1	2	1	16	-3.007568333	1.855732477	-7.619777	-1.641175	-1.551259833	0.420470226	-2.372438	-1.055491	-38.71385044	54.13565306	-123.563721	14.144562	-2.531843722	17.13630274	-22.42695	21.417259	-836.0369092	970.6790511	-2334.874512	1072.537109	-206.4802331	379.0882846	-664.58313	516.772827	0.0152855	0.034381825	-0.000831	0.133729	0.000504722	0.001181943	-0.001017	0.00341	-0.029195333	0.072778757	-0.276213	0.00168	-4.13E-05	0.000184023	-0.000719	0.00019	0.009066333	0.008326508	-0.001645	0.022579	1.292270333
1	1	2	1	17	-3.359609944	2.257056301	-8.565995	-1.641175	-1.579610222	0.464785672	-2.474037	-1.055491	-45.354802	54.63796687	-123.563721	14.144562	-4.199510889	16.23608002	-22.42695	21.417259	-738.1953984	1140.620358	-2334.874512	1825.155029	-190.2487182	404.5775315	-664.58313	528.851807	0.025787944	0.05462249	-0.000831	0.19606	0.000664833	0.00118941	-0.001017	0.00341	-0.049402278	0.106420517	-0.362045	0.001313	-0.000117278	0.000334238	-0.001247	0.00019	0.008261444	0.008970086	-0.005111	0.022579	1.2518425
1	1	2	1	18	-3.763481722	2.638733956	-9.381246	-1.641175	-1.621251667	0.515322447	-2.536901	-1.055491	-51.01710722	53.37579226	-123.563721	13.865547	-5.702655722	14.92443562	-22.42695	21.13821	-607.7160357	1345.996464	-2334.874512	2349.619873	-169.2667889	427.4274998	-664.58313	528.851807	0.039575611	0.0762164	-0.000831	0.253537	0.000551278	0.001410473	-0.002804	0.00341	-0.071073444	0.132103812	-0.388768	0.000901	-0.000181	0.000398062	-0.001247	0.00019	0.007193944	0.01015406	-0.011896	0.022579	1.2126795
1	1	2	1	19	-4.209895056	2.979396465	-10.028944	-1.641175	-1.6746545	0.561474495	-2.568026	-1.055491	-55.48340267	50.93498737	-123.563721	12.852788	-7.020624056	13.38255853	-22.42695	19.352074	-457.2515132	1545.36723	-2334.874512	2630.85498	-147.3890271	439.7852012	-664.58313	528.851807	0.056307389	0.097869977	-0.000831	0.304917	0.000165167	0.002366332	-0.007532	0.00341	-0.090804778	0.146464659	-0.388768	0.000505	-0.000211222	0.000401495	-0.001247	0.00019	0.006132833	0.011363791	-0.014471	0.022579	1.175207556
1	1	2	1	20	-4.688205111	3.261194201	-10.490042	-1.641175	-1.738262111	0.596494837	-2.579988	-1.055491	-58.63796578	48.13515185	-123.563721	10.93066	-8.159139556	11.78307682	-22.42695	16.191408	-297.9509108	1714.580642	-2334.874512	2691.317627	-126.6829198	441.1084129	-664.58313	528.851807	0.0753155	0.117925826	-0.000831	0.344405	-0.000290278	0.003119111	-0.008443	0.00341	-0.105502056	0.149993942	-0.388768	0.000188	-0.000223444	0.000398053	-0.001247	0.00019	0.005431278	0.012018297	-0.014471	0.022579	1.139664167
1	1	2	1	21	-5.1871945	3.470362188	-10.7611	-1.641175	-1.810640167	0.616856737	-2.587046	-1.055491	-60.44925122	45.92607766	-123.563721	7.889013	-9.132006111	10.28156805	-22.42695	11.831517	-138.3851251	1843.402057	-2334.874512	2691.317627	-107.298392	433.6100172	-664.58313	528.851807	0.095511667	0.134422776	-0.000831	0.364517	-0.000591722	0.003320733	-0.008443	0.00341	-0.113155611	0.147782246	-0.388768	0.000127	-0.000238056	0.000394883	-0.001247	0.00019	0.005459	0.012004359	-0.014471	0.022579	1.106091667
1	1	3	1	1	-2.627960056	0.230318826	-2.803167	-2.062892	-2.194944556	0.282630938	-2.581495	-1.594972	4.957372667	6.39965161	-1.580329	14.774251	2.887941611	13.99727241	-12.340865	25.883789	90.23582822	127.3967078	-110.321617	258.372681	173.8566537	394.6996348	-330.325012	809.312988	0.011270111	0.003194345	0.00397	0.013864	4.01E-05	0.001281081	-0.002352	0.001558	0.000668778	0.00083142	-0.000312	0.001849	-4.16E-05	0.000114606	-0.000194	0.000172	-0.051546333	0.003307857	-0.06106	-0.047321	1.8594995
1	1	3	1	2	-2.583471722	0.278205845	-2.803167	-1.946839	-2.164743333	0.334755712	-2.581495	-1.404853	5.669660889	6.540860494	-1.580329	14.774251	4.216212	14.47850979	-12.340865	25.883789	77.98218728	147.4932842	-239.0672	258.372681	140.8657931	430.3183109	-560.18042	809.312988	0.010676444	0.003746809	0.00258	0.013864	-5.74E-05	0.001375889	-0.002352	0.001558	0.000697889	0.000817764	-0.000312	0.001849	-4.61E-05	0.000116488	-0.000194	0.000172	-0.052573444	0.004554207	-0.065809	-0.047706	1.830395167
1	1	3	1	3	-2.533465722	0.324113022	-2.803167	-1.8473	-2.124674389	0.396140473	-2.581495	-1.255333	6.257075833	6.458283453	-1.580329	14.774251	5.235704944	14.55317953	-12.340865	25.883789	59.72774022	180.533141	-375.800659	258.372681	103.1904627	473.0075366	-700.389099	809.312988	0.010000389	0.004267182	0.001341	0.013864	-0.000134111	0.001419747	-0.002352	0.001558	0.000711444	0.000807455	-0.000312	0.001849	-4.92E-05	0.000117371	-0.000194	0.000172	-0.0538335	0.006027608	-0.070387	-0.048087	1.801020611
1	1	3	1	4	-2.479187111	0.364838065	-2.803167	-1.773719	-2.077481611	0.457040869	-2.581495	-1.156428	6.665123278	6.222419344	-1.580329	14.774251	5.936053167	14.39003759	-12.340865	25.883789	33.83824883	226.3842845	-526.536072	258.372681	67.55811428	511.4188399	-736.439758	809.312988	0.009259	0.004721351	0.000357	0.013864	-0.000179722	0.001426215	-0.002352	0.001558	0.000719722	0.000799293	-0.000312	0.001849	-4.91E-05	0.000117362	-0.000194	0.000172	-0.055273056	0.007491047	-0.073999	-0.048614	1.771237944
1	1	3	1	5	-2.422380278	0.396961382	-2.803167	-1.736096	-2.025740222	0.510889395	-2.581495	-1.110246	6.821046611	6.046549853	-1.580329	14.774251	6.361673667	14.15804993	-12.340865	25.883789	-2.850580333	286.8076508	-713.819946	258.372681	39.06497222	539.4048405	-736.439758	809.312988	0.008475056	0.005076904	-0.000287	0.013864	-0.000192889	0.001422282	-0.002352	0.001558	0.000731778	0.000785727	-0.000312	0.001849	-4.57E-05	0.000117467	-0.000194	0.000172	-0.056794556	0.008736683	-0.076001	-0.049367	1.740822167
1	1	3	1	6	-2.365503	0.416966387	-2.803167	-1.736096	-1.971453778	0.553803687	-2.581495	-1.110246	6.617613556	6.396681463	-5.224786	14.774251	6.587136167	13.96609712	-12.340865	25.883789	-55.27744222	366.0368552	-966.800293	258.372681	18.80256344	557.3580656	-736.439758	809.312988	0.007674722	0.005307659	-0.000542	0.013819	-0.000179667	0.001431576	-0.002352	0.001558	0.000751667	0.000762006	-0.000312	0.001849	-3.96E-05	1.17E-04	-0.000194	0.000172	-0.058277444	0.009622195	-0.076059	-0.050309	1.709473556
1	1	3	1	7	-2.312086722	0.421670036	-2.803167	-1.736096	-1.915954667	0.58348737	-2.581495	-1.110246	5.899755889	7.915525672	-14.501767	14.774251	6.675049833	13.86578648	-12.340865	25.883789	-129.1369651	468.2724917	-1302.2854	258.372681	2.999825667	569.7928503	-736.439758	809.312988	0.006885722	0.005395426	-0.000542	0.01369	-0.000151167	0.001460291	-0.002352	0.001558	0.000774333	0.00073406	-2.03E-04	0.001849	-3.18E-05	1.15E-04	-0.000194	1.72E-04	-0.059606056	0.010096579	-0.076059	-0.05074	1.676854
1	1	3	1	8	-2.267173722	0.409872811	-2.803167	-1.736096	-1.860202944	0.598225121	-2.581495	-1.110246	4.465330778	10.99929316	-26.929543	14.774251	6.637133333	13.91863497	-12.340865	25.883789	-228.7563787	593.3289228	-1704.839111	258.372681	-15.30430661	581.5645449	-736.439758	809.312988	0.006135833	0.005331738	-0.000542	0.013481	-0.000123167	0.001492981	-0.002352	0.001743	0.000780611	0.000725645	-9.00E-05	0.001849	-2.33E-05	1.10E-04	-0.000194	1.72E-04	-0.060696389	0.010204375	-0.076059	-0.05074	1.642638444
1	1	3	1	9	-2.237664556	0.387525145	-2.798798	-1.736096	-1.805335778	0.596518655	-2.581495	-1.110246	2.087149556	15.6787218	-42.915752	14.774251	6.419978111	14.25848523	-16.249659	25.883789	-354.3900813	731.7526902	-2111.711914	258.372681	-42.81208922	592.7048658	-736.439758	809.312988	0.005452389	0.005119038	-0.000542	0.013182	-0.000113556	0.001504286	-0.002352	0.001743	0.000730333	0.000807915	-0.000882	0.001849	-1.47E-05	1.02E-04	-0.000189	1.72E-04	-0.061515167	0.010061515	-0.076059	-0.05074	1.606572278
1	1	3	1	10	-2.232387889	0.380008875	-2.780083	-1.736096	-1.753203333	0.577758178	-2.581495	-1.110246	-1.441170556	21.79796338	-62.124741	14.774251	5.923598556	15.04864376	-20.325909	25.883789	-499.3915029	861.8796942	-2407.254883	258.372681	-82.08912106	594.8851228	-736.439758	809.312988	0.0048625	0.004776226	-0.000542	0.012754	-0.000137111	0.00147969	-0.002352	0.001743	0.000556611	0.001156277	-0.00278	0.001849	-7.78E-06	9.29E-05	-0.000136	1.72E-04	-0.062082222	0.009806629	-0.076059	-0.05074	1.5685195
1	1	3	1	11	-2.261684056	0.440265768	-3.307414	-1.736096	-1.706609111	0.543915679	-2.581495	-1.110246	-6.236042167	29.00238988	-83.036667	14.774251	5.051826167	16.30529011	-23.700893	25.883789	-648.6094263	953.8442545	-2445.401855	258.372681	-129.201441	576.7921286	-736.439758	809.312988	0.004392667	0.004351338	-0.000542	0.012166	-0.000200778	0.001430209	-0.002352	0.001743	0.000169833	0.001971519	-0.006231	0.001849	-4.78E-06	8.93E-05	-0.00013	1.72E-04	-0.062460444	0.009541471	-0.076059	-0.05074	1.528504333
1	1	3	1	12	-2.336321944	0.608593699	-4.087763	-1.736096	-1.669006222	0.501626357	-2.576365	-1.110246	-12.25132772	36.66472294	-102.881439	14.774251	3.770241278	17.77751927	-25.612078	25.883789	-780.6193344	984.8607727	-2445.401855	257.168488	-175.3508856	536.0747982	-736.439758	809.312988	0.004065833	0.003934061	-0.000542	0.011402	-0.000301444	0.001390984	-0.002352	0.001743	-0.000519944	0.003325708	-0.011294	0.001849	-7.61E-06	9.13E-05	-0.00013	1.72E-04	-0.062739778	0.009289062	-0.076059	-0.05074	1.486744722
1	1	3	1	13	-2.465872889	0.877250863	-5.022105	-1.736096	-1.643771778	0.463253573	-2.513108	-1.110246	-19.24636439	43.94690829	-118.333427	14.774251	2.129311444	19.06176474	-25.612078	25.883789	-874.1817073	960.1573804	-2445.401855	240.773102	-211.701185	485.1430841	-736.439758	783.051392	0.004586556	0.005333592	-0.000542	0.020775	-0.000522944	0.00153499	-0.003304	0.001743	-2.99E-03	0.010506021	-0.04297	0.001849	-5.96E-05	2.21E-04	-0.000869	0.000172	-0.063011667	0.00900455	-0.076059	-0.05074	1.44E+00
1	1	3	1	14	-2.657094722	1.22039062	-6.059987	-1.736096	-1.633517722	0.444543945	-2.393948	-1.110246	-26.82102278	50.00099386	-126.664009	14.774251	0.241888167	19.80500131	-25.612078	25.883789	-914.9473137	924.9672046	-2445.401855	210.228546	-233.1455786	445.497436	-736.439758	666.586914	0.006717722	0.011694153	-0.000542	0.048831	-0.000724111	0.001683621	-0.003557	0.001743	-0.009092111	0.026834762	-0.108146	0.001849	-1.42E-04	0.000367253	-0.001335	0.000172	-0.063334222	0.008637944	-0.076059	-0.05074	1.399878556
1	1	3	1	15	-2.91289	1.611722979	-7.133172	-1.736096	-1.639740333	0.456439162	-2.505955	-1.110246	-34.49548622	54.18488742	-126.664009	14.774251	-1.756448167	19.81287174	-25.612078	25.883789	-898.4350218	948.5865222	-2445.401855	507.449799	-238.7618608	433.975738	-736.439758	565.493835	0.0117885	0.025063559	-0.000542	0.100655	-0.000656333	0.001712245	-0.003557	0.001743	-0.021571444	0.056869793	-0.222779	0.001837	-2.61E-04	0.000559031	-0.001979	0.000139	-0.063700333	0.008201373	-0.076059	-0.051607	1.356110556
1	1	3	1	16	-3.232019556	2.025092817	-8.169157	-1.736096	-1.662791889	0.496566878	-2.642135	-1.110246	-41.79493972	56.19671005	-126.664009	14.774251	-3.737476167	19.06041589	-25.612078	25.883789	-829.1788802	1068.563888	-2445.401855	1409.657104	-230.574493	449.384601	-736.439758	624.092163	0.020606667	0.044271601	-0.000542	0.16688	-0.000209111	0.002433779	-0.003557	0.006751	-4.08E-02	0.094682611	-0.345075	0.001677	-4.10E-04	0.000764251	-0.002536	6.20E-05	-0.064019556	0.007805234	-0.076059	-0.053637	1.31E+00
1	1	3	1	17	-3.609472333	2.434706394	-9.10328	-1.736096	-1.702031611	0.551820649	-2.732684	-1.110246	-48.31513417	56.11300591	-126.664009	14.774251	-5.599356389	17.66352378	-25.612078	25.883789	-717.7138585	1258.458703	-2445.401855	2101.806396	-212.1820208	475.3570337	-736.439758	624.092163	0.033141278	0.06649882	-0.000542	0.232442	0.000393889	0.003215147	-0.003557	0.008976	-0.064222667	0.129218911	-0.419133	0.001381	-0.0005365	0.000863774	-0.002536	8.00E-06	-0.064110667	0.007685563	-0.076059	-0.055277	1.271650278
1	1	3	1	18	-4.037271778	2.816520119	-9.886756	-1.736096	-1.7561145	0.607777039	-2.782376	-1.110246	-53.75683739	54.35688157	-126.664009	14.371626	-7.273843167	15.83767747	-25.612078	24.24184	-576.9392357	1468.174882	-2445.401855	2537.787109	-187.3040399	495.5526345	-736.439758	624.092163	0.049065667	0.08972987	-0.000542	0.292048	0.000854889	0.003402011	-0.003557	0.008976	-0.087918944	0.153338698	-0.425152	0.000989	-0.000597056	0.000864458	-0.002536	8.00E-06	-0.063703056	0.008265835	-0.076059	-0.049515	1.232249167
1	1	3	1	19	-4.505419611	3.149660946	-10.489553	-1.736096	-1.823262333	0.653940496	-2.803633	-1.110246	-57.93078811	51.63409486	-126.664009	12.935557	-8.721090389	13.85443976	-25.612078	20.378372	-419.418452	1660.668261	-2445.401855	2725.05249	-158.8599625	501.5184883	-736.439758	624.092163	0.067995278	0.11266622	-0.000542	0.344703	0.001031667	0.003306913	-0.003557	0.008976	-0.1083475	0.164858796	-0.425152	0.00058	-0.000608111	0.000859037	-0.002536	8.00E-06	-0.062453944	0.010168598	-0.076059	-0.038576	1.195282556
1	1	3	1	20	-5.002784889	3.417346053	-10.899414	-1.736096	-1.901466	0.684420179	-2.812519	-1.110246	-60.74714489	48.84877614	-126.664009	10.387173	-9.921509222	11.99628772	-25.612078	14.9055	-255.9837833	1816.874825	-2445.401855	2725.05249	-129.1392511	492.0998564	-736.439758	624.092163	0.089116778	0.133408808	-0.000542	0.382767	0.001045722	0.003293302	-0.003557	0.008976	-0.122450333	0.165847341	-0.425152	0.000243	-0.000609278	0.000858364	-0.002536	8.00E-06	-0.059990667	0.013968483	-0.076059	-0.02147	1.160854611
1	1	4	1	1	-2.578033722	0.235425929	-2.753123	-2.021812	-2.026175889	0.306811587	-2.382986	-1.314999	4.992112722	5.98738405	-1.455545	13.715415	3.892352444	12.87716808	-8.718581	23.267477	62.66944478	160.5898095	-226.417068	303.59259	134.2141078	357.4823896	-511.447906	710.244629	0.012152056	0.003707216	0.003264	0.015006	-0.000121	0.000653595	-0.0012	0.000615	0.0007595	0.000905599	-0.000319	0.00222	-1.94E-06	0.000131812	-0.000143	0.000231	-0.002417389	0.021178893	-0.041454	0.021846	1.823550111
1	1	4	1	2	-2.534246667	0.276797457	-2.753123	-1.933517	-1.989032222	0.364068755	-2.382986	-1.184955	5.448142278	5.984137557	-1.455545	13.715415	4.893258667	12.83858705	-8.718581	23.267477	46.22542822	182.6604249	-311.101074	303.59259	104.6520901	396.5167641	-616.768555	710.244629	0.011473667	0.004434752	0.001584	0.015006	-0.000109222	0.00065071	-0.0012	0.000615	0.000758056	0.000906429	-0.000319	0.00222	-9.44E-07	0.000131421	-0.000143	0.000231	-0.000811167	0.019031684	-0.036651	0.021846	1.795836333
1	1	4	1	3	-2.487231333	0.313962922	-2.753123	-1.867076	-1.944621556	0.420154182	-2.382986	-1.099451	5.7625365	5.868019016	-1.455545	13.715415	5.636554056	12.56501579	-8.718581	23.267477	28.2960175	208.0361269	-385.222717	303.59259	74.90403389	430.9014658	-629.579651	710.244629	0.010698222	0.005107121	0.0002	0.015006	-7.14E-05	0.000672971	-0.0012	0.000618	0.000747611	0.000914165	-0.000319	0.00222	1.78E-06	0.000130299	-0.000143	0.000231	-1.69E-05	0.017699741	-0.031464	0.021846	1.768639111
1	1	4	1	4	-2.438204333	0.344562297	-2.753123	-1.827388	-1.895089667	0.469079055	-2.382986	-1.059299	5.919742611	5.742076682	-1.455545	13.715415	6.141659278	12.21997167	-8.718581	23.267477	7.252359167	237.2237081	-463.251831	303.59259	49.07426644	455.0398935	-629.579651	710.244629	0.009850778	0.005676361	-0.000773	0.015006	-5.00E-07	0.000762701	-0.0012	0.00146	0.000742444	0.000918562	-0.000319	0.00222	6.56E-06	0.000128219	-0.000143	0.000231	-1.36E-05	0.01769337	-0.031403	0.021846	1.741767556
1	1	4	1	5	-2.388568944	0.366344286	-2.753123	-1.819347	-1.842260611	0.5073939	-2.382986	-1.058787	5.883409222	5.788304635	-1.455545	13.715415	6.4544585	11.92001764	-8.718581	23.267477	-20.24445511	273.532975	-572.457214	303.59259	28.55932517	469.8060973	-629.579651	710.244629	0.008960889	0.00610362	-0.001274	0.015006	0.000104056	0.000926806	-0.0012	0.002245	0.000751056	0.000910654	-0.000319	0.00222	1.27E-05	0.000124967	-0.000143	0.000231	-0.000748778	0.01905428	-0.039119	0.021846	1.7149045
1	1	4	1	6	-2.3401475	0.377187393	-2.753123	-1.819347	-1.787515389	0.533302852	-2.382986	-1.058787	5.582335056	6.299931422	-6.677184	13.715415	6.617648111	11.72660734	-8.718581	23.267477	-58.99147839	322.346322	-742.83197	303.59259	11.19191344	479.5046489	-629.579651	710.244629	0.008059222	0.006364284	-0.001307	0.015006	0.000236333	0.001131774	-0.0012	0.002867	0.000774333	0.000888206	-3.19E-04	0.00222	1.92E-05	1.20E-04	-0.000143	2.31E-04	-0.002152778	0.021345634	-0.045222	0.021846	1.687626444
1	1	4	1	7	-2.29553	0.375385558	-2.753123	-1.819347	-1.731966444	0.545715104	-2.382986	-1.058787	4.900217889	7.630881065	-13.733654	13.715415	6.6409905	11.69473103	-8.718581	23.267477	-114.5202081	389.6142375	-993.793945	303.59259	-7.966090056	488.1884174	-629.579651	710.244629	0.007175667	0.006446576	-0.001307	0.014987	0.000383556	0.001332203	-0.0012	0.003219	0.000804	0.000857942	-2.47E-04	0.00222	2.53E-05	1.15E-04	-0.000143	2.31E-04	-0.004153	0.024012	-0.049707	0.021846	1.659447556
1	1	4	1	8	-2.258477222	0.360967507	-2.753123	-1.819347	-1.676832167	0.543663096	-2.382986	-1.058787	3.673664833	10.05272963	-23.240417	13.715415	6.48488	11.92824699	-11.52857	23.267477	-191.8933813	479.0524277	-1323.733276	303.59259	-34.66043639	497.7841963	-629.579651	710.244629	0.006339111	0.006349582	-0.001307	0.014869	0.000528556	0.001491197	-0.0012	0.003223	0.000819333	0.000840339	-3.80E-05	0.00222	3.04E-05	1.08E-04	-0.000135	2.31E-04	-0.006686167	0.026616376	-0.052798	0.021846	1.629878278
1	1	4	1	9	-2.234302222	0.339844579	-2.750882	-1.819347	-1.623885056	0.526453055	-2.382986	-1.058787	1.701994778	13.69845213	-35.795876	13.715415	6.063316556	12.58000931	-15.413054	23.267477	-293.9122607	587.8484996	-1698.355835	303.59259	-73.12338717	505.884764	-629.579651	710.244629	0.005576556	0.006083565	-0.001307	0.014645	0.000651722	0.001587222	-0.0012	0.003223	0.000781444	0.00089465	-0.000715	0.00222	3.38E-05	1.04E-04	-9.90E-05	2.31E-04	-0.0097025	0.028866036	-0.054882	0.021846	1.598488278
1	1	4	1	10	-2.230110556	0.333504414	-2.734168	-1.819347	-1.575776833	0.49479386	-2.382986	-1.058787	-1.224873	18.58348137	-51.546349	13.715415	5.266156889	13.75621933	-19.859848	23.267477	-418.6484252	702.3835205	-2038.35437	303.59259	-123.7360462	503.5116781	-629.579651	710.244629	0.004912889	0.00567389	-0.001307	0.014275	0.000735722	0.001621169	-0.0012	0.003223	0.000628667	0.001170258	-0.002429	0.00222	3.40E-05	1.04E-04	-9.50E-05	2.31E-04	-0.013162	0.030571072	-0.056401	0.021846	1.564960056
1	1	4	1	11	-2.254716722	0.385212339	-3.177079	-1.819347	-1.536115778	0.453143435	-2.375186	-1.058787	-5.275479111	24.56048109	-69.768448	13.715415	4.001049111	15.36789343	-24.272961	23.267477	-556.9790899	798.0459798	-2222.777344	303.59259	-181.2084159	478.3587713	-629.579651	710.244629	0.004371556	0.005170638	-0.001307	0.013698	0.000768167	0.001619856	-0.0012	0.003223	0.000278	0.001860144	-0.005518	0.00222	2.97E-05	1.08E-04	-0.000105	2.31E-04	-0.017025	0.031609022	-0.05775	0.021846	1.5291375
1	1	4	1	12	-2.318035222	0.529207802	-3.83824	-1.819347	-1.509092722	0.412876922	-2.317141	-1.058787	-10.50785783	31.23495293	-88.592636	13.715415	2.246016611	17.0822048	-27.63987	23.267477	-691.9895236	847.9014238	-2222.777344	300.32843	-235.2191479	425.848882	-629.579651	710.244629	0.003973778	0.004661269	-0.001307	0.012865	0.000744111	0.001632708	-0.0012	0.003223	-0.000357389	0.00305215	-0.01011	0.00222	2.00E-05	0.000111695	-0.000105	2.31E-04	-0.021236944	0.031901212	-0.059119	0.021846	1.491065889
1	1	4	1	13	-2.429847722	0.762606364	-4.653623	-1.819347	-1.498682167	0.393197214	-2.207702	-1.058787	-16.80863772	37.95487122	-105.2117	13.715415	0.08073	18.45033142	-28.926102	23.267477	-802.3485222	840.3895972	-2222.777344	253.592773	-274.5785284	361.1487833	-629.579651	613.765869	0.003736222	0.00427439	-0.001307	0.011761	0.000666889	0.001709406	-0.001557	0.003223	-0.001334444	0.004690653	-0.015771	0.00222	5.78E-06	0.000107979	-0.000105	2.31E-04	-0.025716611	0.031402228	-0.060464	0.021846	1.451009944
1	1	4	1	14	-2.598179167	1.067072777	-5.591768	-1.819347	-1.507747167	0.41193915	-2.370872	-1.058787	-23.88033311	43.93566889	-116.694862	13.715415	-2.330292167	19.10110138	-28.926102	23.267477	-868.9084248	798.2251045	-2222.777344	174.126434	-291.9228633	321.2711468	-629.579651	425.7146	0.004576111	0.006726115	-0.001307	0.026879	0.000432667	0.002120205	-0.00473	0.003223	-0.0044945	0.013360093	-0.05474	0.00222	-1.39E-04	0.000566642	-0.002379	0.000231	-0.0303525	0.030100095	-0.0616	0.021417	1.409436333
1	1	4	1	15	-2.827853222	1.422351351	-6.598537	-1.819347	-1.537520333	0.469138414	-2.589922	-1.058787	-31.29044478	48.46601176	-120.953125	13.715415	-4.784651	18.86195918	-28.926102	23.267477	-880.5158873	783.549735	-2222.777344	77.191833	-285.2244211	337.938509	-629.579651	546.28656	0.007915833	0.016944998	-0.001307	0.070506	0.000280722	0.002306446	-0.00473	0.003223	-1.29E-02	0.03643027	-0.148857	0.00204	-3.17E-04	0.000865864	-0.002966	0.00018	-0.0350015	0.028024733	-0.062265	0.01865	1.37E+00
1	1	4	1	16	-3.119686556	1.806556599	-7.607654	-1.819347	-1.587491333	0.547898795	-2.769205	-1.058787	-38.55559794	51.08787013	-120.953125	13.715415	-7.084032444	17.78254773	-28.926102	23.267477	-835.9895235	860.1978095	-2222.777344	878.666382	-256.9101833	395.5856467	-629.579651	688.995605	0.014846722	0.034124358	-0.001307	0.133535	0.000537611	0.002400504	-0.00473	0.003535	-0.028194	0.071136609	-0.273474	0.001653	-4.87E-04	0.001045377	-0.002966	9.90E-05	-0.039485056	0.02525525	-0.062265	0.013499	1.324256056
1	1	4	1	17	-3.470446556	2.196451495	-8.553121	-1.819347	-1.6555875	0.629234423	-2.898347	-1.058787	-45.2236035	51.69332572	-120.953125	13.057766	-9.066487333	16.1102892	-28.926102	21.457006	-742.5379028	1028.277098	-2222.777344	1655.72937	-213.0368249	455.0313407	-629.579651	704.138672	0.025412722	0.054755241	-0.001307	0.197175	0.001178944	0.003287262	-0.00473	0.010344	-0.0486365	0.1062566	-0.366312	0.001152	-6.56E-04	0.001182826	-0.002966	2.00E-05	-0.0435815	0.021914738	-0.062265	0.006192	1.282004722
1	1	4	1	18	-3.873413333	2.569058396	-9.379465	-1.819347	-1.738599444	0.699605213	-2.976151	-1.058787	-50.93122961	50.53864092	-120.953125	11.552761	-10.63464617	14.22824612	-28.926102	17.818836	-612.4580713	1237.224908	-2222.777344	2211.677734	-162.0318608	491.5081101	-629.579651	704.138672	0.039344	0.076763237	-0.001307	0.255872	0.001805	0.003851037	-0.00473	0.010344	-0.070999389	0.133919468	-0.40138	0.000651	-7.78E-04	0.001220702	-0.002966	1.00E-06	-0.0470185	0.018182961	-0.062265	-0.002741	1.240789111
1	1	4	1	19	-4.319300389	2.90351437	-10.047779	-1.819347	-1.832831611	0.751500106	-3.011178	-1.058787	-55.43123789	48.19978005	-120.953125	9.284148	-11.76701833	12.54166441	-28.926102	12.932875	-459.7054494	1440.694649	-2222.777344	2523.130127	-112.1004779	499.510336	-629.579651	704.138672	0.056322556	0.098915304	-0.001307	0.308878	0.002092611	0.00384167	-0.00473	0.010344	-0.091902556	0.150425212	-0.40138	0.000254	-8.11E-04	0.001207156	-0.002966	1.00E-06	-0.049477389	0.014453199	-0.062265	-0.012542	1.201060722
1	1	4	1	20	-4.797267333	3.182409739	-10.536922	-1.819347	-1.934716444	0.782188221	-3.018882	-1.058787	-58.59298694	45.4957008	-120.953125	6.367743	-12.50298744	11.33788817	-28.926102	7.539361	-297.2741478	1612.956149	-2222.777344	2612.662354	-69.136236	486.6425576	-629.579651	704.138672	0.075692611	0.119551255	-0.001307	0.350245	0.001999611	0.003918896	-0.00473	0.010344	-0.108161833	0.155605971	-0.40138	0.000215	-0.000802167	0.001213776	-0.002966	0.00012	-0.050617944	0.011962472	-0.062265	-0.022355	1.163119056
1	1	4	1	21	-5.295850222	3.392417677	-10.841568	-1.819347	-2.041214778	0.792211176	-3.018882	-1.058787	-60.38580683	43.37150164	-120.953125	2.86377	-12.91928894	10.67699895	-28.926102	2.43988	-135.46551	1744.353256	-2222.777344	2612.662354	-36.57925122	466.1125238	-561.445557	704.138672	0.096440333	0.136835873	-0.001307	0.373659	0.001755	0.004141309	-0.00473	0.010344	-0.117603667	0.153801195	-0.40138	0.000215	-0.000792111	0.001221311	-0.002966	0.000155	-0.050122444	0.013310757	-0.062265	-0.013436	1.127111722
1	1	5	1	1	-2.598672667	0.187002017	-2.742441	-2.115968	-2.016012333	0.164375382	-2.21168	-1.569057	4.262382167	6.056023621	-2.138529	13.788486	3.532863833	8.247892461	-5.709743	17.617157	77.52599594	153.3976714	-107.117554	320.169922	102.0365954	278.4086139	-209.774948	618.522522	0.013011111	0.003303465	0.00465	0.015674	-0.0002105	0.001164795	-0.002536	0.000955	0.000678056	0.000970779	-0.000548	0.002227	-1.33E-05	6.45E-05	-0.000102	0.00011	-0.098689167	0.014535687	-0.126818	-0.08177	1.840687667
1	1	5	1	2	-2.560459611	0.231037954	-2.742441	-2.00816	-1.983034111	0.212800965	-2.21168	-1.441179	4.868424722	6.291089863	-2.138529	13.788486	4.276936444	8.577477339	-5.709743	17.617157	67.70672656	162.8928433	-160.186676	320.169922	77.949405	292.4774311	-284.250641	618.522522	0.012396222	0.004091384	0.002695	0.015674	-0.000340833	0.001253952	-0.002536	0.000955	0.000689278	0.000968197	-0.000548	0.002227	-1.94E-05	6.75E-05	-0.000102	0.00011	-0.097545167	0.012911192	-0.122747	-0.08177	1.817414222
1	1	5	1	3	-2.517532222	0.274445327	-2.742441	-1.91128	-1.944730056	0.261605369	-2.21168	-1.333708	5.390827667	6.362944382	-2.138529	13.788486	4.832020611	8.714156896	-5.709743	17.617157	56.6528785	176.9517514	-241.415115	320.169922	57.49502344	307.2581667	-321.019196	618.522522	0.011660056	0.004859563	0.000992	0.015674	-0.000437389	0.001283357	-0.002536	0.000955	0.000678889	0.000972806	-0.000548	0.002227	-2.53E-05	6.83E-05	-0.000102	0.00011	-0.096687944	0.011583483	-0.118325	-0.08177	1.794469
1	1	5	1	4	-2.4706125	0.315094307	-2.742441	-1.830608	-1.902500444	0.307933425	-2.21168	-1.248498	5.812639389	6.282393402	-2.138529	13.788486	5.235186833	8.71946981	-5.709743	17.617157	41.81523156	199.4879227	-354.300507	320.169922	40.54034161	321.5057179	-353.08252	618.522522	0.010825667	0.005548853	-0.000327	0.015674	-0.000491056	0.001278911	-0.002536	0.000955	0.000663	0.000982698	-5.48E-04	0.002227	-2.96E-05	6.77E-05	-0.000102	0.00011	-0.095944056	0.010490615	-0.113799	-0.08177	1.771617167
1	1	5	1	5	-2.420654889	0.350441016	-2.742441	-1.773651	-1.857476944	0.349585564	-2.21168	-1.187532	6.087748222	6.109477377	-2.138529	13.788486	5.507692944	8.648102908	-5.709743	17.617157	18.92311461	237.5882814	-519.175659	320.169922	24.92151467	336.0841553	-397.682373	618.522522	0.009921944	0.006109959	-0.001178	0.015674	-0.000503556	0.001273261	-0.002536	0.000955	0.000656778	0.000987393	-0.000548	0.002227	-3.15E-05	6.71E-05	-0.000102	0.00011	-0.095114167	0.009543134	-0.109248	-0.08177	1.748506222
1	1	5	1	6	-2.36915	0.377397631	-2.742441	-1.751472	-1.810705556	0.384561869	-2.21168	-1.153896	6.128024667	6.061364435	-2.138529	13.788486	5.650545444	8.565112533	-5.709743	17.617157	-17.631867	299.2546041	-756.005737	320.169922	8.813216222	352.1497416	-452.244904	618.522522	0.008982111	0.006506008	-0.001517	0.015674	-0.0004865	0.001286054	-0.002536	0.000955	0.000670722	0.000975671	-0.000548	0.002227	-3.12E-05	6.72E-05	-0.000102	0.00011	-0.094016333	0.008939073	-0.107317	-0.08177	1.724682667
1	1	5	1	7	-2.318521167	0.392430179	-2.742441	-1.751472	-1.763301222	0.410880023	-2.21168	-1.151823	5.793883778	6.662290896	-7.851942	13.788486	5.654579889	8.561346141	-5.709743	17.617157	-74.02963589	389.868602	-1076.260132	320.169922	-8.319208056	369.3883901	-496.783722	618.522522	0.008041222	0.006713651	-0.001517	0.015674	-0.000459389	0.00131123	-0.002536	0.000955	0.000705944	0.000943675	-0.000548	0.002227	-2.89E-05	6.77E-05	-0.000102	1.10E-04	-0.092525056	0.009297564	-0.107317	-0.077779	1.699629222
1	1	5	1	8	-2.272585278	0.39240455	-2.742441	-1.751472	-1.716462556	0.426679876	-2.21168	-1.151823	4.894197389	8.606331287	-18.332884	13.788486	5.511891944	8.743573958	-6.13718	17.617157	-155.4896371	508.8621472	-1467.84729	320.169922	-26.36978589	386.0098609	-508.273499	618.522522	0.007133056	0.006726048	-0.001517	0.015606	-0.000443778	0.001326471	-0.002536	0.000955	0.000748333	0.00090017	-0.000482	0.002227	-2.51E-05	6.74E-05	-0.000102	1.10E-04	-0.090591222	0.011119707	-0.107317	-0.065069	1.672821056
1	1	5	1	9	-2.236951167	0.377534248	-2.742441	-1.751472	-1.671436333	0.430529021	-2.21168	-1.151823	3.202389833	12.23925401	-32.316063	13.788486	5.215083444	9.199814379	-10.332506	17.617157	-264.2106251	647.3000303	-1883.53418	320.169922	-46.05507678	400.2929609	-508.273499	618.522522	0.006288944	0.006551299	-0.001517	0.015395	-0.000457611	0.001313732	-0.002536	9.55E-04	0.000762222	0.000881811	-0.000232	0.002227	-2.04E-05	6.56E-05	-0.000102	1.10E-04	-0.088237444	0.014170715	-0.107317	-5.28E-02	1.643779667
1	1	5	1	10	-2.219212056	0.359569282	-2.742441	-1.751472	-1.629544556	0.42182159	-2.21168	-1.151823	0.490686944	17.4871409	-49.725121	13.788486	4.744307278	9.975835817	-14.183714	17.617157	-397.0630574	786.5514807	-2236.018555	320.169922	-69.45774222	410.4811414	-508.273499	618.522522	0.005537	0.006212651	-0.001517	0.015043	-0.000509556	0.001272471	-0.002536	0.000955	0.000685389	0.001022554	-0.001615	0.002227	-1.56E-05	6.23E-05	-0.000102	1.10E-04	-0.085542556	0.01783204	-0.107317	-0.042104	1.612126
1	1	5	1	11	-2.228773	0.376203589	-2.914538	-1.751472	-1.592364556	0.401336532	-2.21168	-1.151823	-3.415327722	24.05171934	-69.583038	13.788486	4.057454333	11.06808424	-17.583475	17.617157	-543.5356526	899.7053179	-2403.705566	320.169922	-98.82912589	412.3396524	-508.273499	618.522522	0.004902278	0.005750787	-0.001517	0.014551	-0.000597111	0.001218861	-0.002536	0.00091	0.0004305	0.001575576	-0.004398	0.002227	-1.20E-05	5.95E-05	-0.000102	1.10E-04	-0.082628944	0.021532407	-0.107317	-0.034255	1.577633167
1	1	5	1	12	-2.276134167	0.48165311	-3.580656	-1.751472	-1.561920333	0.372420905	-2.21168	-1.151823	-8.5682405	31.41340358	-89.78688	13.788486	3.097155167	12.39716853	-20.401583	17.617157	-685.8425899	960.2711326	-2403.705566	320.169922	-134.4614501	398.2480915	-508.273499	618.522522	0.004406222	0.005231169	-0.001517	0.013893	-0.000708722	0.001176189	-0.002536	0.00091	-0.0001005	0.00268551	-0.00882	0.002227	-1.12E-05	5.91E-05	-0.000102	1.10E-04	-0.079654167	0.024821549	-0.107317	-0.030166	1.540272833
1	1	5	1	13	-2.371577	0.692975677	-4.410986	-1.751472	-1.540745389	0.342975551	-2.186454	-1.151823	-14.84603756	38.83156724	-107.404129	13.788486	1.816430167	13.77338123	-22.349453	17.617157	-802.9491641	958.9005711	-2403.705566	307.329651	-172.878266	361.7261826	-508.273499	618.522522	0.004064444	0.004754109	-0.001517	0.013015	-0.000825389	0.001162024	-0.002536	0.00091	-9.81E-04	0.004302891	-0.014528	0.002227	-1.48E-05	5.95E-05	-0.000102	1.10E-04	-0.076795167	0.027372073	-0.107317	-0.030166	1.50E+00
1	1	5	1	14	-2.523568111	0.99034736	-5.370725	-1.751472	-1.531646556	0.326620325	-2.11549	-1.151823	-21.95072661	45.47753729	-119.582687	13.788486	0.215850722	14.91355581	-23.039017	17.617157	-876.8838192	918.72233	-2403.705566	253.852844	-206.6119662	307.887307	-508.273499	563.846252	0.005557389	0.009540382	-0.001517	0.039888	-0.000903833	0.001159763	-0.002536	0.00091	-0.005714222	0.019834869	-0.08335	0.002227	2.85E-05	2.14E-04	-0.000102	8.58E-04	-0.074222333	0.029004762	-0.107317	-0.030166	1.457956667
1	1	5	1	15	-2.737422444	1.348358784	-6.404031	-1.751472	-1.537147889	0.337679298	-2.214514	-1.151823	-29.46076789	50.63459707	-124.462364	13.788486	-1.627102611	15.53753971	-23.039017	17.617157	-897.4958746	895.7357599	-2403.705566	170.626251	-226.8005123	263.0440863	-508.273499	383.611694	0.008972722	0.018615047	-0.001517	0.07333	-0.000716611	0.001420545	-0.002536	0.002572	-1.47E-02	0.041173554	-0.159484	0.002227	7.40E-05	3.02E-04	-0.000102	9.29E-04	-0.072066944	0.029720377	-0.107317	-0.030166	1.41E+00
1	1	5	1	16	-3.014580889	1.7423387	-7.445097	-1.751472	-1.558764944	0.379157241	-2.392022	-1.151823	-36.90899122	53.85240833	-124.462364	13.788486	-3.564157778	15.49378731	-23.039017	17.617157	-863.8236351	948.1111414	-2403.705566	776.726563	-227.9233692	260.3141155	-508.273499	363.400269	0.015360444	0.033168643	-0.001517	0.12537	-0.000258056	0.002246554	-0.002536	0.006759	-0.029610333	0.071869614	-0.266251	0.002012	2.71E-05	3.60E-04	-0.00076	9.29E-04	-0.0703845	0.029701414	-0.107317	-0.030166	1.369126944
1	1	5	1	17	-3.352572333	2.147868065	-8.429622	-1.751472	-1.596550556	0.440201866	-2.542817	-1.151823	-43.85782856	55.01403304	-124.462364	13.788486	-5.425825389	14.82466889	-23.039017	17.617157	-782.7458254	1085.583236	-2403.705566	1534.753906	-211.1310744	293.5435577	-508.273499	449.159729	0.025340167	0.052449857	-0.001517	0.188282	0.000233778	0.002735655	-0.002536	0.006759	-0.050104611	0.106551025	-0.366885	0.001589	-1.10E-04	6.88E-04	-0.00246	9.29E-04	-0.069126056	0.029229906	-0.107317	-0.030166	1.324034833
1	1	5	1	18	-3.745544778	2.541461095	-9.303713	-1.751472	-1.649195389	0.506582826	-2.660425	-1.151823	-5.00E+01	54.32650841	-124.462364	13.32294	-7.083009	13.72362976	-23.039017	16.298353	-666.0811488	1270.164434	-2403.705566	2085.611572	-183.297015	329.6073575	-508.273499	449.159729	0.038740167	0.073850513	-0.001517	0.247892	0.000577889	0.002763636	-0.002536	0.006759	-0.073283111	0.135963853	-0.415624	0.001071	-2.56E-04	0.000915508	-0.002677	9.29E-04	-0.068125833	0.028515036	-0.107317	-0.030166	1.279444722
1	1	5	1	19	-4.185151667	2.901822677	-10.028892	-1.751472	-1.714600667	0.567915377	-2.746352	-1.151823	-54.95918117	52.2644654	-124.462364	12.281299	-8.480775611	12.42164491	-23.039017	14.120908	-527.1719928	1459.443307	-2403.705566	2409.933594	-152.8392556	351.6125249	-508.273499	449.159729	0.055171833	0.095538866	-0.001517	0.30042	0.000756833	0.002652185	-0.00223	0.006759	-0.095724889	0.154977363	-0.415624	0.000574	-0.000362611	0.00100278	-0.002677	9.29E-04	-0.067112722	0.027531036	-0.107317	-0.030166	1.235967222
1	1	5	1	20	-4.661531222	3.210808639	-10.582992	-1.751472	-1.790541611	0.618355683	-2.808116	-1.151823	-58.74095522	49.50266797	-124.462364	10.653162	-9.630329889	11.09339439	-23.039017	11.560843	-377.980551	1626.826284	-2403.705566	2525.259277	-125.876832	359.4630529	-508.273499	449.159729	0.074216778	0.116361668	-0.001517	0.345504	0.000848556	0.002570091	-0.001683	0.006759	-0.114462611	0.162839475	-0.415624	0.000215	-0.000439667	0.001034368	-0.002677	9.29E-04	-0.0657435	0.026044072	-0.107317	-0.030166	1.194076278
1	1	5	1	21	-5.164167611	3.453908949	-10.958735	-1.751472	-1.875106167	0.655191505	-2.85587	-1.151823	-61.25885728	46.84676853	-124.462364	8.257713	-10.57872283	9.833308083	-23.039017	8.770588	-227.2797411	1760.380429	-2403.705566	2525.259277	-104.819919	358.4594208	-508.273499	449.159729	0.095050111	0.1346181	-0.001517	0.375992	0.001095778	0.002532109	-0.001683	0.006759	-0.127113778	0.162253405	-0.415624	0.000215	-0.000509778	0.001051542	-0.002677	9.29E-04	-0.063650111	0.023934847	-0.104935	-0.030166	1.154090222
1	3	1	1	1	-1.172340444	0.217014014	-1.452914	-0.750808	-2.910505556	0.104077271	-3.048717	-2.719289	4.803241944	2.380815669	2.225204	9.070201	-1.146640722	5.065612398	-8.611393	5.731859	4.123949333	149.1535514	-388.12146	173.052689	18.52936911	192.5937504	-280.35907	222.890289	0.016002944	0.004597766	0.004225	0.020486	-0.003748444	0.002311434	-0.006542	0.000118	0.001307111	0.000625475	0.000292	0.002434	-1.72E-06	0.000209622	-0.000336	2.40E-04	-0.135061	0.021606188	-0.178453	-0.110464	1.697458667
1	3	1	1	2	-1.132120778	0.228725871	-1.428288	-0.72896	-2.919421222	0.093019723	-3.048717	-2.791475	4.697760389	2.532104252	0.473685	9.070201	-1.0170205	4.896888395	-8.611393	5.731859	-31.86018322	188.8928882	-514.017212	173.052689	13.46783767	196.1769177	-280.35907	222.890289	0.015278056	0.00579353	0.001022	0.020486	-0.004091722	0.002157119	-0.006542	-0.000187	0.001273889	0.000678743	4.00E-06	0.002434	-1.39E-06	0.000209956	-0.000336	2.40E-04	-0.130862222	0.01995849	-0.172425	-0.102875	1.666745333
1	3	1	1	3	-1.094044444	0.233519651	-1.39728	-0.72896	-2.927455944	0.087394069	-3.048717	-2.80244	4.272238833	3.300917264	-4.321368	9.070201	-0.922176778	4.75564256	-8.177419	5.731859	-72.21280411	233.8674059	-637.71283	173.052689	11.30023133	196.413177	-280.35907	222.890289	0.014352611	0.007054852	-0.001783	0.020486	-0.004388444	0.001945357	-0.006542	-0.000628	0.001231722	0.000725315	4.00E-06	0.002434	-4.17E-06	0.000207139	-0.000336	2.40E-04	-0.126332778	0.019208502	-0.165483	-0.090895	1.637704667
1	3	1	1	4	-1.060916778	0.23024464	-1.364128	-0.72896	-2.934790889	0.087189711	-3.048717	-2.80244	3.494213667	4.74217432	-10.154861	9.070201	-0.828683278	4.619203036	-7.097239	5.731859	-116.9187337	284.3345159	-773.160522	173.052689	13.66257756	197.6778726	-280.35907	222.890289	0.013258222	0.008248626	-3.93E-03	0.020486	-0.004624444	0.00170517	-0.006542	-0.00117	0.001209389	0.000735499	4.00E-06	0.002434	-1.14E-05	2.00E-04	-3.36E-04	2.39E-04	-0.121249889	0.020312716	-0.158231	-0.073991	1.610339111
1	3	1	1	5	-1.0358075	0.219632952	-1.332883	-0.72896	-2.941267333	0.090888385	-3.048717	-2.80244	2.323593333	6.799881428	-17.207376	9.070201	-0.694467167	4.458657241	-6.904206	5.731859	-167.4823935	341.7105551	-932.736084	173.052689	21.20943139	206.0684644	-280.35907	297.331238	0.012039778	0.009261135	-0.005188	0.020486	-0.004793444	0.001478315	-0.006542	-0.001754	0.001230444	0.00074014	4.00E-06	0.002434	-2.20E-05	1.91E-04	-3.36E-04	2.10E-04	-0.115366111	0.023978524	-0.151146	-0.052323	1.584536056
1	3	1	1	6	-1.022190222	0.207387884	-1.306243	-0.72896	-2.946365333	0.095700238	-3.072864	-2.80244	0.7028405	9.46447167	-25.700462	9.070201	-0.475192833	4.303507934	-6.904206	5.731859	-225.2641721	404.4365001	-1098.905518	173.052689	34.06763144	224.8442253	-280.35907	440.496826	0.010753389	0.010001616	-0.005417	0.020486	-0.004898556	0.001306806	-0.006542	-0.002331	0.001302556	0.000791342	4.00E-06	0.002434	-3.31E-05	1.82E-04	-3.36E-04	2.00E-04	-0.108457333	0.030177127	-0.144507	-0.026788	1.5600695
1	3	1	1	7	-1.0240935	0.210285057	-1.340502	-0.72896	-2.949187222	0.098676752	-3.072864	-2.80244	-1.430809556	12.71490654	-35.522469	9.070201	-0.126673333	4.288434558	-6.904206	5.731859	-288.9732649	463.8251959	-1212.708252	173.052689	51.49316689	250.9748652	-280.35907	536.549927	0.009461167	0.01041067	-0.005417	0.020486	-0.004949889	0.001214934	-0.006542	-0.002878	0.001404611	0.000864424	4.00E-06	0.002832	-4.24E-05	1.76E-04	-3.36E-04	2.00E-04	-0.100367278	0.038355474	-0.138448	0.001114	1.536625111
1	3	1	1	8	-1.046037056	0.254957251	-1.679813	-0.72896	-2.948476556	0.098018064	-3.072864	-2.80244	-4.113380556	16.41907491	-45.912266	9.070201	0.383026611	4.614326644	-6.904206	7.403483	-353.3529782	505.6927967	-1212.708252	173.052689	70.67789911	275.9766822	-280.35907	558.037659	0.008225778	0.010467305	-0.005417	0.020486	-0.0049605	0.001196468	-0.006542	-0.003069	0.001477833	0.000871728	4.00E-06	0.002832	-5.02E-05	1.74E-04	-3.36E-04	2.00E-04	-0.091034222	0.047816494	-0.133055	0.029547	1.513846111
1	3	1	1	9	-1.092649889	0.354812596	-2.105707	-0.72896	-2.942803444	0.094776595	-3.072864	-2.80244	-7.320025833	20.28866484	-55.494411	9.070201	1.051291667	5.356521283	-6.904206	11.960893	-410.1254757	519.2723358	-1212.708252	173.052689	86.64326506	291.8566996	-280.35907	558.037659	0.007104278	0.01019414	-0.005417	0.020486	-0.004943	0.001222774	-0.006542	-0.003069	0.001433667	0.000924235	4.00E-06	0.002832	-5.90E-05	1.74E-04	-0.000336	2.00E-04	-0.080491556	0.05787	-0.128413	0.056713	1.491397944
1	3	1	1	10	-1.1680375	0.502942315	-2.60472	-0.72896	-2.930955056	0.094917561	-3.072864	-2.80244	-10.94880517	23.92570853	-62.71999	9.070201	1.827081056	6.356968114	-6.904206	15.554466	-450.7643367	507.5582375	-1212.708252	173.052689	94.52476361	296.9744653	-280.35907	558.037659	0.006141778	0.009660581	-0.005417	0.020486	-0.004905778	0.001266578	-0.006542	-0.003069	0.001186167	0.001477698	-0.003454	0.002832	-7.17E-05	1.84E-04	-0.000336	2.00E-04	-0.068843167	0.067890938	-0.124615	0.081258	1.4690305
1	3	1	1	11	-1.27513	0.68697824	-3.15104	-0.72896	-2.912352111	0.107905221	-3.072864	-2.68736	-14.83276478	26.93188641	-66.43483	9.070201	2.626704389	7.373033186	-6.904206	17.662096	-469.5626099	490.859627	-1212.708252	173.052689	92.77658278	296.46068	-280.35907	558.037659	0.007514056	0.012996452	-0.005417	0.045187	-0.005428667	0.00242517	-0.013736	-0.003069	-0.001796556	0.012707633	-0.05237	0.002832	-5.23E-05	1.91E-04	-0.000336	2.00E-04	-0.056220222	0.077372107	-0.12171	0.102598	1.446616722
1	3	1	1	12	-1.415250278	0.894442053	-3.711967	-0.72896	-2.887176611	0.137915715	-3.072864	-2.534809	-18.77484861	29.01292203	-66.43483	9.070201	3.373357444	8.234719391	-6.904206	18.225746	-465.1132564	497.2485631	-1212.708252	242.718201	84.10668167	297.0389055	-280.35907	558.037659	0.010537444	0.020346497	-0.005417	0.074514	-0.005813222	0.002825336	-0.013736	-0.003069	-6.68E-03	0.023528517	-0.086098	0.002832	-1.65E-04	5.61E-04	-0.00229	2.00E-04	-0.042731778	0.08596915	-0.119652	0.121082	1.424154556
1	3	1	1	13	-1.588044167	1.112842078	-4.254855	-0.72896	-2.856129444	0.180935429	-3.072864	-2.383597	-22.58465233	30.02707623	-66.43483	9.070201	4.028482444	8.877387337	-6.904206	18.225746	-439.2226221	542.5042403	-1212.708252	639.084106	72.90549117	301.9485697	-280.35907	558.037659	0.016228833	0.033198456	-0.005417	0.121703	-0.005716611	0.002879006	-0.013736	-0.003069	-0.014153833	0.037693352	-0.132479	0.002832	-4.44E-04	0.001348904	-0.005362	2.00E-04	-0.028423944	0.093514422	-0.118355	0.137889	1.401727667
1	3	1	1	14	-1.791661167	1.329855361	-4.751792	-0.72896	-2.820035222	0.231111963	-3.072864	-2.242741	-26.09522567	29.98277458	-66.43483	9.070201	4.588449	9.297528874	-6.904206	18.225746	-394.6175755	621.089043	-1212.708252	952.585144	61.47012656	311.3373998	-280.35907	558.037659	0.025397333	0.051461739	-0.005417	0.182965	-0.005643278	0.002900473	-0.013736	-0.003069	-0.024145111	0.053546963	-0.177437	0.002832	-8.49E-04	0.00216339	-0.007627	2.00E-04	-0.013257556	0.099984871	-0.117672	0.15464	1.379436278
1	3	1	1	15	-2.022964556	1.533763259	-5.181146	-0.72896	-2.779655278	0.283602451	-3.072864	-2.120469	-29.16161194	29.02395687	-66.43483	9.070201	5.052984556	9.504926149	-6.904206	18.225746	-333.7271688	717.389746	-1212.708252	1183.469482	48.48842694	326.5413795	-414.641174	558.037659	0.037481167	0.070977961	-0.005417	0.233575	-0.006097889	0.003522894	-0.014115	-0.003069	-0.034813111	0.06569124	-0.18959	0.002832	-1.27E-03	0.002720658	-0.007909	0.0002	0.002883778	0.10544043	-1.17E-01	0.172872	1.357319389
1	3	1	1	16	-2.277688	1.713840308	-5.527011	-0.72896	-2.735818833	0.33417577	-3.072864	-2.026647	-31.65734517	27.4307878	-66.43483	8.53618	5.396589444	9.526327461	-6.904206	18.225746	-258.9270295	816.6010168	-1212.708252	1337.662598	30.95986928	351.168473	-567.664856	558.037659	0.051629389	0.089034185	-0.005417	0.268322	-0.006855222	0.004796453	-0.019899	-0.003069	-0.044258556	0.071986763	-0.18959	0.002832	-0.001592333	0.00291183	-0.007909	0.0002	0.020145611	0.109949668	-0.116554	0.193441	1.335297944
1	3	1	1	17	-2.550586944	1.860713731	-5.778696	-0.72896	-2.689712167	0.378726228	-3.072864	-1.97252	-33.47706244	25.63525475	-66.43483	6.942376	5.568982389	9.45845197	-6.904206	18.225746	-173.0541017	907.4365486	-1212.708252	1418.043213	7.443691556	385.7160203	-703.650269	558.037659	0.067511667	0.105324422	-0.005417	0.296649	-0.007946278	0.00660135	-0.026124	-0.003069	-0.051309333	0.073434683	-0.18959	0.002832	-0.001728	0.002891327	-0.007909	0.0002	0.038622056	0.113512828	-0.114643	0.216022	1.313154
1	3	1	1	18	-2.835639	1.966709541	-5.930656	-0.72896	-2.6430025	0.413406985	-3.072864	-1.968238	-34.54158017	24.21667624	-66.43483	4.245586	5.520650944	9.501423458	-6.904206	18.225746	-79.37857311	982.1680428	-1212.708252	1428.723877	-20.94729289	424.8489057	-789.859558	558.037659	0.0843115	0.118492761	-0.005417	0.309955	-0.008952556	0.007668904	-0.026124	-0.003069	-0.055024889	0.072322109	-0.18959	0.002832	-1.63E-03	2.99E-03	-7.91E-03	1.91E-03	0.058265167	0.115996126	-0.110464	0.238933	1.290538722
1	3	2	1	1	-1.130942833	0.170499421	-1.357154	-0.800991	-2.735827667	0.111525384	-2.89821	-2.59796	3.887698944	1.753164298	1.419904	6.464499	-0.747880222	5.31786803	-8.09731	7.132716	3.524970889	85.68214272	-191.484406	117.098808	13.96908589	210.0384961	-282.050812	296.75531	0.013259722	0.003219225	0.004901	0.015915	-0.003047611	0.001495876	-0.005177	-0.000696	0.000864667	0.000360765	0.000358	0.001454	5.50E-06	0.000186944	-0.00029	2.32E-04	-0.146456278	0.015969001	-0.178546	-0.127856	1.621919833
1	3	2	1	2	-1.098409056	0.180380879	-1.32787	-0.771546	-2.741553333	0.106566283	-2.89821	-2.6043	3.841083722	1.782606252	1.419904	6.464499	-0.645492167	5.193940661	-8.09731	7.132716	-15.39263761	106.3820351	-275.434113	117.098808	9.476040111	213.0985552	-282.050812	296.75531	0.012667167	0.004059708	0.002755	0.015915	-0.003290333	0.001445466	-0.005177	-0.000892	0.000827167	0.000402528	0.000107	0.001454	4.94E-06	0.000186352	-0.00029	2.32E-04	-0.146015111	0.015117306	-0.170605	-0.127856	1.590823333
1	3	2	1	3	-1.066924722	0.187299807	-1.298627	-0.761152	-2.746585889	0.10484913	-2.89821	-2.6043	3.631154944	2.029139807	-0.267091	6.464499	-0.589946222	5.114295958	-7.867198	7.132716	-35.85766533	134.5194337	-366.217865	117.098808	3.239295944	215.469612	-282.050812	296.75531	0.011940889	0.004913691	0.000785	0.015915	-0.003506444	0.001353681	-0.005177	-0.00117	0.000777833	0.000447334	-6.00E-06	0.001454	3.56E-06	0.000184717	-0.00029	2.32E-04	-0.146081056	0.015230396	-0.171218	-0.127856	1.560280722
1	3	2	1	4	-1.037889722	0.189761326	-1.273449	-0.761152	-2.751385778	0.106155939	-2.89821	-2.6043	3.243455944	2.668971545	-3.713332	6.464499	-0.591503889	5.116646507	-7.895236	7.132716	-59.19569583	169.2917954	-471.325897	117.098808	-3.147270222	214.9206285	-282.050812	296.75531	0.011096722	0.005717973	-0.000862	0.015915	-0.003683722	0.001233295	-0.005177	-0.0015	7.34E-04	0.000477722	-6.00E-06	0.001454	6.11E-07	0.000181251	-0.00029	2.16E-04	-0.146419611	0.015655549	-0.171218	-0.127856	1.5303185
1	3	2	1	5	-1.012867056	0.186541357	-1.254333	-0.761152	-2.756444278	0.110479809	-2.89821	-2.6043	2.644560056	3.784519659	-8.122522	6.464499	-0.642400722	5.186614386	-7.895236	7.132716	-88.48235461	212.683154	-604.667114	117.098808	-7.117416	212.3417283	-282.050812	296.75531	0.010160889	0.006411276	-0.002037	0.015915	-0.003816556	0.001106505	-0.005177	-0.00183	0.000710278	0.000488971	-6.00E-06	0.001454	-3.78E-06	0.000176626	-0.00029	1.98E-04	-0.146736111	0.015862092	-0.171218	-1.28E-01	1.50E+00
1	3	2	1	6	-0.993813722	0.177734308	-1.240558	-0.761152	-2.762092444	0.117743772	-2.948705	-2.6043	1.768750056	5.419780642	-13.791118	6.464499	-0.7101275	5.256738725	-7.895236	7.132716	-127.5713456	266.7494438	-772.973206	117.098808	-6.053211278	213.6262084	-282.050812	296.75531	0.009170833	0.006936887	-0.002591	0.015915	-0.0039085	0.000994851	-0.005177	-2.14E-03	0.000714833	0.000487711	-6.00E-06	0.001454	-8.50E-06	0.000172715	-0.00029	1.98E-04	-0.146714167	0.015863326	-0.171218	-0.127856	1.471957667
1	3	2	1	7	-0.983387889	0.167625685	-1.22931	-0.761152	-2.768279722	0.126981811	-2.993418	-2.6043	0.518370944	7.630462046	-21.005409	6.464499	-0.743287556	5.27435593	-7.895236	7.132716	-179.1476074	329.7445413	-961.586182	117.098808	1.1195165	225.2150119	-282.050812	396.905151	0.008171444	0.007249518	-0.002591	0.015915	-0.003969778	0.000909494	-0.005177	-0.002406	0.000740722	0.00048349	-6.00E-06	0.001454	-1.21E-05	0.000170824	-0.00029	1.98E-04	-0.146053556	0.016412416	-0.171218	-0.12777	1.443316944
1	3	2	1	8	-0.985174167	0.170546344	-1.261463	-0.761152	-2.774480556	0.136097846	-3.009825	-2.6043	-1.217043333	10.44608781	-29.817553	6.464499	-0.691468833	5.279285765	-7.895236	7.132716	-242.7633556	393.9725612	-1128.541748	117.098808	13.04869539	246.2306567	-282.050812	506.649109	0.007211222	0.007323378	-0.002591	0.015915	-0.004015	0.000845125	-0.005177	-0.002635	0.000761167	0.000476048	-6.00E-06	0.001454	-1.36E-05	0.000170585	-0.00029	1.98E-04	-0.144497944	0.018740867	-0.171218	-0.106428	1.414809
1	3	2	1	9	-1.003671889	0.210527544	-1.549852	-0.761152	-2.779804167	0.142754139	-3.009825	-2.6043	-3.527684889	13.80482337	-39.814438	6.464499	-0.525809222	5.407137481	-7.895236	7.132716	-313.5793473	446.3857216	-1209.226074	117.098808	26.82218378	268.9224398	-282.050812	544.678101	0.006337444	0.007160278	-0.002591	0.015878	-0.0040605	0.000786469	-0.005177	-0.002851	0.000725722	0.000517917	-0.00013	0.001454	-1.43E-05	0.000170825	-0.00029	1.98E-04	-0.141848389	0.023566903	-0.171218	-0.082937	1.386270389
1	3	2	1	10	-1.043968889	0.300463593	-1.925037	-0.761152	-2.783244056	0.145726876	-3.009825	-2.6043	-6.443365722	17.50171157	-49.971321	6.464499	-0.244432389	5.787899862	-7.895236	9.301085	-382.357888	473.2114919	-1209.226074	117.098808	40.03062056	286.4931349	-282.050812	544.678101	0.005592944	0.006797433	-0.002591	0.015665	-0.004119833	0.000727964	-0.005177	-0.003095	0.000565889	0.000854805	-0.002159	0.001454	-1.71E-05	0.000173733	-0.00029	1.98E-04	-0.137967222	0.030609091	-0.171218	-0.058558	1.357599778
1	3	2	1	11	-1.111061333	0.435805468	-2.382708	-0.761152	-2.783878056	0.145935926	-3.009825	-2.6043	-9.900316333	21.18574978	-58.753574	6.464499	0.141367833	6.436806079	-7.895236	13.130336	-437.6777423	469.578484	-1209.226074	110.335777	51.92537217	296.638109	-282.050812	544.678101	0.005010056	0.006315718	-0.002591	0.015251	-0.004198556	0.000686028	-0.005177	-0.00322	0.000216889	0.001618189	-0.005304	0.001454	-2.60E-05	0.00018948	-0.000404	1.98E-04	-0.132767111	0.039179102	-0.171218	-0.034254	1.328799222
1	3	2	1	12	-1.208974167	0.607347641	-2.904263	-0.761152	-2.780887944	0.146889557	-3.009825	-2.6043	-13.73799478	24.4378982	-64.615631	6.464499	0.6209905	7.257690268	-7.895236	15.765924	-470.0298011	449.2206768	-1209.226074	88.308624	62.82935028	299.5890478	-282.050812	544.678101	0.005492278	0.007384564	-0.002591	0.023931	-0.004547833	0.001437713	-0.009675	-0.00322	-0.001350444	0.006595462	-0.02699	0.001454	5.29E-05	0.000322213	-0.000404	1.13E-03	-0.126186056	0.048664748	-0.171218	-0.010457	1.299991611
1	3	2	1	13	-1.340027944	0.804962613	-3.459635	-0.761152	-2.773528278	0.15409004	-3.009825	-2.571916	-17.73414633	26.8972216	-66.620262	6.464499	1.188523667	8.116017438	-7.895236	16.992159	-475.1546468	442.9588441	-1209.226074	61.10009	73.36320744	296.2443493	-282.050812	544.678101	0.007313333	0.012222802	-0.002591	0.047392	-0.004912778	0.001956638	-0.010294	-0.00322	-0.004489611	0.014235913	-0.055115	0.001454	7.39E-05	0.00031102	-0.000404	1.13E-03	-0.118155556	0.058637306	-0.171218	0.013028	1.271404833
1	3	2	1	14	-1.504543333	1.017475769	-4.014601	-0.761152	-2.761079222	0.172425518	-3.009825	-2.428168	-21.65723883	28.35243568	-66.620262	6.464499	1.843710667	8.897212439	-7.895236	16.992159	-454.3334998	477.137673	-1209.226074	435.880737	83.65149728	288.0452683	-282.050812	544.678101	0.011876778	0.02421034	-0.002591	0.09586	-0.004805444	0.002055281	-0.010294	-0.002152	-0.010584833	0.028189982	-0.10826	0.001409	-2.67E-05	0.000585156	-0.002035	1.13E-03	-0.108573611	0.068834351	-0.171218	0.036932	1.243323667
1	3	2	1	15	-1.700981944	1.233163413	-4.537656	-0.761152	-2.742799722	0.203207786	-3.009825	-2.288716	-25.30637128	28.76260446	-66.620262	6.464499	2.582715333	9.518811039	-7.895236	16.992159	-412.1137861	550.6446117	-1209.226074	791.761353	91.95394856	278.892766	-259.770874	544.678101	0.020168056	0.042834117	-0.002591	0.161758	-0.004464722	0.002565931	-0.010294	0.001702	-0.019979944	0.046312822	-0.167703	0.001253	-0.000270611	0.001209678	-0.004514	0.00113	-0.097294333	0.079108072	-0.171218	0.062213	1.216023167
1	3	2	1	16	-1.926316167	1.440579776	-5.00386	-0.761152	-2.718033944	0.244125448	-3.009825	-2.158516	-28.52580189	28.23563295	-66.620262	6.254443	3.3762765	9.921658986	-7.895236	16.992159	-353.7390951	644.1576846	-1209.226074	1046.282959	94.65835022	275.4968353	-211.091644	544.678101	0.031548333	0.06280586	-0.002591	0.215827	-0.004558944	0.002607207	-0.010294	0.001702	-0.030838222	0.06147265	-0.194196	0.000998	-0.0006335	0.001908173	-0.006552	0.00113	-0.08414	0.089360292	-0.171218	0.089675	1.189701778
1	3	2	1	17	-2.176412	1.629236936	-5.395744	-0.761152	-2.686528444	0.291047002	-3.009825	-2.042352	-31.20202283	27.00111181	-66.620262	5.581706	4.1603545	10.07410677	-7.895236	16.992159	-283.8443138	739.8595136	-1209.226074	1205.138428	88.82885022	283.2761338	-312.842102	544.678101	0.045078944	0.081227298	-0.002591	0.25269	-0.004888889	0.003007951	-0.010914	0.001702	-0.041185389	0.070770418	-0.194196	0.000886	-9.90E-04	2.32E-03	-0.006552	1.13E-03	-0.068940778	0.099470385	-0.171218	0.119566	1.164432889
1	3	2	1	18	-2.446349889	1.790008959	-5.702486	-0.761152	-2.648694667	0.339296182	-3.009825	-1.947501	-33.2565405	25.39689446	-66.620262	4.323478	4.856757333	9.98526925	-7.895236	16.992159	-206.2946507	826.5775234	-1209.226074	1280.036011	74.59085128	303.0112357	-430.181244	544.678101	0.060509611	0.098193157	-0.002591	0.284826	-0.005666556	0.004509496	-0.019131	0.001702	-0.049922556	0.074886142	-0.194196	0.000886	-1.31E-03	2.55E-03	-0.006552	1.13E-03	-0.051602278	0.109221067	-0.171218	0.151196	1.140145556
1	3	2	1	19	-2.730687667	1.915379978	-5.919071	-0.761152	-2.6055825	0.38424643	-3.009825	-1.882889	-34.64026711	23.86101822	-66.620262	2.390299	5.403535389	9.717290621	-7.895236	16.992159	-124.4680837	897.9517165	-1209.226074	1281.393799	54.67564944	330.4936286	-527.428772	544.678101	0.077286556	0.112838994	-0.002591	0.306886	-0.006648167	0.006054915	-0.022846	0.001702	-0.056099111	0.075079781	-0.194196	0.000886	-1.52E-03	2.58E-03	-0.006552	1.13E-03	-0.032180722	0.118243254	-0.171218	0.182801	1.116629222
1	3	3	1	1	-1.135187389	0.177756228	-1.416641	-0.770097	-2.873803278	0.068748397	-2.964726	-2.741934	4.590391722	2.387423775	1.071854	8.271152	-1.095627889	3.994530623	-8.710556	3.375406	20.02153417	114.3142817	-147.354782	176.963135	17.91796728	169.1817796	-277.023682	222.595032	0.014827944	0.003916146	0.004682	0.018469	-0.003230889	0.002215161	-0.005915	0.000445	0.001103111	0.000435926	0.000422	0.001744	7.33E-06	0.000131521	-1.73E-04	0.000201	-0.133230722	0.015958458	-0.159983	-0.113778	1.546588889
1	3	3	1	2	-1.096228667	0.188937023	-1.375865	-0.715384	-2.882307778	0.060442666	-2.964726	-2.796932	4.669892833	2.397660607	1.071854	8.271152	-1.017068944	3.847147216	-7.798133	3.375406	-1.096678167	122.2264934	-222.451263	176.963135	1.790809833	176.8563141	-277.023682	222.595032	0.014193944	0.004956858	0.001927	0.018469	-0.003543611	0.002057413	-0.005915	0.000155	0.001057722	0.000486655	0.000185	0.001744	1.09E-05	0.000136793	-1.73E-04	0.000229	-0.1332765	0.016040683	-0.160807	-0.113778	1.518175389
1	3	3	1	3	-1.057355833	0.199693717	-1.329239	-0.676154	-2.890754389	0.060628583	-2.964726	-2.796932	4.572113833	2.408729624	1.071854	8.271152	-1.065781056	3.942430014	-8.674951	3.375406	-22.21316039	138.8929519	-299.024445	176.963135	-11.04946117	174.6623219	-277.023682	222.595032	0.013383889	0.00604877	-0.000507	0.018469	-0.003799833	0.001846029	-0.005915	-0.000253	0.000982111	0.000544043	-3.00E-05	0.001744	1.23E-05	0.000138674	-0.000173	0.000229	-0.133593889	0.016509272	-0.160807	-0.113778	1.491973167
1	3	3	1	4	-1.020026778	0.208488684	-1.283252	-0.657316	-2.900070833	0.069758282	-3.039598	-2.796932	4.299673556	2.563183923	0.652868	8.271152	-1.201226667	4.17130638	-8.826971	3.375406	-43.76350611	164.0109739	-393.659454	176.963135	-18.342829	168.2883127	-277.023682	222.595032	0.0124225	0.007082963	-0.00242	0.018469	-0.003984444	0.00162317	-0.005915	-0.000754	0.000897444	0.000576178	-3.00E-05	0.001744	1.00E-05	0.000136396	-0.000173	0.000229	-0.133893278	0.016799671	-0.160807	-0.113778	1.467986722
1	3	3	1	5	-0.985694611	0.21341677	-1.243436	-0.657316	-2.910774889	0.085678004	-3.110925	-2.796932	3.842722111	3.083394068	-3.076937	8.271152	-1.371494889	4.375337528	-8.826971	3.375406	-67.85156878	197.9770967	-513.637695	176.963135	-19.26798889	166.9261107	-277.023682	216.654678	0.011346222	0.00796705	-0.00364	0.018469	-0.004089778	0.001453896	-0.005915	-0.001301	0.000826556	0.000579167	-3.00E-05	0.001744	4.83E-06	0.000133186	-0.000173	0.000229	-0.133854611	0.016787013	-0.160807	-0.113778	1.446090556
1	3	3	1	6	-0.955981389	0.212651932	-1.212875	-0.657316	-2.922929111	0.104729698	-3.167181	-2.796932	3.168814111	4.140042779	-7.90776	8.271152	-1.522359833	4.468891723	-8.826971	3.375406	-97.18978578	241.1509124	-651.72229	176.963135	-13.67330556	176.6998703	-277.023682	317.358978	0.010200556	0.00862974	-0.004071	0.018469	-0.004118056	0.001400432	-0.005915	-0.00181	0.000786889	0.000570525	-3.00E-05	0.001744	-3.89E-07	0.000131482	-0.000173	0.000229	-0.133174389	0.017076756	-0.160807	-0.113778	1.426024111
1	3	3	1	7	-0.932881056	0.205570642	-1.191976	-0.657316	-2.936147556	0.123419405	-3.200835	-2.796932	2.222892389	5.780002312	-13.938975	8.271152	-1.599383333	4.470927555	-8.826971	3.375406	-134.2160351	292.406792	-797.727356	176.963135	-1.614332056	196.9726455	-277.023682	397.534271	0.009036278	0.009023034	-0.004071	0.018469	-0.004082056	0.001468954	-0.005915	-0.001197	0.000781722	0.000568968	-3.00E-05	0.001744	-3.00E-06	0.00013112	-0.000173	0.000229	-0.131602222	0.01890701	-0.160807	-0.098457	1.407404556
1	3	3	1	8	-0.918933222	0.195213384	-1.178958	-0.657316	-2.9495855	0.138910085	-3.206609	-2.796932	0.931880167	7.995181369	-21.203217	8.271152	-1.549265389	4.498783482	-8.826971	3.375406	-180.5061254	348.4407956	-940.29541	176.963135	16.20564478	222.8827719	-277.023682	455.951508	0.007906111	0.009124672	-0.004071	0.018469	-0.004002611	0.001600041	-0.005915	-0.000936	0.000793889	0.000569459	-3.00E-05	0.001744	-2.28E-06	0.000131115	-0.000173	0.000229	-0.128954944	0.02324239	-0.160807	-0.073857	1.389757611
1	3	3	1	9	-0.917349778	0.193084146	-1.170258	-0.657316	-2.961968667	0.149203486	-3.206609	-2.796932	-0.785543056	10.75475585	-29.610565	8.271152	-1.329289278	4.735526352	-8.826971	5.233526	-235.8576538	402.7095032	-1054.116455	176.963135	37.75458394	248.7480096	-277.023682	488.2453	0.006859778	0.008943288	-0.004071	0.018469	-0.003904	0.001724281	-0.005915	-0.000936	0.000782778	0.000577691	-3.00E-05	0.001744	-1.11E-07	0.000130584	-0.000173	0.000229	-0.125113889	0.029993072	-0.160807	-0.048283	1.372565944
1	3	3	1	10	-0.932025667	0.221400834	-1.434424	-0.657316	-2.971740333	0.15361674	-3.206609	-2.796932	-2.999080722	13.96974311	-38.771824	8.271152	-0.920022333	5.322312691	-8.826971	9.368391	-297.0386666	444.9328608	-1093.322754	176.963135	59.96861561	269.7875836	-277.023682	488.2453	0.005939444	0.008520737	-0.004071	0.018417	-0.003810389	0.001801185	-0.005915	-0.000936	0.000687667	0.000754468	-0.00129	0.001744	-5.56E-07	1.31E-04	-0.000173	2.29E-04	-0.120010833	0.038471169	-0.160807	-0.022922	1.355331667
1	3	3	1	11	-0.9673345	0.297635671	-1.796653	-0.657316	-2.977302389	0.153601371	-3.206609	-2.796932	-5.7361875	17.44426979	-47.832611	8.271152	-0.329812333	6.246893882	-8.826971	13.245292	-357.1749928	464.0164803	-1093.322754	176.963135	79.59084611	282.8594933	-277.023682	488.2453	0.005174889	0.007932394	-0.004071	0.018097	-0.003741167	0.001826432	-0.005915	-0.000936	0.000441667	0.001317755	-0.00389	0.001744	-8.72E-06	1.43E-04	-0.00027	2.29E-04	-0.113606778	0.04798721	-0.160807	0.001495	1.337641056
1	3	3	1	12	-1.027628778	0.420570552	-2.231634	-0.657316	-2.977237222	0.153636431	-3.206609	-2.796932	-8.951997222	20.86248338	-55.514225	8.271152	0.406491833	7.359312696	-8.826971	16.37229	-407.1940901	456.0444686	-1093.322754	176.963135	93.74742228	287.3793074	-277.023682	488.2453	0.004581333	0.007281627	-0.004071	0.017447	-0.003705944	0.001823419	-0.005915	-0.000936	-2.94E-06	0.002222695	-0.007185	0.001744	-2.86E-05	1.83E-04	-0.000511	2.29E-04	-0.105872444	0.057997883	-0.160807	0.024648	1.319215944
1	3	3	1	13	-1.116534444	0.58038374	-2.72189	-0.657316	-2.9705275	0.160961646	-3.206609	-2.751307	-12.52275561	23.85181502	-60.551117	8.271152	1.232644778	8.463989373	-8.826971	18.246159	-439.1598426	432.5791386	-1093.322754	176.963135	100.9548632	286.6926198	-277.023682	488.2453	0.004594944	0.007307274	-4.07E-03	0.017692	-0.004148389	0.002769011	-0.012544	-0.000936	-0.0011075	0.004910273	-0.018692	0.001744	1.80E-04	8.67E-04	-0.000511	3.58E-03	-0.096774389	0.068076114	-0.160807	0.046508	1.299935556
1	3	3	1	14	-1.236341389	0.766180312	-3.240819	-0.657316	-2.956693167	0.181862003	-3.206609	-2.594526	-16.27132789	26.09191982	-62.22805	8.271152	2.089072889	9.405505762	-8.826971	18.645458	-448.9545067	419.6095174	-1093.322754	150.265701	102.314666	285.991942	-277.023682	488.2453	0.005728722	0.010237813	-0.004071	0.036781	-0.004475222	0.003186967	-0.012544	-0.000936	-0.003410556	0.010328683	-0.039917	0.001744	3.27E-04	1.02E-03	-0.000511	3.58E-03	-0.086270056	0.077861641	-0.160807	0.067216	1.279821889
1	3	3	1	15	-1.387723222	0.966804894	-3.759024	-0.657316	-2.935709667	0.217142804	-3.206609	-2.44055	-20.00533072	27.39231867	-62.22805	8.271152	2.937889167	10.11177663	-8.826971	18.645458	-436.5083049	441.1960277	-1093.322754	374.297333	100.6934705	287.3877711	-277.023682	488.2453	0.009350444	0.02026223	-0.004071	0.08	-0.004370333	0.003187552	-0.012544	-0.000936	-0.008198667	0.021612151	-0.084442	0.001729	2.07E-04	1.19E-03	-0.002297	3.58E-03	-0.074308778	0.087034475	-0.160807	0.087077	1.258992833
1	3	3	1	16	-1.569763556	1.171055239	-4.249822	-0.657316	-2.907728389	0.263090523	-3.206609	-2.2975	-23.54646628	27.71125773	-62.22805	8.271152	3.767297389	10.56964409	-8.826971	18.645458	-404.2942707	499.656696	-1093.322754	675.80658	97.88503956	290.552688	-277.023682	488.2453	0.015966389	0.035301553	-0.004071	0.131847	-0.004259167	0.003173757	-0.012544	-0.000936	-0.015444333	0.03549298	-0.128693	0.001477	-1.96E-04	0.002136537	-0.007321	3.58E-03	-0.060835667	0.095313451	-0.160807	0.106598	1.237602667
1	3	3	1	17	-1.780164333	1.368211483	-4.692187	-0.657316	-2.872921389	0.314945707	-3.206609	-2.170406	-26.7435685	27.13824286	-62.22805	8.092522	4.569306444	10.77199662	-8.826971	18.645458	-355.6151359	579.742842	-1093.322754	896.734985	93.17007117	296.971258	-324.593689	488.2453	0.024974111	0.050975493	-0.004071	0.172433	-0.004211167	0.003153953	-0.012544	-0.000936	-0.023755333	0.04696008	-0.148121	0.001051	-6.15E-04	0.002743645	-0.007516	3.58E-03	-0.045804333	0.102459364	-0.160807	0.126361	1.215792556
1	3	3	1	18	-2.015489722	1.54852153	-5.0711	-0.657316	-2.831573278	0.368114155	-3.206609	-2.065348	-29.47338517	25.86964139	-62.22805	7.191575	5.320131833	10.70511531	-8.826971	18.645458	-293.6896252	665.7832733	-1093.322754	1049.884521	84.62686506	310.1661512	-430.801392	488.2453	0.036050444	0.066316867	-0.004071	0.206915	-0.004094389	0.003125946	-0.012544	-0.000936	-0.032038111	0.054818112	-0.148121	0.000919	-9.36E-04	0.002980093	-0.007516	3.58E-03	-0.029208611	0.108269724	-0.160807	0.146695	1.193664
1	3	3	1	19	-2.271387444	1.703450877	-5.376256	-0.657316	-2.7842525	0.41803068	-3.206609	-1.990427	-31.63839556	24.19732093	-62.22805	5.636609	5.979754167	10.38471652	-8.826971	18.645458	-221.5198093	747.9200706	-1093.322754	1151.701904	70.73166244	332.04707	-524.935791	488.2453	0.0490135	0.081003461	-0.004071	0.238017	-0.004577889	0.003950053	-0.014383	-0.000936	-0.039394556	0.058915721	-0.148121	0.000919	-0.001205722	0.003088289	-0.007516	3.58E-03	-0.011128722	0.112576041	-0.160807	0.16739	1.171272722
1	3	3	1	20	-2.542796278	1.825750373	-5.600743	-0.657316	-2.731910722	0.460202659	-3.206609	-1.952863	-33.16538194	22.51549644	-62.22805	3.484054	6.498992833	9.904403404	-8.826971	18.645458	-141.7640941	820.8073152	-1093.322754	1213.151611	50.49774522	360.2558638	-577.262024	488.2453	0.063441333	0.094179864	-0.004071	0.261628	-0.005452278	0.005521524	-0.020923	-0.000936	-0.044940556	0.059664624	-0.148121	0.000919	-0.001306222	0.003068223	-0.007516	3.58E-03	0.0082235	0.115241165	-0.158985	0.187533	1.148628944
1	3	4	1	1	-1.133792	0.150808003	-1.392639	-0.865499	-2.717988167	0.063494034	-2.785025	-2.60778	3.747060556	1.208194305	2.096622	5.951382	0.1039465	2.858711945	-6.343274	3.848462	24.77624294	67.48580222	-80.349113	160.339447	38.82784928	121.871348	-198.319534	215.046219	0.014076056	0.004234572	0.003563	0.017709	-0.003264556	0.002291749	-0.007316	-0.00022	0.000883778	0.000289871	0.00036	0.001409	-2.42E-05	0.000100906	-0.000184	0.000139	-0.169467	0.020023875	-0.212862	-0.149683	1.530006444
1	3	4	1	2	-1.101695333	0.153924994	-1.361884	-0.814899	-2.715773889	0.066281781	-2.785025	-2.60778	3.9114265	1.298400153	2.096622	5.958148	0.330773944	2.449792944	-4.564333	3.848462	14.04192344	59.55534892	-80.349113	106.930878	16.45722428	124.5496873	-198.319534	200.44899	0.013361944	0.005194451	0.001307	0.017709	-0.0036575	0.002344778	-0.007316	-0.0005	0.000850667	0.000338544	0.000133	0.001409	-2.71E-05	9.66E-05	-0.000184	0.000113	-0.166655222	0.016878273	-0.204858	-0.149683	1.503388611
1	3	4	1	3	-1.068601556	0.158657503	-1.323482	-0.766196	-2.712475222	0.068305129	-2.785025	-2.60778	3.981092611	1.344735783	2.096622	5.958148	0.378233556	2.355855989	-3.71006	3.848462	2.017903556	61.51446536	-109.50148	79.561203	-2.707910611	121.0651208	-198.319534	163.886841	0.012501167	0.006127379	-0.00061	0.017709	-0.004016167	0.002327084	-0.007316	-0.000821	0.000787611	0.000394746	-5.70E-05	0.001409	-2.64E-05	9.76E-05	-0.000184	0.000124	-0.164038389	0.014015527	-0.197164	-0.149683	1.4782635
1	3	4	1	4	-1.035343778	0.164714479	-1.282189	-0.724842	-2.70947	0.068411848	-2.785025	-2.60778	3.945058222	1.330635512	2.096622	5.958148	0.285642111	2.52334046	-4.669104	3.848462	-11.50569839	76.9526076	-201.100433	79.561203	-15.97967222	114.6522887	-198.319534	120.975784	0.011519944	0.006956918	-0.002044	0.017709	-0.004321389	0.002242099	-0.007316	-0.001157	0.000706389	0.000428589	-0.000146	0.001409	-2.40E-05	1.01E-04	-0.000184	1.28E-04	-0.161344833	0.011750781	-0.189838	-0.14868	1.454540389
1	3	4	1	5	-1.002850556	0.170734337	-1.242568	-0.697311	-2.707714556	0.067578687	-2.785025	-2.60778	3.789330944	1.380974013	2.051736	5.958148	0.111905722	2.773084515	-4.960141	3.848462	-27.36030861	103.4190026	-304.309509	79.561203	-21.71344833	110.3742226	-198.319534	120.975784	0.010452278	0.007620006	-0.002898	0.017709	-0.004558333	0.002109454	-0.007316	-0.001468	0.000622389	0.000430946	-0.000146	0.001361	-2.14E-05	1.04E-04	-0.000184	1.28E-04	-0.158294667	0.011022784	-0.182903	-0.134935	1.432023056
1	3	4	1	6	-0.972188222	0.174665672	-1.20775	-0.690646	-2.707604944	0.067479643	-2.785025	-2.60778	3.489053056	1.76057348	-0.938702	5.958148	-0.076248611	2.970538003	-4.960141	3.848462	-47.61973433	139.9284387	-426.911072	79.561203	-20.02582644	111.9504419	-198.319534	120.975784	0.009338667	0.00806942	-0.003117	0.017709	-0.0047195	0.001965357	-0.007316	-0.001746	0.000549611	0.000408926	-0.000146	0.001216	-1.98E-05	1.05E-04	-0.000184	1.28E-04	-0.154639556	0.013095974	-0.176371	-0.117111	1.410412278
1	3	4	1	7	-0.944699667	0.174347266	-1.178943	-0.690646	-2.708985389	0.069146772	-2.798636	-2.60778	2.995668667	2.671739349	-5.063449	5.958148	-0.221858	3.070630827	-4.960141	3.848462	-75.69084072	188.9691037	-585.629028	79.561203	-12.921287	119.2372941	-198.319534	159.440796	0.008223833	0.008276495	-0.003117	0.017709	-0.004805611	0.00185846	-0.007316	-0.002007	0.000495222	0.000379097	-0.000146	0.001037	-1.95E-05	0.000105192	-0.000184	1.28E-04	-0.150198556	0.017948161	-0.170233	-0.096433	1.389328111
1	3	4	1	8	-0.922260444	0.168313541	-1.155631	-0.690646	-2.711302556	0.072280249	-2.821311	-2.60778	2.227539056	4.188644059	-10.699185	5.958148	-0.291603389	3.094112011	-4.960141	3.848462	-115.2529614	252.6542636	-787.235474	79.561203	-3.618432667	128.8034088	-198.319534	195.900818	0.007153111	0.008232266	-0.003117	0.017709	-0.004824111	0.001830408	-0.007316	-0.002257	0.0004545	0.000356151	-0.000146	0.000877	-2.01E-05	0.000104938	-0.000184	1.28E-04	-0.144878333	0.02461518	-0.16455	-0.074469	1.368346389
1	3	4	1	9	-0.907574056	0.157968057	-1.136185	-0.690646	-2.713845444	0.075709813	-2.829712	-2.60778	1.074786	6.374857704	-18.18404	5.958148	-0.282165222	3.094261872	-4.960141	3.848462	-168.2504964	328.0125419	-1008.625488	79.561203	4.664562333	137.0309959	-198.319534	199.763199	0.006169556	0.007949655	-0.003117	0.01756	-0.004788556	0.001888502	-0.007316	-0.001617	0.000405667	0.000355073	-0.000146	0.000804	-2.10E-05	0.000104673	-0.000184	1.28E-04	-0.138668944	0.032268495	-0.162858	-0.052781	1.347043111
1	3	4	1	10	-0.904347389	0.153555288	-1.118698	-0.690646	-2.716005333	0.078367818	-2.829712	-2.60778	-0.576635944	9.259448916	-27.509611	5.958148	-0.213860667	3.119822988	-4.960141	3.848462	-232.9010138	404.528928	-1191.842896	79.561203	10.21208583	142.4346205	-198.319534	199.763199	0.005311444	0.00746679	-0.003117	0.017195	-0.004716111	0.002002423	-0.007316	-0.001211	0.000306889	0.000476401	-0.001015	0.000804	-2.16E-05	0.000104606	-0.000184	1.28E-04	-0.131624278	0.04030217	-0.162858	-0.032664	1.325046944
1	3	4	1	11	-0.917184667	0.179923964	-1.349769	-0.690646	-2.717409778	0.079795974	-2.829712	-2.60778	-2.806897611	12.75323697	-38.048088	5.958148	-0.111963722	3.194621803	-4.960141	3.848462	-302.8193479	466.0377789	-1258.78064	79.561203	13.46821606	145.6132584	-198.319534	199.763199	0.004609056	0.006852556	-0.003117	0.01658	-0.004622889	0.00213046	-0.007316	-0.00115	9.99E-05	0.000908318	-0.003024	0.000804	-2.18E-05	0.000104643	-0.000184	1.28E-04	-0.123832333	0.048251697	-0.162858	-0.014938	1.302093222
1	3	4	1	12	-0.951129	0.257571178	-1.712239	-0.690646	-2.717871389	0.080120304	-2.829712	-2.60778	-5.623625111	16.59880955	-48.489288	5.958148	0.010609667	3.326423399	-4.960141	4.363704	-368.0746513	498.2579772	-1258.78064	79.561203	16.35246033	148.3563161	-198.319534	199.763199	0.004083056	0.006213168	-0.003117	0.01565	-0.004520778	0.00224226	-0.007316	-0.00115	-0.000272944	0.001691046	-0.006019	0.000804	-2.18E-05	0.000104682	-0.000184	1.28E-04	-0.115382278	0.055766929	-0.162858	0.000129	1.278064944
1	3	4	1	13	-1.010911722	0.383694738	-2.157924	-0.690646	-2.717232944	0.07994493	-2.829712	-2.60778	-8.941475167	20.402471	-57.174461	5.958148	0.160577333	3.529733858	-4.960141	5.824542	-418.3619734	499.1908047	-1258.78064	79.561203	21.03657456	152.2763975	-198.319534	199.763199	0.003744833	0.005690159	-0.003117	0.014358	-0.004414167	0.002325152	-0.007316	-0.00115	-0.000843333	0.002740955	-0.009544	0.000804	-2.29E-05	0.000106095	-0.000184	1.28E-04	-0.106334667	0.062601033	-0.162858	0.012791	1.253006389
1	3	4	1	14	-1.100153556	0.547379631	-2.665147	-0.690646	-2.715195056	0.080485506	-2.829712	-2.60778	-12.59632467	23.7455173	-62.731647	5.958148	0.361219278	3.835005458	-4.960141	7.35805	-446.7402448	484.2175695	-1258.78064	79.561203	28.87782783	157.054721	-198.319534	199.763199	0.003621556	0.005466333	-0.003117	0.012697	-0.004375111	0.002331477	-0.007316	-0.00115	-0.001624778	0.003979095	-0.013295	0.000804	4.11E-06	0.000125837	-0.000184	3.14E-04	-0.096703	0.068589929	-0.162858	0.023687	1.227101556
1	3	4	1	15	-1.220850444	0.737661711	-3.203451	-0.690646	-2.711212611	0.083943761	-2.829712	-2.60778	-16.38714594	26.30342563	-64.556641	5.958148	0.6418745	4.265870097	-4.960141	8.900256	-451.3898093	479.2632955	-1258.78064	79.561203	39.63141194	159.9896048	-198.319534	199.763199	0.004985444	0.009464475	-0.003117	0.037247	-0.003969611	0.002785711	-0.007316	0.002184	-0.004002722	0.010265763	-0.041999	0.000791	3.03E-05	0.000133176	-0.000165	3.14E-04	-0.086445667	0.073627449	-0.162858	0.033724	1.200623278
1	3	4	1	16	-1.373272667	0.943522779	-3.741091	-0.690646	-2.704497167	0.093403871	-2.829712	-2.52944	-20.11948822	27.90567094	-64.556641	5.958148	1.021742833	4.796039454	-4.960141	10.223007	-434.6658993	503.5191371	-1258.78064	380.591583	50.92735022	157.7556522	-198.319534	199.763199	0.009145889	0.021247693	-0.003117	0.085585	-0.003237667	0.003804195	-0.007316	0.007314	-0.009267833	0.023471742	-0.093981	0.000713	1.94E-05	0.000156118	-0.000361	3.14E-04	-0.075464	0.077655665	-0.162858	0.044085	1.173873944
1	3	4	1	17	-1.556175278	1.154000873	-4.250678	-0.690646	-2.694183556	0.111224717	-2.829712	-2.439551	-23.63157767	28.52890801	-64.556641	5.958148	1.490663667	5.323780465	-4.960141	10.854735	-400.6758366	557.5975049	-1258.78064	685.465149	58.58783456	151.1256745	-198.319534	199.763199	0.016171111	0.036456924	-0.003117	0.134879	-0.002578167	0.004206638	-0.007316	0.007314	-0.016935944	0.038042727	-0.137313	0.000566	-4.12E-05	0.000328837	-0.001209	3.14E-04	-0.063612	0.080671547	-0.162858	0.056155	1.147136444
1	3	4	1	18	-1.767132278	1.358649562	-4.711315	-0.690646	-2.679652722	0.136965154	-2.829712	-2.348527	-26.79741889	28.25762258	-64.556641	5.958148	1.998206722	5.700910591	-4.960141	10.854735	-352.9421737	631.0106435	-1258.78064	916.039124	58.076332	151.9931802	-198.319534	199.763199	0.025333667	0.051408391	-0.003117	0.170922	-0.001866833	0.004480355	-0.007316	0.007314	-0.025511111	0.049528082	-0.153787	0.00036	-9.48E-05	0.000401222	-0.001209	3.14E-04	-0.050725833	0.082747395	-0.162858	0.071238	1.120645222
1	3	4	1	19	-2.002798889	1.547791402	-5.107498	-0.690646	-2.660880111	0.167212624	-2.829712	-2.269873	-29.51394728	27.25678586	-64.556641	5.958148	2.4586025	5.813707895	-4.960141	10.854735	-293.4159559	713.6778062	-1258.78064	1094.403076	45.90415772	179.9383065	-417.418671	199.763199	0.036305056	0.065602576	-0.003117	0.201048	-0.001293167	0.004401987	-0.007293	0.007314	-0.033933722	0.05717095	-0.153787	0.000304	-0.000152167	0.000453696	-0.001209	3.14E-04	-0.0366705	0.084056804	-0.16225	0.090138	1.094576389
1	3	4	1	20	-2.259031389	1.712566366	-5.427084	-0.690646	-2.638676056	0.196891133	-2.829712	-2.220125	-31.68768483	25.78176368	-64.556641	5.40341	2.763276	5.694332417	-4.960141	10.854735	-223.0353606	798.3286158	-1258.78064	1233.972412	20.19757917	238.7162278	-650.343445	199.763199	0.049011833	0.079172429	-0.003117	0.230029	-0.001179167	0.004261806	-0.006956	0.007314	-0.0413745	0.061059834	-0.153787	0.000304	-0.0001925	0.000463352	-0.001209	3.14E-04	-0.021390056	0.08488125	-0.157755	0.112798	1.069049167
1	3	4	1	21	-2.530926944	1.845001363	-5.660316	-0.690646	-2.614825556	0.220597076	-2.829712	-2.216144	-33.23120333	24.21459183	-64.556641	4.133123	2.795228833	5.657365309	-4.960141	10.854735	-142.8074816	878.9053236	-1258.78064	1334.600342	-18.98408178	313.5067282	-849.793335	199.763199	0.063074056	0.091378462	-0.003117	0.25251	-0.001209222	0.004306614	-0.007497	0.007314	-0.046886111	0.061586212	-0.153787	0.000304	-0.000179444	0.000475934	-0.001209	3.59E-04	-0.004948333	0.085573642	-0.14868	0.138196	1.044129722
1	3	5	1	1	-1.095535	0.189722079	-1.410722	-0.784398	-2.722655667	0.101796837	-2.870483	-2.589128	4.303271556	1.093179499	2.713366	5.852208	-0.289096944	4.632479854	-8.379164	5.629978	1.416088333	100.7061918	-196.172913	180.607513	13.32612011	195.485831	-212.049866	286.653046	0.014034944	0.004287777	0.003146	0.017819	-0.003281611	0.001985385	-0.005985	0.000171	0.001068111	0.00039625	0.000166	0.001687	-1.41E-05	0.000165375	-0.000251	2.17E-04	-0.127367222	0.021318042	-0.172963	-0.104272	1.578017444
1	3	5	1	2	-1.059604944	0.187750415	-1.379834	-0.763981	-2.724557389	0.101821618	-2.870483	-2.589128	4.21833	1.253887382	1.399373	5.852208	-0.238114278	4.542381038	-7.461476	5.629978	-22.37415244	106.3097011	-247.616821	146.983337	-2.402210667	197.8543128	-212.049866	286.653046	0.013308444	0.005333854	0.000591	0.017819	-0.003599778	0.001854089	-0.005985	-0.000208	0.001029389	0.000462007	1.20E-05	0.001687	-1.13E-05	0.000169216	-0.000251	2.27E-04	-0.125478944	0.018338906	-0.164613	-0.104272	1.5431525
1	3	5	1	3	-1.025229444	0.182234019	-1.338312	-0.761075	-2.726624278	0.103233796	-2.870483	-2.589128	3.930369056	1.728531711	-0.838698	5.852208	-0.329133778	4.699601763	-8.641334	5.629978	-46.49494778	114.5587843	-287.190979	90.456535	-18.54348161	192.3080672	-212.049866	286.653046	0.012421778	0.00636846	-0.001563	0.017819	-0.003860056	0.001669605	-0.005985	-0.000683	0.000969	0.000517704	1.20E-05	0.001687	-9.50E-06	0.000171332	-0.000251	2.27E-04	-0.124042667	0.015950555	-0.155903	-0.104272	1.510476722
1	3	5	1	4	-0.994098778	0.17324488	-1.2902	-0.761075	-2.730042944	0.107591262	-2.885997	-2.589128	3.443414167	2.400673377	-3.387144	5.852208	-0.547172333	5.0134222	-9.002094	5.629978	-70.27644994	128.0890401	-337.610504	88.885406	-31.44254644	180.3302443	-212.049866	286.653046	0.011406833	0.00729347	-0.0031	0.017819	-0.004045833	0.00146933	-0.005985	-0.001216	0.000898833	0.000533314	1.20E-05	0.001687	-9.67E-06	0.000171183	-0.000251	2.27E-04	-0.122787556	0.01407461	-0.147266	-0.104272	1.480011722
1	3	5	1	5	-0.967839222	0.161121721	-1.240775	-0.761075	-2.735743778	0.117059219	-2.960387	-2.589128	2.759094833	3.271362076	-6.46554	5.713792	-0.853176222	5.315513714	-9.002094	5.629978	-95.18356261	151.0103731	-428.183136	88.885406	-38.770056	168.9661081	-212.049866	282.851593	0.010306611	0.008026172	-0.003863	0.017819	-0.004151222	0.001314268	-0.005985	-0.001752	0.000831167	0.000507853	1.20E-05	0.001687	-1.07E-05	0.000170622	-0.000251	2.27E-04	-0.121392611	0.012681127	-0.138974	-0.104272	1.451642667
1	3	5	1	6	-0.948113889	0.146843203	-1.19497	-0.761075	-2.744262556	0.132059748	-3.023821	-2.589128	1.857021444	4.439007391	-10.523529	5.526019	-1.193339889	5.471645379	-9.002094	5.629978	-124.5633994	187.8966336	-575.220825	88.885406	-38.93175167	168.6413011	-212.049866	279.941071	0.009172556	0.008505427	-0.003863	0.017819	-0.004182333	0.001259625	-0.005985	-0.002239	0.000775889	0.00046123	1.20E-05	0.001554	-1.02E-05	0.000170706	-0.000251	2.27E-04	-0.119540056	0.012403899	-0.138974	-0.104272	1.425119667
1	3	5	1	7	-0.936888889	0.134026201	-1.156122	-0.761075	-2.755632778	0.150400347	-3.067433	-2.589128	0.683038222	6.041736652	-16.052553	5.526019	-1.502038722	5.440357712	-9.002094	5.629978	-162.2283139	241.1996996	-769.138672	88.885406	-31.08606378	184.9694903	-212.049866	383.121582	0.008059667	0.008697779	-0.003863	0.017819	-0.004156444	0.001305856	-0.005985	-0.001773	0.000733056	0.000418543	1.20E-05	0.001326	-5.89E-06	0.000170061	-0.000251	0.000227	-0.116956611	0.014546959	-0.138974	-0.08444	1.400076444
1	3	5	1	8	-0.936729944	0.133752331	-1.153261	-0.761075	-2.769296556	0.168410994	-3.083883	-2.589128	-0.846783667	8.20084429	-23.342506	5.526019	-1.711440944	5.297724422	-9.002094	5.629978	-210.4744674	306.6320866	-971.418579	88.885406	-15.93999983	212.4402324	-212.049866	453.174866	0.007020667	0.008603055	-0.003863	0.017819	-0.004098556	0.001396602	-0.005985	-0.001606	0.000683389	0.000396505	1.20E-05	0.001176	2.22E-06	0.000166428	-0.000251	0.000227	-0.113431722	0.019655245	-0.138974	-0.060064	1.3760675
1	3	5	1	9	-0.951001944	0.165070189	-1.381961	-0.761075	-2.784156833	0.182541408	-3.083883	-2.589128	-2.8248695	10.95681032	-32.242863	5.526019	-1.767705333	5.227594417	-9.002094	5.629978	-267.9018919	371.1431538	-1115.574829	88.885406	4.444693722	241.2040505	-212.049866	479.990967	0.006101889	0.008258181	-0.003863	0.017744	-0.004035333	0.001473202	-0.005985	-0.001606	0.000582667	0.00050224	-0.000719	0.001176	1.15E-05	0.000158671	-0.000251	0.000227	-0.108815278	0.027130969	-0.138974	-0.033798	1.352622056
1	3	5	1	10	-0.983811056	0.238708129	-1.690642	-0.761075	-2.798758333	0.190433133	-3.083883	-2.589128	-5.311815222	14.19861795	-41.935421	5.526019	-1.637362667	5.447170405	-9.002094	7.962413	-328.1007246	416.8834551	-1122.537964	88.885406	27.96387528	264.4069151	-212.049866	479.990967	0.005338222	0.007737413	-0.003863	0.01741	-0.003990611	0.001508568	-0.005985	-0.001606	0.000368444	0.000958122	-0.00292	0.001176	1.69E-05	0.000150955	-0.000251	0.000227	-0.103005667	0.036215134	-0.138974	-0.00685	1.329309167
1	3	5	1	11	-1.039532167	0.352096002	-2.080885	-0.761075	-2.811446222	0.191562516	-3.083883	-2.589128	-8.293214889	17.63322836	-50.951828	5.526019	-1.301640667	6.071826778	-9.002094	11.672974	-381.2028903	431.7527785	-1122.537964	88.885406	52.94208444	278.6803711	-212.049866	479.990967	0.004749833	0.007145471	-0.003863	0.016822	-0.003980389	0.001512069	-0.005985	-0.001606	-1.74E-05	0.00178129	-0.006057	0.001176	1.27E-05	0.0001597	-0.000327	0.000227	-0.095941333	0.046307811	-0.138974	0.01978	1.305803389
1	3	5	1	12	-1.122031333	0.499157873	-2.53984	-0.761075	-2.820452333	0.187868543	-3.083883	-2.589128	-11.66519672	20.85319166	-57.681843	5.526019	-0.7549945	7.03738064	-9.002094	14.82585	-417.9540932	420.432881	-1122.537964	88.885406	77.362921	282.5486084	-212.049866	479.990967	0.004563889	0.006850294	-0.003863	0.015936	-0.004411889	0.002350351	-0.011623	-0.001606	-0.000823167	0.003635413	-0.013558	0.001176	0.000153167	0.000555836	-0.000327	0.0023	-0.087592222	0.056921131	-0.138974	0.045342	1.2819295
1	3	5	1	13	-1.233952111	0.672508735	-3.042249	-0.761075	-2.824029444	0.184487809	-3.083883	-2.589128	-15.25911639	23.47178306	-61.058292	5.526019	-0.012258611	8.157450236	-9.002094	17.121635	-433.1325667	405.9557635	-1122.537964	88.885406	98.475363	276.7914278	-212.049866	479.990967	0.005121444	0.008120915	-0.003863	0.025972	-0.004783444	0.00279269	-0.011623	-0.001606	-0.002419556	0.007261009	-0.027675	0.001176	0.000337	0.000888541	-0.000327	0.003134	-0.077948556	0.06762683	-0.138974	0.069314	1.257666944
1	3	5	1	14	-1.376349944	0.863130928	-3.557478	-0.761075	-2.820656611	0.1893377	-3.083883	-2.538152	-18.88407278	25.22947793	-61.058292	5.526019	0.8862615	9.223078129	-9.002094	18.257589	-426.1116198	416.4716953	-1122.537964	215.262451	113.1911299	266.2707351	-212.049866	479.990967	0.007742889	0.015580307	-0.003863	0.061873	-0.004714111	0.002815096	-0.011623	-0.001606	-0.006135722	0.016526435	-0.06573	0.001176	0.000375833	0.000883673	-0.000327	0.003134	-0.067003722	0.078039105	-0.138974	0.091467	1.233112889
1	3	5	1	15	-1.548686667	1.060930111	-4.056375	-0.761075	-2.809258389	0.20922671	-3.083883	-2.38396	-22.36097667	26.0275629	-61.058292	5.526019	1.874260222	10.0653512	-9.002094	18.257589	-399.1620226	463.3463043	-1122.537964	552.553955	118.5391892	260.2527293	-191.175842	479.990967	0.013279222	0.029264563	-0.003863	0.112681	-0.004462833	0.002987674	-0.011623	-0.000445	-0.012485	0.030007549	-0.113111	0.00105	0.000142778	0.00139623	-0.004206	0.003134	-0.054734	0.08781588	-0.138974	0.111966	1.208421556
1	3	5	1	16	-1.749032889	1.255671253	-4.515321	-0.761075	-2.789418944	0.24469848	-3.083883	-2.237532	-25.53677311	25.91197129	-61.058292	5.418209	2.861914722	10.57908444	-9.002094	18.257589	-355.3763957	536.5673615	-1122.537964	806.41272	112.4571749	269.0470452	-300.6521	479.990967	0.021177667	0.044051226	-0.003863	0.153129	-0.004332222	0.002994519	-0.011623	-0.000445	-0.020219778	0.041900337	-0.138176	0.000787	-0.000198333	0.002024326	-0.006072	0.003134	-0.041090889	0.096653755	-0.138974	0.131305	1.183742111
1	3	5	1	17	-1.974299611	1.437733472	-4.917014	-0.761075	-2.761559833	0.290238475	-3.083883	-2.111829	-28.28391656	25.04381376	-61.058292	4.668921	3.748546556	10.73250665	-9.002094	18.257589	-297.630196	620.56158	-1122.537964	988.005737	94.94342589	297.5878434	-489.973877	479.990967	0.031030333	0.05851438	-0.003863	0.185876	-0.004125667	0.003016201	-0.011623	-0.000445	-0.028211722	0.050495527	-0.143068	0.000783	-0.000455778	0.002260709	-0.006072	0.003134	-0.026019944	0.104278275	-0.138974	0.150086	1.159173667
1	3	5	1	18	-2.2204315	1.598516972	-5.24916	-0.761075	-2.726943167	0.33832025	-3.083883	-2.020426	-30.49727633	23.68375353	-61.058292	3.288249	4.444305222	10.58065357	-9.002094	18.257589	-228.6111119	704.0344357	-1122.537964	1114.545898	68.2357275	341.8472576	-659.173706	479.990967	0.042818722	0.072781551	-0.003863	0.218058	-0.004457333	0.003519009	-0.011955	-0.000445	-0.035686889	0.055693815	-0.143068	0.000783	-0.000671833	0.002379012	-0.006072	0.003134	-0.009505889	0.110430976	-0.138974	0.168639	1.134743833
1	3	5	1	19	-2.4825875	1.730635943	-5.503206	-0.761075	-2.687488056	0.381972094	-3.083883	-1.975802	-32.09410167	22.19394797	-61.058292	1.399373	4.885808778	10.28498924	-9.002094	18.257589	-151.1167848	780.4386274	-1122.537964	1198.724976	35.46490267	392.2130471	-775.840759	479.990967	0.056184944	0.085965261	-0.003863	0.243738	-0.005474833	0.005846111	-0.024238	-0.000445	-0.041721833	0.057438448	-0.143068	0.000783	-0.000750556	0.002371303	-0.006072	0.003134	0.008372833	0.114865786	-0.138974	0.186732	1.110406944
2	1	1	1	1	-2.605490944	0.162942856	-2.754147	-2.193127	-2.011432556	0.143209006	-2.216844	-1.824929	4.084393167	4.31172089	-0.078764	11.62395	-0.223769778	6.097518105	-7.64308	10.785664	60.44354389	113.4716561	-98.034096	243.808075	79.15532661	193.8356763	-152.375656	402.715027	0.010160278	0.001975781	0.005071	0.011804	0.000233667	0.00067318	-0.000928	0.000804	0.000596722	0.000526675	-7.00E-06	0.001481	-2.63E-05	5.41E-05	-0.000109	5.10E-05	-0.094942056	0.042897798	-0.190136	-0.054486	1.631062833
2	1	1	1	2	-2.569319	0.196760717	-2.738377	-2.103052	-2.010525222	0.144506014	-2.216844	-1.808597	4.542818833	4.482883561	-0.078764	11.62395	0.431964778	6.629524886	-7.64308	10.881701	47.10831617	129.5604162	-204.703613	243.808075	76.460359	195.1610747	-152.375656	402.715027	0.009802	0.002470871	0.003855	0.011804	0.000149	0.000707126	-0.000928	0.000804	0.000615722	0.000522641	-7.00E-06	0.001481	-2.52E-05	5.45E-05	-0.000109	5.10E-05	-0.087152944	0.036906648	-0.172654	-0.049932	1.597092556
2	1	1	1	3	-2.529777333	0.22957012	-2.722126	-2.026627	-2.004233167	0.154826339	-2.216844	-1.718904	4.869531722	4.49486732	-0.078764	11.62395	1.050569556	7.000868067	-7.64308	10.881701	27.86550433	158.5429268	-340.607941	243.808075	69.5395695	201.1561171	-152.375656	402.715027	0.009368722	0.002966301	0.00275	0.011804	6.62E-05	0.000724587	-0.000928	0.000804	0.000615722	0.000522641	-7.00E-06	0.001481	-2.47E-05	5.46E-05	-0.000109	5.10E-05	-0.080027278	0.031398602	-0.155014	-0.044392	1.563287556
2	1	1	1	4	-2.488160167	0.258701479	-2.707803	-1.973017	-1.993015778	0.173535039	-2.216844	-1.639055	5.007243889	4.433969124	-0.078764	11.62395	1.590957611	7.176352874	-7.64308	10.881701	0.271437944	204.9175305	-522.726501	243.808075	56.66170172	217.5951863	-305.227203	402.715027	0.008873111	0.003429453	0.001838	0.011804	-1.30E-05	0.000729848	-0.000928	0.000804	0.000602944	0.00053176	-7.00E-06	0.001481	-2.43E-05	5.46E-05	-0.000109	5.10E-05	-0.073533611	0.026715659	-0.13786	-0.038128	1.529632778
2	1	1	1	5	-2.446323278	0.281021148	-2.697336	-1.954739	-1.977717278	0.196975591	-2.216844	-1.579599	4.874055722	4.57953593	-0.910013	11.62395	1.994931278	7.155861898	-7.64308	10.881701	-38.98198661	271.9935787	-757.470398	243.808075	35.04359744	252.2400655	-504.270752	402.715027	0.008331556	0.00382893	0.0012	0.011804	-8.72E-05	0.000722866	-0.000928	0.000804	0.000584722	0.000547768	-1.80E-05	0.001481	-2.32E-05	5.46E-05	-0.000109	5.10E-05	-0.067631167	0.023168757	-0.121874	-0.031616	1.496082722
2	1	1	1	6	-2.406925944	0.293205867	-2.691371	-1.954739	-1.959767	0.220028156	-2.216844	-1.554298	4.357544167	5.479692652	-8.311257	11.62395	2.175017611	7.055176731	-7.64308	10.881701	-93.40126483	360.2714554	-1040.298828	243.808075	1.143311944	311.2898937	-750.540039	402.715027	0.007763611	0.004135201	0.000908	0.011804	-0.0001525	0.000700625	-0.000928	0.000804	0.000565389	0.000567303	-0.000131	0.001481	-2.04E-05	5.45E-05	-0.000109	5.10E-05	-0.062279056	0.020919395	-0.107585	-0.025536	1.462562444
2	1	1	1	7	-2.373697556	0.29296533	-2.690735	-1.954739	-1.941467056	0.237440467	-2.216844	-1.554298	3.317368	7.619380054	-18.248327	11.62395	2.013986556	7.247554034	-7.64308	10.881701	-165.5273647	466.4042697	-1353.031494	243.808075	-48.12734256	395.7473829	-1039.247437	402.715027	0.007191944	0.004321271	0.000908	0.011804	-0.000202778	0.000664423	-0.000928	0.000804	0.000540667	0.000596959	-0.000329	0.001481	-1.53E-05	5.41E-05	-0.000109	5.10E-05	-0.057458222	0.019835032	-0.095288	-0.02081	1.428983778
2	1	1	1	8	-2.351636444	0.282558399	-2.690735	-1.954739	-1.926200556	0.245369316	-2.216844	-1.554298	1.598754778	11.09175332	-30.861782	11.62395	1.372895278	8.400621209	-17.366989	10.881701	-255.6577672	581.8095195	-1655.563721	243.808075	-115.2157071	502.0406327	-1357.171997	402.715027	0.006642556	0.00436943	0.000908	0.011804	-0.000228556	0.000632145	-0.000928	0.000804	0.000490722	0.000674659	-0.000868	0.001481	-8.22E-06	5.28E-05	-0.000109	5.10E-05	-0.053198889	0.019461947	-0.085137	-0.01862	1.395275167
2	1	1	1	9	-2.347051611	0.277364333	-2.690735	-1.954739	-1.918585444	0.244844229	-2.216844	-1.554298	-0.943594833	15.76077928	-45.841057	11.62395	0.093724778	11.07939956	-30.043123	10.881701	-360.263724	690.7939259	-1875.519775	243.808075	-201.9689928	621.5810454	-1670.503174	402.715027	0.006142389	0.004276321	0.000908	0.011804	-0.000219556	0.000648648	-0.000928	9.66E-04	0.000373333	0.00090936	-0.00212	0.001481	-8.33E-07	4.83E-05	-0.000109	5.10E-05	-0.0495955	0.019203553	-0.077196	-1.86E-02	1.361415556
2	1	1	1	10	-2.367363	0.314864335	-3.05634	-1.954739	-1.9246385	0.250092697	-2.216844	-1.554298	-4.405640722	21.34919825	-62.120445	11.62395	-1.993254667	15.34094169	-45.20871	10.881701	-470.2417866	772.0215849	-1915.247559	243.808075	-307.6583291	736.8290257	-1905.504395	402.715027	0.005716556	0.004059971	0.000908	0.011804	-0.000167667	0.000761237	-0.000928	0.001718	1.24E-04	0.001455216	-0.00444	0.001481	2.44E-06	4.21E-05	-0.0001	5.10E-05	-0.046807056	0.018594481	-0.071411	-0.01862	1.33E+00
2	1	1	1	11	-2.420478944	0.431117399	-3.642964	-1.954739	-1.951806389	0.296467299	-2.623297	-1.554298	-8.780957944	27.39235383	-77.761848	11.62395	-5.033914111	20.84352796	-61.801529	10.881701	-571.5089319	808.2082272	-1915.247559	243.808075	-424.8645812	820.8427402	-1948.374023	402.715027	0.005385	0.003766694	0.000908	0.011701	-7.06E-05	0.000962466	-0.000928	0.002442	-3.26E-04	0.002388191	-0.007914	0.001481	-6.39E-06	7.14E-05	-0.000259	5.10E-05	-0.045042167	0.017603029	-0.067568	-0.01862	1.29E+00
2	1	1	1	12	-2.513712333	0.626429706	-4.352371	-1.954739	-2.008537056	0.417315954	-3.208768	-1.554298	-13.93078961	33.27606781	-90.435989	11.62395	-9.074331111	26.97441825	-77.68161	10.881701	-649.759332	799.8775519	-1915.247559	243.808075	-536.4625562	849.4212137	-1948.374023	402.715027	0.006637611	0.007693137	0.000908	0.034248	0.000626889	0.003247608	-0.000928	0.013069	-0.003349	0.012856648	-0.053974	0.001481	-9.11E-04	0.003854889	-0.016355	5.10E-05	-0.044521056	0.017026354	-0.065262	-0.01862	1.2599875
2	1	1	1	13	-2.652658778	0.883056226	-5.15023	-1.954739	-2.103045222	0.613689162	-3.917991	-1.554298	-19.61028017	38.38545155	-98.329239	11.62395	-13.97495678	32.91590983	-89.918663	10.881701	-695.7827551	770.456751	-1915.247559	243.808075	-619.1765963	824.7180614	-1948.374023	388.660248	0.008733556	0.012613597	0.000908	0.049061	0.001462056	0.004736422	-0.000928	0.015282	-0.008054056	0.022870021	-0.083952	0.001481	-1.95E-03	0.005686699	-0.018726	5.10E-05	-0.045416611	0.018538276	-0.081382	-0.01862	1.227027333
2	1	1	1	14	-2.840550278	1.18234182	-5.991191	-1.954739	-2.241453	0.868656163	-4.707413	-1.554298	-25.52716889	42.24419652	-100.651703	11.62395	-19.39394111	37.83507396	-95.783905	10.881701	-706.4905561	757.8666681	-1915.247559	242.127518	-654.643929	791.9007225	-1948.374023	322.964569	0.011813556	0.018506437	0.000908	0.06611	0.002163833	0.005387458	-0.000928	0.015282	-0.014533222	0.033966201	-0.115571	0.001481	-3.44E-03	0.008116234	-0.026724	5.10E-05	-0.047788667	0.023196313	-0.106652	-0.01862	1.195041667
2	1	1	1	15	-3.078111556	1.50613225	-6.827759	-1.954739	-2.426277556	1.161183527	-5.514389	-1.554298	-31.38512278	44.57330637	-100.651703	11.62395	-24.88568894	41.15021768	-95.783905	10.881701	-682.3730406	795.7888269	-1915.247559	676.242798	-639.5041805	813.987302	-1948.374023	595.480042	0.017183889	0.028955126	0.000908	0.106438	0.002722333	0.00562233	-0.000928	0.015282	-0.0245945	0.051360576	-0.179776	0.001481	-0.007234833	0.017250188	-0.068326	5.10E-05	-0.051538056	0.030206416	-0.130557	-0.01862	1.164382278
2	1	1	1	16	-3.363635667	1.836312609	-7.615827	-1.954739	-2.6562145	1.46933939	-6.275433	-1.554298	-36.90005289	45.30151532	-100.651703	11.62395	-30.05234411	42.70168931	-95.783905	10.881701	-625.5017612	892.7248232	-1915.247559	1216.978027	-585.7708728	903.0274874	-1948.374023	1214.540405	0.025364611	0.043547168	0.000908	0.15597	0.003323944	0.005812881	-0.000928	0.015282	-0.038062111	0.071826336	-0.240936	0.001461	-0.013564111	0.030347838	-0.113876	4.50E-05	-0.056400556	0.038029319	-0.149572	-0.01862	1.135371111
2	1	1	1	17	-3.693112444	2.155115193	-8.317442	-1.954739	-2.927149944	1.772876104	-6.945376	-1.554298	-41.81015222	44.5667145	-100.651703	11.62395	-34.64853683	42.71566808	-95.783905	10.881701	-539.8685333	1030.18067	-1915.247559	1645.569946	-512.9857183	1014.119559	-1948.374023	1487.478271	0.036327444	0.060384393	0.000908	0.204889	0.004178444	0.00627288	-0.000928	0.015282	-0.053291056	0.089771902	-0.27266	0.001275	-0.0212035	0.041848706	-0.137464	4.30E-05	-0.061976556	0.045316821	-0.160811	-0.01862	1.108272
2	1	1	1	18	-4.0604715	2.445832607	-8.902412	-1.954739	-3.233690056	2.055500391	-7.50608	-1.554298	-45.89786183	42.71320262	-100.651703	11.213822	-38.602106	41.60967872	-95.783905	10.881701	-432.1487414	1180.533328	-1915.247559	1940.587036	-439.5010051	1105.957411	-1948.374023	1487.478271	0.049765556	0.077736796	0.000908	0.248212	0.005783167	0.008267316	-0.000896	0.027957	-0.068050111	0.101363189	-0.27266	0.000989	-0.028908333	0.04973306	-0.138654	4.30E-05	-0.067784333	0.051103036	-0.162513	-0.01862	1.083254611
2	1	1	1	19	-4.458076778	2.693591536	-9.350022	-1.954739	-3.570518333	2.305673827	-7.963175	-1.554298	-49.01263128	40.2783095	-100.651703	9.990048	-41.9735535	39.79144953	-95.783905	10.881701	-310.5050015	1321.391677	-1915.247559	2091.553223	-377.5863148	1164.451159	-1948.374023	1487.478271	0.065185389	0.094145879	0.000908	0.282628	0.008519333	0.012822122	-0.000832	0.048355	-0.080168444	0.105575386	-0.27266	0.000672	-0.036151722	0.054534969	-0.138654	4.30E-05	-0.073328556	0.054851433	-0.162513	-0.01862	1.0603605
2	1	2	1	1	-2.587098611	0.187060647	-2.7955	-2.145543	-2.029930111	0.094911537	-2.19337	-1.910184	4.660906833	3.837336324	0.953937	11.885948	0.563575833	5.33637951	-7.634697	11.731146	69.74044022	101.2594242	-93.382072	250.527771	78.898478	260.5320912	-297.27243	508.248993	0.010426833	0.00223031	0.004957	0.012287	0.000232111	0.000783444	-0.000581	0.001487	0.000705778	0.000402819	0.000213	0.001436	-2.67E-06	5.47E-05	-0.000104	7.50E-05	-0.087744278	0.044633502	-0.166436	-0.020421	1.739061
2	1	2	1	2	-2.545779944	0.217915321	-2.784181	-2.051764	-2.022439611	0.099209753	-2.19337	-1.906169	5.181775889	3.939515489	1.687188	11.885948	1.211536722	6.088925055	-7.634697	12.985317	51.68903	122.8701638	-228.455978	250.527771	73.40302511	259.8105154	-297.27243	508.248993	0.010031611	0.002721972	0.003763	0.012287	0.000205167	0.000817835	-0.000989	0.001487	0.000731944	0.000383773	0.000315	0.001436	-1.44E-06	5.53E-05	-0.000104	7.50E-05	-0.079129167	0.043502629	-0.15565	-0.011364	1.705343056
2	1	2	1	3	-2.500735611	0.247524428	-2.767262	-1.973383	-2.009737889	0.112675115	-2.19337	-1.795701	5.522390611	3.884915497	1.687188	11.885948	1.786959611	6.665564019	-7.634697	12.985317	25.65643894	160.5292653	-389.217285	250.527771	60.87861067	264.3656049	-297.27243	508.248993	0.009556611	0.003207503	0.002657	0.012287	0.000157889	0.00088549	-0.001395	0.001487	0.000731944	0.000383773	0.000315	0.001436	-2.67E-06	5.50E-05	-0.000104	7.50E-05	-0.070571333	0.042708189	-0.144593	-0.001609	1.671640222
2	1	2	1	4	-2.453740056	0.272943431	-2.746235	-1.921342	-1.992657	0.135044419	-2.19337	-1.694273	5.609383222	3.825033094	1.687188	11.885948	2.226180222	6.990163512	-7.634697	12.985317	-10.27686617	215.8263691	-589.205383	250.527771	39.33646461	281.9914764	-354.870026	508.248993	0.009011722	0.003657645	0.001702	0.012287	9.71E-05	0.000972065	-0.001669	0.001487	0.000711278	0.000406943	0.000117	0.001436	-5.50E-06	5.47E-05	-0.000104	7.50E-05	-0.062053389	0.042364883	-0.133644	0.00873	1.637853889
2	1	2	1	5	-2.407245889	0.290878525	-2.723026	-1.90934	-1.972634889	0.161561727	-2.19337	-1.616946	5.351109556	4.17706534	-1.994755	11.885948	2.442567333	7.072193969	-7.634697	12.985317	-58.42101678	290.1049157	-836.248413	250.527771	5.763408056	320.6739809	-607.511353	508.248993	0.008410722	0.004044037	0.000964	0.012287	3.13E-05	0.001057099	-0.001766	0.001487	0.000678	0.000442384	-3.20E-05	0.001436	-8.61E-06	5.42E-05	-0.000104	7.50E-05	-0.053553778	0.042504027	-0.123096	0.019349	1.603861556
2	1	2	1	6	-2.364554889	0.298106976	-2.69986	-1.90934	-1.9519475	0.186149283	-2.19337	-1.580952	4.635699611	5.527371871	-10.094848	11.885948	2.322237111	7.084782135	-7.634697	12.985317	-121.0492146	383.4073375	-1127.210571	250.527771	-42.64197639	386.274118	-906.511108	508.248993	0.007771611	0.004339805	0.000507	0.012287	-2.96E-05	0.001121687	-0.001766	0.001487	0.000640333	0.00047785	-8.90E-05	0.001436	-1.04E-05	5.34E-05	-0.000104	7.50E-05	-0.045065778	0.043051482	-0.113114	0.029688	1.569541611
2	1	2	1	7	-2.329984167	0.292972665	-2.678762	-1.90934	-1.933930889	0.20318519	-2.19337	-1.580952	3.333622722	8.156494754	-20.781597	11.885948	1.731867833	7.514910255	-8.309283	12.985317	-199.6571489	492.5540753	-1442.173462	250.527771	-107.2936759	480.5707938	-1253.874268	508.248993	0.007116611	0.004520326	0.000396	0.012287	-7.46E-05	0.001155043	-0.001766	0.001487	0.000601611	0.000512339	-0.000144	0.001436	-9.06E-06	5.47E-05	-0.000104	7.50E-05	-0.036615833	0.043829252	-0.10378	0.038985	1.534789889
2	1	2	1	8	-2.3089945	0.279750691	-2.661048	-1.90934	-1.923083	0.209389895	-2.19337	-1.580952	1.3080805	12.02870503	-34.131073	11.885948	0.534009167	9.137244955	-20.297842	12.985317	-293.7268763	608.8928085	-1736.576416	250.527771	-188.0419974	599.7482491	-1627.340454	508.248993	0.006472778	0.004565672	0.000396	0.012277	-9.46E-05	0.001161633	-0.001766	0.001487	0.000552222	0.000565552	-0.000416	0.001436	-3.33E-06	6.23E-05	-0.000104	0.000119	-0.028277167	0.044571238	-0.095134	0.046316	1.499531556
2	1	2	1	9	-2.308182833	0.278688338	-2.646533	-1.90934	-1.925030722	0.209425906	-2.19337	-1.580952	-1.561825167	17.00416519	-49.724537	11.885948	-1.402165556	12.47143565	-35.431625	12.985317	-398.9883009	716.4467026	-1933.195557	250.527771	-283.3802322	733.0578582	-1973.80603	508.248993	0.005871944	0.004467477	0.000396	0.012141	-8.33E-05	0.001163564	-0.001766	0.001487	0.000460722	0.000710283	-0.00127	0.001436	6.28E-06	7.44E-05	-0.000104	1.69E-04	-0.020179278	0.044949608	-0.087115	0.050628	1.463734944
2	1	2	1	10	-2.335024889	0.331464352	-3.12969	-1.90934	-1.946452444	0.228231414	-2.309968	-1.580952	-5.341724389	22.81035771	-66.350998	11.885948	-4.188994667	17.46278427	-53.194607	12.985317	-505.9162769	793.9535444	-1933.195557	250.527771	-389.4373763	861.9512836	-2206.301025	508.248993	0.005347778	0.004236179	0.000396	0.011889	-3.81E-05	0.001196079	-0.001766	0.001487	0.000268889	0.001107294	-0.003138	0.001436	1.53E-05	7.92E-05	-0.000104	1.69E-04	-0.012514889	0.044625558	-0.079565	0.050844	1.427436722
2	1	2	1	11	-2.397211556	0.46766288	-3.752288	-1.90934	-1.994847333	0.309367289	-2.83182	-1.580952	-9.993763	28.97154359	-81.921204	11.885948	-7.892788389	23.71564343	-72.203308	12.985317	-600.7578493	825.453374	-1933.195557	250.527771	-498.2069873	961.9629764	-2214.691895	508.248993	0.004930722	0.003911393	0.000396	0.011529	3.89E-05	0.00128814	-0.001766	0.002096	-9.80E-05	0.001897162	-0.006271	0.001436	1.40E-05	8.07E-05	-0.000104	1.69E-04	-0.005538667	0.043323383	-0.072332	0.050844	1.390771778
2	1	2	1	12	-2.501587611	0.680607832	-4.495044	-1.90934	-2.077998944	0.473284942	-3.513356	-1.580952	-15.35435511	34.86038919	-94.032639	11.885948	-12.49244444	30.62026899	-90.10614	12.985317	-670.2743475	814.6828198	-1933.195557	250.527771	-596.8104296	1011.26489	-2214.691895	508.248993	0.006072556	0.007397414	0.000396	0.032082	0.000862722	0.003960006	-0.001766	0.015903	-0.003047333	0.012519019	-5.26E-02	0.001436	-8.87E-04	3.85E-03	-1.63E-02	1.69E-04	0.000456889	0.040937956	-0.065287	0.050844	1.353986056
2	1	2	1	13	-2.6531175	0.951593496	-5.319499	-1.90934	-2.203054778	0.711838588	-4.333589	-1.580952	-21.16500206	39.8639281	-100.940636	11.885948	-17.83962894	37.37990493	-103.884018	12.985317	-706.5228471	789.0081514	-1933.195557	250.527771	-669.6293031	1007.561295	-2214.691895	508.248993	0.008441167	0.013438508	0.000396	0.053669	0.001814333	0.005742986	-0.001766	0.018488	-0.008325667	0.024833276	-9.43E-02	0.001436	-2.25E-03	6.77E-03	-2.46E-02	1.69E-04	0.005186833	0.037684281	-0.058315	0.050844	1.317416444
2	1	2	1	14	-2.854337667	1.262027776	-6.177388	-1.90934	-2.375326111	1.009612369	-5.244756	-1.580952	-27.12973583	43.5255297	-102.003365	11.885948	-23.65293294	43.14474263	-110.774521	12.985317	-707.2239952	788.1343348	-1933.195557	250.527771	-704.3427464	983.3973088	-2214.691895	508.248993	0.011904944	0.020266488	0.000396	0.072722	0.0026185	0.00663813	-0.001766	0.018488	-0.015535278	0.037560563	-1.29E-01	0.001436	-4.35E-03	1.08E-02	-3.79E-02	1.69E-04	0.008433722	0.034252628	-0.051302	0.050844	1.281442111
2	1	2	1	15	-3.105279778	1.593515514	-7.019555	-1.90934	-2.597270333	1.347758392	-6.179831	-1.580952	-32.95206856	45.58921035	-102.003365	11.885948	-29.57867478	47.26504229	-110.774521	12.985317	-672.8454653	843.8930521	-1933.195557	869.341309	-698.5690884	990.7921384	-2214.691895	544.529114	0.017406889	0.030461803	0.000396	0.108563	0.003287611	0.007099583	-0.001766	0.018488	-0.025765833	0.054145679	-1.83E-01	0.001436	-9.19E-03	2.22E-02	-8.71E-02	1.69E-04	0.010103167	0.031815499	-0.044126	0.050844	1.246431444
2	1	2	1	16	-3.403538833	1.927403696	-7.800013	-1.90934	-2.868304056	1.704963219	-7.071977	-1.580952	-38.34382683	46.00563233	-102.003365	11.885948	-35.29575117	49.49326083	-110.774521	12.985317	-604.8912544	961.2631921	-1933.195557	1445.040405	-661.1884308	1049.929172	-2214.691895	1181.10083	0.025746833	0.044977454	0.000396	0.15864	0.004076667	0.007612313	-0.001766	0.018488	-0.039138778	0.073356849	-2.39E-01	0.001436	-1.73E-02	3.91E-02	-1.47E-01	1.69E-04	0.010251389	0.031553128	-0.041458	0.050844	1.212698778
2	1	2	1	17	-3.744343556	2.2451313	-8.478127	-1.90934	-3.185532889	2.060496314	-7.874815	-1.580952	-43.03358933	44.95496761	-102.003365	11.885948	-40.59848217	49.97604633	-110.774521	12.985317	-506.903982	1118.754393	-1933.195557	1904.689453	-607.320772	1133.309965	-2214.691895	1446.380737	0.037175056	0.062686485	0.000396	0.213098	0.005244056	0.008597243	-0.001766	0.021625	-5.41E-02	0.090137953	-2.68E-01	0.001286	-2.77E-02	5.54E-02	-1.86E-01	1.69E-04	0.009079667	0.033715588	-0.057762	0.050844	1.18E+00
2	1	2	1	18	-4.120765278	2.529118556	-9.021238	-1.90934	-3.544945444	2.397063611	-8.571114	-1.580952	-46.79222644	42.87319944	-102.003365	11.632934	-45.41776422	49.07044954	-110.774521	12.985317	-385.72698	1285.90557	-1933.195557	2210.629395	-551.2910258	1207.19181	-2214.691895	1446.380737	0.051264167	0.081104739	0.000396	0.259787	0.007237667	0.011115141	-0.001766	0.03594	-0.067895944	0.09966249	-0.267868	0.001012	-3.89E-02	0.068361732	-2.01E-01	1.69E-04	0.006902389	0.037373739	-0.068007	0.050844	1.149845556
2	1	2	1	19	-4.524213944	2.763830842	-9.407619	-1.90934	-3.942495611	2.701907791	-9.168026	-1.580952	-49.46237228	40.44854353	-102.003365	10.32958	-49.78666611	47.14605647	-110.774521	12.985317	-250.6583769	1437.204005	-1933.195557	2337.852783	-501.7748854	1258.314191	-2214.691895	1446.380737	0.067181167	0.097864386	0.000396	0.291463	0.010392389	0.01584409	-0.001766	0.056291	-0.077911222	0.101373861	-0.267868	0.000684	-0.050166167	0.077699304	-2.03E-01	1.69E-04	0.0040995	0.041235743	-0.070873	0.050844	1.120791778
2	1	3	1	1	-2.580553833	0.218745652	-2.790466	-2.076366	-2.176250167	0.102818419	-2.336312	-1.966734	5.117940111	4.500772386	0.056562	11.773739	1.954147833	6.883784596	-6.155977	17.313673	57.76031194	114.7397882	-101.798172	232.680984	105.5131652	257.4374629	-251.019577	491.158386	0.010599667	0.002457128	0.00446	0.012618	-0.000688167	0.000448861	-0.001291	-8.10E-05	0.0007815	0.000599681	-1.60E-05	0.001717	6.44E-06	4.44E-05	-6.00E-05	8.00E-05	-0.0392835	0.040652872	-0.10795	0.031731	1.720203389
2	1	3	1	2	-2.535877389	0.252819732	-2.77001	-1.98629	-2.156234944	0.133624637	-2.336312	-1.814255	5.552572833	4.58486891	0.056562	11.773739	2.837023722	7.905333588	-6.155977	18.422155	45.131159	127.9312358	-181.913452	232.680984	101.8448124	258.2072212	-251.019577	491.158386	0.010144111	0.003032302	0.002999	0.012618	-0.000687056	0.000447353	-0.001291	-8.10E-05	0.000784333	0.000598292	-1.60E-05	0.001717	5.83E-06	4.43E-05	-6.00E-05	8.00E-05	-0.030895111	0.041224505	-0.097445	0.043041	1.6813775
2	1	3	1	3	-2.488010944	0.285353606	-2.749131	-1.908414	-2.128966389	0.177677222	-2.336312	-1.659698	5.870126111	4.557410094	0.056562	11.773739	3.651561333	8.64177046	-6.155977	18.422155	28.90372144	150.0402566	-287.870148	232.680984	88.13557528	268.8664941	-251.019577	491.158386	0.009597667	0.003609655	0.001639	0.012618	-0.000690278	0.000452142	-0.001349	-8.10E-05	0.000767778	0.000609642	-1.60E-05	0.001717	2.72E-06	4.50E-05	-6.00E-05	8.00E-05	-0.022468167	0.042309556	-0.087463	0.05424	1.642840111
2	1	3	1	4	-2.438041944	0.31422927	-2.731275	-1.849689	-2.095375556	0.228405655	-2.336312	-1.520258	6.034301556	4.474631025	0.056562	11.773739	4.305949944	9.022666275	-6.155977	18.422155	6.814504556	186.0323676	-439.530762	232.680984	63.40813133	299.5444484	-479.78418	491.158386	0.008973222	0.00414899	0.000501	0.012618	-0.000690833	0.000452917	-0.001349	-8.10E-05	0.000742389	0.000630434	-1.60E-05	0.001717	-1.67E-06	4.67E-05	-6.00E-05	8.00E-05	-0.013995	0.04377427	-0.078219	0.065054	1.6045775
2	1	3	1	5	-2.387439222	0.336762525	-2.719443	-1.820426	-2.057200556	0.279122957	-2.336312	-1.414305	5.983701167	4.530356875	0.056562	11.773739	4.708363556	9.09390718	-6.155977	18.422155	-24.87506933	241.7607621	-649.491577	232.680984	28.59573133	351.889595	-729.860352	491.158386	0.008291111	0.004606974	-0.000283	0.012618	-0.000682333	0.000443765	-0.001349	-8.10E-05	0.000720722	0.000649807	-1.60E-05	0.001717	-5.33E-06	4.76E-05	-6.00E-05	8.00E-05	-0.005470222	0.045440927	-0.069836	0.075227	1.566542389
2	1	3	1	6	-2.338313556	0.349728941	-2.714506	-1.820426	-2.016902833	0.323692398	-2.336312	-1.359534	5.619717056	5.171607184	-5.545592	11.773739	4.7825455	9.069224324	-6.155977	18.422155	-71.093682	321.0452534	-919.859131	232.680984	-14.55690911	420.1238687	-957.810791	491.158386	0.007578556	0.004941955	-0.000598	0.012618	-0.0006585	0.000431068	-0.001349	-8.10E-05	0.000712167	0.000657863	-1.60E-05	0.001717	-6.61E-06	4.74E-05	-6.00E-05	8.00E-05	0.003099556	0.047103318	-0.062311	0.08442	1.5286535
2	1	3	1	7	-2.293777278	0.350047806	-2.714178	-1.820426	-1.9774915	0.356904956	-2.336312	-1.359534	4.7988065	6.935109255	-14.460476	11.773739	4.465748389	9.363769803	-6.3201	18.422155	-136.9768448	423.3564611	-1242.870483	232.680984	-66.03827389	499.1274061	-1169.78772	491.158386	0.006867889	0.005121002	-0.000598	0.012618	-0.000613056	0.000441848	-0.001349	-8.10E-05	0.000714444	0.00065551	-1.60E-05	0.001717	-4.94E-06	4.81E-05	-6.00E-05	8.00E-05	0.011676444	0.048526452	-0.055504	0.092073	1.490805778
2	1	3	1	8	-2.258333444	0.337034127	-2.713563	-1.820426	-1.942473722	0.37513419	-2.336312	-1.359534	3.336769778	10.0625058	-26.260099	11.773739	3.681907611	10.52836912	-16.937241	18.422155	-225.9954001	542.7626339	-1594.613525	232.680984	-129.4063812	588.41342	-1391.645508	491.158386	0.006193444	0.005126392	-0.000598	0.012618	-0.000539667	0.000519578	-0.001349	0.000565	0.000704611	0.000668314	-0.000193	0.001717	-1.44E-06	4.90E-05	-6.00E-05	8.00E-05	0.020166556	0.049441391	-0.049183	0.097318	1.452899
2	1	3	1	9	-2.238164444	0.318545079	-2.706768	-1.820426	-1.916126389	0.377966878	-2.336312	-1.359534	1.032216556	14.52466562	-41.037369	11.773739	2.308975444	13.01690471	-29.514191	18.422155	-337.3945662	666.52404	-1918.710571	232.680984	-210.3034038	688.701333	-1645.567871	491.158386	0.005589389	0.004962826	-0.000598	0.012542	-0.000431667	0.000690884	-0.001349	0.001393	0.000631722	0.00080101	-0.001251	0.001717	1.00E-06	4.80E-05	-6.00E-05	8.00E-05	0.028398944	0.04955159	-0.043121	0.099	1.414879278
2	1	3	1	10	-2.241129833	0.323375813	-2.760145	-1.820426	-1.903990833	0.372628006	-2.336312	-1.359534	-2.286473	20.14796425	-58.238609	11.773739	0.176850889	16.99163368	-44.363373	18.422155	-463.779481	774.0776639	-2116.973389	232.680984	-311.8392238	795.0706909	-1908.918701	491.158386	0.005088111	0.004666077	-0.000598	0.012301	-0.000283667	0.000945213	-0.001349	0.002302	0.000416944	0.001276219	-0.003579	0.001717	-2.61E-06	5.45E-05	-1.20E-04	8.00E-05	0.036115167	0.048563658	-0.037116	0.099	1.376778111
2	1	3	1	11	-2.276272333	0.400127852	-3.321165	-1.820426	-1.913178889	0.382980904	-2.393329	-1.359534	-6.697441444	26.57176861	-76.320259	11.773739	-2.888344944	22.33695768	-61.329502	18.422155	-590.6946464	841.6609887	-2116.973389	232.680984	-430.2141532	892.3503585	-2091.236572	491.158386	0.004715889	0.004310535	-0.000598	0.011891	-9.49E-05	0.001250583	-0.001349	0.003187	-3.21E-05	0.002250441	-0.007462	0.001717	-1.96E-05	1.01E-04	-3.65E-04	8.00E-05	0.042970389	0.046273422	-0.030963	0.099	1.338747278
2	1	3	1	12	-2.352753833	0.571672078	-4.032149	-1.820426	-1.952129944	0.451730351	-2.978931	-1.359534	-12.13138378	33.21487135	-92.834785	11.773739	-6.993385	28.6959896	-79.217316	18.422155	-699.7047689	855.6978577	-2116.973389	227.245331	-553.0564613	956.3990247	-2091.236572	491.158386	0.004488167	0.004006751	-0.000598	0.011323	0.000126389	0.001561331	-0.001349	0.003872	-0.000788278	0.003702734	-0.012615	0.001717	-5.89E-05	2.02E-04	-7.62E-04	8.00E-05	0.048556	0.042758652	-0.024396	0.099	1.301073167
2	1	3	1	13	-2.478462	0.823760176	-4.868411	-1.820426	-2.029735333	0.610232804	-3.713617	-1.359534	-18.35918761	39.36557037	-105.145279	11.773739	-12.10595261	35.4434229	-95.536163	18.422155	-773.8035628	828.0082881	-2116.973389	195.507721	-660.8426873	966.6201323	-2091.236572	491.158386	0.006054889	0.009105688	-0.000598	0.039524	0.000248667	0.001628861	-0.001349	0.003872	-0.004882944	0.017233352	-0.072357	0.001717	-2.81E-03	1.17E-02	-4.95E-02	8.00E-05	0.052450111	0.03872555	-0.017118	0.099	1.264163722
2	1	3	1	14	-2.658740278	1.134421152	-5.784571	-1.820426	-2.153895778	0.854679093	-4.5712	-1.359534	-25.02810978	44.35256549	-111.277	11.773739	-18.00742972	41.72179435	-106.936279	18.422155	-801.9296597	801.3138123	-2116.973389	147.415924	-732.7724478	931.7363836	-2091.236572	491.158386	0.007742444	0.012262436	-0.000598	0.040962	0.000807833	0.002800831	-0.001349	0.009945	-0.009370667	0.024451443	-0.079177	0.001717	-3.98E-03	1.24E-02	-4.95E-02	8.00E-05	0.054294778	0.035904887	-0.008955	0.099	1.228495778
2	1	3	1	15	-2.895597167	1.482177473	-6.723028	-1.820426	-2.329859167	1.163139191	-5.495889	-1.359534	-31.72468189	47.69256634	-111.277	11.773739	-24.31882672	46.6703572	-110.693268	18.422155	-780.6348752	832.5123616	-2116.973389	530.722046	-756.8367754	904.235681	-2091.236572	491.158386	0.011824667	0.021609402	-0.000598	0.083147	0.001487611	0.003830314	-0.001349	0.012008	-0.018292778	0.04267619	-0.158881	0.001679	-6.20E-03	1.50E-02	-4.95E-02	8.00E-05	0.053881111	0.036710324	-0.016401	0.099	1.194542
2	1	3	1	16	-3.187485	1.845299926	-7.623315	-1.820426	-2.559209611	1.509730077	-6.416088	-1.359534	-38.038691	49.17283794	-111.277	11.773739	-30.62137594	49.75062607	-110.693268	18.422155	-713.2882676	948.2802887	-2116.973389	1304.7052	-736.7356571	937.0371703	-2091.236572	852.978516	0.019380944	0.037981029	-0.000598	0.144578	0.002322444	0.004888993	-0.001349	1.46E-02	-3.26E-02	0.069969162	-0.25566	0.001504	-1.23E-02	0.028476923	-1.10E-01	8.00E-05	0.051202056	0.042212482	-0.048112	9.90E-02	1.16E+00
2	1	3	1	17	-3.529575389	2.202005014	-8.430222	-1.820426	-2.840215444	1.869213644	-7.269991	-1.359534	-43.61281961	48.88231453	-111.277	11.773739	-36.59775428	50.89243424	-110.693268	18.422155	-607.9758184	1124.875289	-2116.973389	1928.816528	-688.3488536	1021.307573	-2091.236572	1333.52417	0.030180111	0.057144758	-0.000598	0.201687	0.003342333	0.006027867	-0.001349	0.017768	-0.0497465	0.094633899	-0.307324	0.001222	-2.18E-02	0.046730083	-1.71E-01	7.70E-05	0.046460389	0.050992073	-0.075338	0.099	1.133322056
2	1	3	1	18	-3.914365333	2.531581497	-9.099641	-1.820426	-3.169172167	2.219932915	-8.024037	-1.359534	-48.17162128	47.21091673	-111.277	11.227913	-42.09385683	50.36484696	-110.693268	18.422155	-475.3423691	1320.55972	-2116.973389	2355.791504	-629.3864581	1112.727569	-2091.236572	1434.272461	0.044095389	0.077691542	-0.000598	0.256392	0.004902	0.008147215	-0.001349	0.027255	-0.066966111	0.111509083	-0.308731	0.000879	-0.032934278	0.062502342	-2.01E-01	5.10E-05	0.040042333	0.060768396	-0.094902	0.099	1.106542556
2	1	3	1	19	-4.332435722	2.815629316	-9.601633	-1.820426	-3.541779722	2.54526458	-8.67367	-1.359534	-51.53519244	44.82656904	-111.277	10.077103	-47.08752856	48.55156702	-110.693268	18.422155	-326.9865299	1502.465571	-2116.973389	2568.606934	-571.6827024	1184.157707	-2091.236572	1434.272461	0.060545167	0.097601216	-0.000598	0.300556	0.007604556	0.012796615	-0.001349	0.047591	-0.081042944	0.11823138	-0.308731	0.000531	-0.044407833	0.073990986	-2.06E-01	4.10E-05	0.032470222	0.069700317	-0.104567	0.099	1.082373
2	1	3	1	20	-4.773285167	3.039039413	-9.92158	-1.820426	-3.953964333	2.833480665	-9.233578	-1.359534	-53.62139678	42.60948517	-111.277	8.196022	-51.62190183	45.80728292	-110.693268	17.639816	-173.8086667	1651.303531	-2116.973389	2575.288086	-519.4556512	1231.55143	-2091.236572	1434.272461	0.078519722	0.114678234	-0.000598	0.326541	0.011333333	0.01854961	-0.001349	0.065866	-0.089464222	0.117475315	-0.308731	0.000236	-0.055840556	0.082170958	-0.206473	4.10E-05	0.024341722	0.076586432	-0.104567	0.099	1.060613222
2	1	4	1	1	-2.611439778	0.205117075	-2.787279	-2.089748	-2.235062722	0.068066882	-2.336027	-2.040209	5.092390722	5.539535252	-0.035133	14.97121	1.516070222	5.723469546	-3.74043	16.530346	87.45131289	128.4857511	-77.532181	282.30658	137.4814704	216.5537564	-143.912323	502.208221	0.010433611	0.0021281	0.004922	0.012106	-0.0004465	0.000507124	-0.001589	9.30E-05	0.000744722	0.00068456	-3.20E-05	0.001858	1.00E-06	3.10E-05	-4.10E-05	6.10E-05	-0.010649889	0.039738163	-0.086972	0.046983	1.795503
2	1	4	1	2	-2.565887111	0.249923178	-2.773201	-1.967331	-2.217542667	0.106079716	-2.336027	-1.890197	5.768888722	5.80680063	-0.035133	14.97121	2.682736944	6.884381335	-3.74043	18.523743	69.83008494	152.8795774	-263.88382	282.30658	135.1685016	216.7085453	-143.912323	502.208221	0.010020778	0.002679081	0.003482	0.012106	-0.000490833	0.00057736	-0.001679	9.30E-05	0.000773722	0.000675973	-3.20E-05	0.001858	1.78E-06	3.05E-05	-4.10E-05	6.10E-05	-0.002768556	0.037727868	-0.074984	0.054892	1.751986278
2	1	4	1	3	-2.515291611	0.293815522	-2.757261	-1.862482	-2.1903505	0.156098637	-2.336027	-1.73148	6.2562255	5.822291611	-0.035133	14.97121	3.768878556	7.708132436	-3.74043	18.523743	40.99157211	202.7538228	-494.57312	282.30658	116.6872974	231.3462587	-207.9823	502.208221	0.009517944	0.003242769	0.002109	0.012106	-0.000540611	0.000630197	-0.001679	9.30E-05	0.000773556	0.000676073	-3.20E-05	0.001858	-5.56E-07	3.34E-05	-5.90E-05	6.10E-05	0.004886556	0.03615983	-0.062769	0.062808	1.708550389
2	1	4	1	4	-2.461616667	0.33268935	-2.742074	-1.791112	-2.154728056	0.210706224	-2.336027	-1.586409	6.452081556	5.72445283	-0.035133	14.97121	4.627525222	8.069019203	-3.74043	18.523743	-1.2936795	279.2248972	-772.325134	282.30658	80.04107333	281.4016701	-562.180725	502.208221	0.008935944	0.003781424	0.000919	0.012106	-0.000582667	0.000651519	-0.001679	9.30E-05	0.000755222	0.000690628	-3.20E-05	0.001858	-4.50E-06	3.82E-05	-7.90E-05	6.10E-05	0.012281111	0.035104716	-0.050767	0.070333	1.665262944
2	1	4	1	5	-2.407756944	0.361814938	-2.730351	-1.772599	-2.113225056	0.262677551	-2.336027	-1.480523	6.234664111	5.987276452	-2.298939	14.97121	5.1028965	8.051162442	-3.74043	18.523743	-59.30368378	379.6879884	-1091.251343	282.30658	25.3997545	366.3742915	-914.747009	502.208221	0.008293889	0.004251846	5.70E-05	0.012106	-6.04E-04	0.000649784	-0.001679	9.30E-05	0.000734667	0.000708116	-3.20E-05	0.001858	-7.67E-06	4.01E-05	-7.90E-05	6.10E-05	0.019379222	0.034518744	-0.039461	0.076999	1.622162611
2	1	4	1	6	-2.357705611	0.376577232	-2.724144	-1.772599	-2.069679778	0.305033383	-2.336027	-1.438782	5.463686778	7.413334934	-12.794495	14.97121	5.0508545	8.083926509	-3.74043	18.523743	-134.9439867	498.847569	-1431.440552	282.30658	-45.24202422	472.6913131	-1242.022827	502.208221	0.007618778	0.004610972	-0.000346	0.012106	-0.000594667	0.000656388	-0.001679	9.30E-05	7.25E-04	0.000716248	-3.20E-05	0.001858	-8.00E-06	3.99E-05	-7.90E-05	6.10E-05	0.026139111	0.034231158	-0.02924	0.082217	1.58E+00
2	1	4	1	7	-2.3166955	0.374527185	-2.724144	-1.772599	-2.029044167	0.33204488	-2.336027	-1.438782	3.985597611	10.4870541	-26.156281	14.97121	4.348862778	8.974943978	-11.842775	18.523743	-228.8950501	627.614582	-1756.543579	282.30658	-129.8430688	590.9892971	-1551.311157	502.208221	0.006943056	0.004823081	-0.000346	0.012106	-0.000546556	0.000718175	-0.001679	0.000696	0.000724333	0.000716867	-3.20E-05	0.001858	-5.00E-06	4.32E-05	-7.90E-05	6.30E-05	0.032495556	0.033964823	-0.020308	0.085176	1.536572222
2	1	4	1	8	-2.291279	0.360607007	-2.724144	-1.772599	-1.997198778	0.341096508	-2.336027	-1.438782	1.648769222	15.10070601	-42.070221	14.97121	2.886803389	11.4736508	-26.043598	18.523743	-338.9027858	751.7841058	-2009.206665	282.30658	-227.7593294	717.0964338	-1855.597534	502.208221	0.006302167	0.004868121	-0.000346	0.012106	-0.000454278	0.000870784	-0.001679	1.57E-03	0.000703167	0.000744931	-0.000392	0.001858	-3.33E-07	4.84E-05	-7.90E-05	8.80E-05	0.038335444	0.033383744	-0.012678	0.085176	1.494085333
2	1	4	1	9	-2.289216056	0.358082403	-2.723448	-1.772599	-1.980930833	0.337284242	-2.336027	-1.438782	-1.662782222	20.91015858	-59.643059	14.97121	0.552873944	15.73887803	-42.769402	18.523743	-457.6326807	852.1834438	-2107.327393	282.30658	-338.4992187	844.9114929	-2131.137207	502.208221	0.005731722	0.004748146	-0.000346	0.012042	-0.000315389	0.001111297	-0.001679	0.002486	0.000598611	0.00095628	-0.001914	0.001858	1.50E-06	4.88E-05	-7.90E-05	8.80E-05	0.043476667	0.032169162	-0.006187	0.085176	1.451839556
2	1	4	1	10	-2.318992056	0.414201052	-3.259416	-1.772599	-1.987984222	0.343885554	-2.348985	-1.438782	-5.978442222	27.43744141	-77.192345	14.97121	-2.754850333	21.51040589	-61.562553	18.523743	-572.0670531	909.8191669	-2107.327393	282.30658	-458.0401953	960.1236516	-2295.649902	502.208221	0.005264667	0.004497798	-0.000346	0.011869	-0.000132556	0.001406607	-0.001679	0.003342	0.000322722	0.001610757	-0.004898	0.001858	-7.33E-06	6.49E-05	-1.80E-04	8.80E-05	0.0476635	0.03016716	-0.000558	0.085176	1.409946111
2	1	4	1	11	-2.388856778	0.564053703	-3.97355	-1.772599	-2.026845	0.40808204	-2.943766	-1.438782	-11.19723322	34.05428225	-92.373573	14.97121	-7.0811295	28.34226946	-81.030235	18.523743	-666.7008837	917.8792611	-2107.327393	282.30658	-575.8166193	1040.660413	-2295.649902	502.208221	0.004925111	0.004190066	-0.000346	0.011577	8.36E-05	0.001709649	-0.001679	0.003984	-2.09E-04	0.002777852	-0.009277	0.001858	-3.74E-05	0.000149089	-5.76E-04	8.80E-05	0.050583833	0.027665045	0.004524	0.085176	1.368629944
2	1	4	1	12	-2.505612667	0.799881655	-4.798976	-1.772599	-2.106003056	0.566442553	-3.699489	-1.438782	-17.09012367	40.07361856	-102.935646	14.97121	-12.35179428	35.58139484	-98.612396	18.523743	-729.1456283	892.2884884	-2107.327393	282.30658	-674.9511073	1068.392585	-2295.649902	502.208221	0.006256611	0.008259824	-0.000346	0.035544	0.000759778	0.00334048	-0.001679	0.012259	-0.003782	0.015213945	-0.063724	0.001858	-0.002089556	0.008708534	-3.70E-02	8.80E-05	0.051914778	0.025834509	0.009377	0.085176	1.328238333
2	1	4	1	13	-2.673692222	1.097541218	-5.689144	-1.772599	-2.232708278	0.814653168	-4.587306	-1.438782	-23.34966039	44.9057342	-107.533836	14.97121	-18.33031494	42.37314287	-110.966934	18.523743	-753.1968554	869.6476685	-2107.327393	282.30658	-737.1547596	1051.944764	-2295.649902	502.208221	0.0083535	0.013004304	-0.000346	0.048897	1.61E-03	0.004771542	-0.001679	0.015282	-0.008910444	0.025558998	-0.091341	0.001858	-0.003214556	0.009681297	-3.70E-02	8.80E-05	5.14E-02	0.026809627	7.90E-05	0.085176	1.289207222
2	1	4	1	14	-2.894773722	1.433659278	-6.591207	-1.772599	-2.411508333	1.129668748	-5.548938	-1.438782	-29.64340461	48.15699672	-107.533836	14.97121	-24.63770728	47.85727429	-115.297913	18.523743	-737.7778017	891.2787967	-2107.327393	559.849548	-751.9460075	1038.874186	-2295.649902	502.208221	0.012342944	0.021778682	-0.000346	0.082379	0.002446056	0.005676224	-0.001679	0.015282	-0.017370667	0.041925213	-0.15093	0.001858	-0.005282556	0.01251831	-0.037242	8.80E-05	0.048917278	0.032003548	-0.030314	0.085176	1.251999889
2	1	4	1	15	-3.167749	1.786437789	-7.453182	-1.772599	-2.643336722	1.485427417	-6.508938	-1.438782	-35.64595717	49.65607291	-107.533836	14.97121	-30.86274872	51.47726353	-115.297913	18.523743	-684.9859756	978.7794735	-2107.327393	1227.425049	-723.7745513	1077.732223	-2295.649902	894.345703	0.0192505	0.03600021	-0.000346	0.134139	0.003245944	0.006233742	-0.001679	0.015282	-0.030076722	0.06443042	-0.227035	0.001858	-0.0111955	0.026828289	-0.106422	8.80E-05	0.044545667	0.040478629	-0.058969	0.085176	1.217042889
2	1	4	1	16	-3.488873	2.134917352	-8.227923	-1.772599	-2.925887444	1.856452831	-7.39983	-1.438782	-41.05983767	49.46028918	-107.533836	14.97121	-36.70061678	53.1398664	-115.297913	18.523743	-599.4088713	1121.401021	-2107.327393	1780.835693	-669.4457769	1162.931154	-2295.649902	1451.657837	0.029236056	0.053577343	-0.000346	0.188573	0.004230222	0.006928224	-0.001679	0.016982	-0.045519278	0.086020107	-0.276108	0.001855	-0.020625611	0.045782683	-0.169701	8.80E-05	0.038553	0.050244283	-0.082199	0.085176	1.184666667
2	1	4	1	17	-3.852079556	2.459197209	-8.876268	-1.772599	-3.255013611	2.220508694	-8.18214	-1.438782	-45.63610506	47.86595416	-107.533836	14.97121	-42.02017861	53.09987049	-115.297913	18.523743	-487.8221496	1289.925798	-2107.327393	2180.369141	-608.2324099	1253.688863	-2295.649902	1604.048828	0.042275556	0.073044409	-0.000346	0.242379	0.005841722	0.00875816	-0.001679	0.027951	-0.06135	0.101598725	-0.283098	0.001655	-0.031816	0.062127963	-0.201366	8.80E-05	0.031369056	0.059578244	-0.097076	0.085176	1.1550565
2	1	4	1	18	-4.249474722	2.741194773	-9.369964	-1.772599	-3.626223722	2.560215917	-8.847485	-1.438782	-49.19020683	45.41687532	-107.533836	14.97121	-46.83782394	51.72468423	-115.297913	18.523743	-358.2957536	1455.385583	-2107.327393	2398.723877	-553.4368167	1322.69947	-2295.649902	1604.048828	0.0578875	0.092383396	-0.000346	0.287357	0.008693167	0.01340045	-0.001679	0.049966	-0.0746815	0.108363744	-0.283098	0.001289	-0.043240389	0.073742886	-0.205579	8.80E-05	0.023524278	0.067262904	-0.101831	0.085176	1.128209444
2	1	4	1	19	-4.671916333	2.965521892	-9.693697	-1.772599	-4.035644	2.863017289	-9.409774	-1.438782	-51.60770083	42.88847931	-107.533836	13.635914	-51.24412589	49.33187603	-115.297913	18.523743	-219.0076431	1596.929327	-2107.327393	2429.653809	-509.2907918	1366.382484	-2295.649902	1604.048828	0.075189444	0.109464598	-0.000346	0.316357	0.01267	0.019433326	-0.001679	0.069994	-0.083111833	0.108007913	-0.283098	0.00083	-0.054333611	0.081464886	-0.205579	8.80E-05	0.015582	0.072561583	-0.101831	0.085176	1.103907778
2	1	5	1	1	-2.604614167	0.193373197	-2.774874	-2.131209	-2.187714889	0.146328504	-2.401942	-2.017767	4.668114222	4.718299237	-0.182462	12.494531	0.456143556	7.226139738	-7.302117	16.077869	65.28403861	113.5583619	-95.114532	223.098846	101.0365003	237.0771963	-164.703079	445.763397	0.010145778	0.002303009	0.0049	0.012087	-2.88E-05	0.000479252	-0.001013	0.00055	0.000648111	0.000551371	-5.90E-05	0.001491	-8.06E-06	5.60E-05	-8.10E-05	8.70E-05	-0.026170167	0.035427283	-0.076073	0.031003	1.6848325
2	1	5	1	2	-2.563406056	0.230437737	-2.758032	-2.033128	-2.180358556	0.15792345	-2.401942	-1.891372	5.167967111	4.882852891	-0.182462	12.494531	1.337282556	8.21165241	-7.302117	16.980564	52.20065017	130.6922734	-210.057343	223.098846	106.6130156	233.5992609	-164.703079	445.763397	0.009730278	0.002709798	0.003881	0.012087	-1.66E-05	0.000454761	-0.000792	0.00055	0.000665944	0.000548709	-5.90E-05	0.001491	-7.00E-06	5.65E-05	-8.10E-05	8.70E-05	-0.020008944	0.035878786	-0.071125	0.034829	1.652026333
2	1	5	1	3	-2.518481333	0.266296866	-2.741662	-1.949387	-2.165426889	0.184645999	-2.401942	-1.748997	5.538125056	4.880529685	-0.182462	12.494531	2.233027111	8.929574502	-7.302117	16.980564	33.54313072	160.3086266	-343.177307	223.098846	102.4679655	238.3951355	-190.647125	445.763397	0.009248667	0.003102495	0.002917	0.012087	-2.27E-05	0.000466384	-0.000895	0.00055	0.000665778	0.000548781	-5.90E-05	0.001491	-7.33E-06	5.65E-05	-8.10E-05	8.70E-05	-0.013951333	0.035945518	-0.066404	0.037912	1.619326222
2	1	5	1	4	-2.471103944	0.298204167	-2.728205	-1.888869	-2.143141444	0.223347436	-2.401942	-1.619131	5.727019333	4.791906101	-0.182462	12.494531	3.045081944	9.293411868	-7.302117	16.980564	7.452556056	205.0391545	-510.100372	223.098846	85.04946017	265.7169312	-436.405731	445.763397	0.008708889	0.003459881	0.002069	0.012087	-3.69E-05	0.000487139	-0.000895	0.00055	6.54E-04	0.000557113	-5.90E-05	0.001491	-8.22E-06	5.66E-05	-8.10E-05	8.70E-05	-0.008011722	0.035599892	-0.061777	0.040509	1.59E+00
2	1	5	1	5	-2.423031056	0.323033315	-2.719767	-1.862893	-2.1146755	0.266851312	-2.401942	-1.518945	5.662334389	4.86226283	-0.182462	12.494531	3.650518111	9.311622581	-7.302117	16.980564	-29.16415206	268.0939777	-725.147461	223.098846	52.26518722	323.6047921	-717.784912	445.763397	0.008123667	0.003757831	0.001414	0.012087	-4.71E-05	0.000496084	-0.000895	0.00055	0.000637444	0.000572298	-5.90E-05	0.001491	-8.56E-06	5.67E-05	-8.10E-05	8.70E-05	-0.002202556	0.034833604	-0.05712	0.042788	1.5541495
2	1	5	1	6	-2.376731778	0.337415855	-2.719767	-1.862893	-2.082299444	0.307328809	-2.401942	-1.468115	5.240950222	5.592483281	-6.896124	12.494531	3.916168444	9.179766588	-7.302117	16.980564	-80.24931433	351.4937482	-992.133667	223.098846	3.444434778	409.9360814	-1024.072021	445.763397	0.0075115	0.003971192	1.04E-03	0.012087	-4.21E-05	0.000495071	-0.000895	0.00055	0.000621944	0.000589648	-1.24E-04	0.001491	-7.28E-06	5.65E-05	-8.10E-05	8.70E-05	0.003457167	0.033641678	-0.052266	0.044755	1.52E+00
2	1	5	1	7	-2.335681889	0.338564207	-2.719767	-1.862893	-2.049406	0.33773023	-2.401942	-1.468115	4.324845944	7.505985996	-16.381702	12.494531	3.707925333	9.415604037	-8.00688	16.980564	-149.5085966	453.6388959	-1298.942261	223.098846	-61.68327367	517.2883209	-1337.001831	445.763397	0.006896167	0.004077211	0.001011	0.012027	-1.34E-05	0.000509739	-0.000895	0.00055	0.000604944	0.000612099	-2.89E-04	0.001491	-3.67E-06	5.61E-05	-8.10E-05	8.70E-05	0.008924056	0.032009723	-0.046991	0.046138	1.488886611
2	1	5	1	8	-2.304650944	0.326867541	-2.719767	-1.862893	-2.020500667	0.353080863	-2.401942	-1.468115	2.749140389	10.77362622	-28.545162	12.494531	2.888113889	10.81947411	-20.443333	16.980564	-238.7312751	567.3986348	-1611.878174	223.098846	-143.6451428	636.1752424	-1630.403687	445.763397	0.006305444	0.004060348	0.001011	0.011873	4.44E-05	0.000575642	-0.000895	0.00112	0.000569667	0.000668331	-6.94E-04	0.001491	1.50E-06	5.51E-05	-8.10E-05	8.70E-05	0.014108667	0.029909273	-0.041102	0.046332	1.455948667
2	1	5	1	9	-2.289862833	0.312696343	-2.717717	-1.862893	-2.001270778	0.35358893	-2.401942	-1.468115	0.345991444	15.29578594	-43.246338	12.494531	1.313839611	13.93245958	-35.180275	16.980564	-345.7698961	678.9911798	-1869.211792	223.098846	-242.0938673	754.6105887	-1869.000488	445.763397	0.005768	0.003917797	0.001011	0.011616	0.000133611	0.000708891	-0.000895	0.001798	0.000479111	0.00084218	-0.00166	0.001491	5.67E-06	5.19E-05	-8.10E-05	8.70E-05	0.018861056	0.027303196	-0.034504	0.046332	1.422639778
2	1	5	1	10	-2.298884389	0.327746736	-2.880105	-1.862893	-1.998603389	0.351891742	-2.401942	-1.468115	-3.013691167	20.83456289	-59.698692	12.494531	-1.146784	18.65456801	-51.593342	16.980564	-462.6213166	768.570938	-1979.892456	223.098846	-353.5494321	857.7863129	-2005.767578	445.763397	0.005311611	0.00366694	0.001011	0.011255	0.000253111	0.000896353	-0.000895	0.002458	0.000275722	0.001268624	-0.003543	0.001491	3.44E-06	5.65E-05	-0.000121	8.70E-05	0.022969333	0.024186729	-0.027205	0.046332	1.388894222
2	1	5	1	11	-2.340091	0.416629677	-3.448559	-1.862893	-2.020383889	0.382259743	-2.688889	-1.468115	-7.364363722	26.98100823	-76.244545	12.494531	-4.578651	24.52221276	-68.609734	16.980564	-575.3508249	816.545553	-1979.892456	223.098846	-469.3382326	928.8842878	-2005.767578	445.763397	0.004959944	0.003353568	0.001011	0.010794	0.000397278	0.00110852	-0.000895	0.003016	-1.09E-04	0.002047739	-0.00655	0.001491	-1.27E-05	0.000103525	-0.00037	8.70E-05	0.026173889	0.020720862	-0.019319	0.046332	1.354748444
2	1	5	1	12	-2.421623778	0.593706479	-4.150848	-1.862893	-2.074914222	0.487536635	-3.331396	-1.468115	-12.6028715	33.14967376	-90.567101	12.494531	-8.969087944	30.92215721	-84.453423	16.980564	-667.9450699	816.7918885	-1979.892456	223.098846	-575.1066237	953.5212824	-2005.767578	445.763397	0.004730556	0.003059345	0.001011	0.010234	0.000554333	0.001307786	-0.000895	0.003337	-0.00073	0.003182235	-0.010521	0.001491	-5.10E-05	0.000203095	-0.000753	8.70E-05	0.028197278	0.017553317	-0.011031	0.046332	1.320367111
2	1	5	1	13	-2.550138889	0.842910743	-4.958011	-1.862893	-2.169868667	0.680289573	-4.096446	-1.468115	-18.49678144	38.69718307	-100.528679	12.494531	-14.16376144	37.11632153	-96.629662	16.980564	-728.2824129	786.6563218	-1979.892456	222.628494	-653.7301588	933.2006649	-2005.767578	445.763397	0.006506389	0.009317741	0.001011	0.042199	0.001376167	0.003722921	-0.000895	0.015343	-0.004886056	0.017496514	-0.073845	0.001491	-0.001230167	0.005003159	-0.021261	8.70E-05	0.028788833	0.016287306	-0.002605	0.046332	1.286042111
2	1	5	1	14	-2.7299035	1.143487109	-5.826326	-1.862893	-2.310976944	0.943689203	-4.941891	-1.468115	-24.74091156	43.08434503	-104.949989	12.494531	-19.86459056	42.33247033	-102.649414	16.980564	-750.9319329	763.1860762	-1979.892456	205.716415	-691.6714803	901.005909	-2005.767578	445.763397	0.009566333	0.016589479	0.001011	0.064649	0.002202444	0.004966239	-0.000895	0.0154	-0.011502556	0.031757689	-0.117875	0.001491	-0.0028775	0.008341669	-0.029651	8.70E-05	0.027781278	0.018722519	-0.020741	0.046332	1.252163667
2	1	5	1	15	-2.962487389	1.475880133	-6.707177	-1.862893	-2.500945222	1.253416797	-5.80727	-1.468115	-31.0123135	45.96188346	-104.949989	12.494531	-25.69161939	45.97422361	-102.649414	16.980564	-735.2610133	786.5241367	-1979.892456	487.792969	-685.6126984	909.4317501	-2005.767578	554.821472	0.014557556	0.026746472	0.001011	0.098627	0.002914611	0.005578507	-0.000895	0.0154	-0.021420056	0.050078227	-0.177107	0.001491	-0.006328	0.016203865	-0.062068	8.70E-05	0.025141778	0.024489517	-0.041878	0.046332	1.219176278
2	1	5	1	16	-3.246775333	1.820998384	-7.55321	-1.862893	-2.739170611	1.585034839	-6.629942	-1.468115	-36.99526167	47.1819868	-104.949989	12.494531	-31.29146883	47.80922756	-102.649414	16.980564	-682.9762512	876.0551996	-1979.892456	1105.84082	-644.5829013	977.3705566	-2005.767578	1179.507813	0.022163389	0.040611672	0.001011	0.144798	0.003588222	0.005957037	-0.000895	0.0154	-0.034965778	0.071787064	-0.242332	0.001451	-0.012452722	0.029236352	-0.110172	8.70E-05	0.020995111	0.031823386	-0.061283	0.046332	1.187523111
2	1	5	1	17	-3.579075056	2.159901097	-8.320846	-1.862893	-3.022469667	1.916317748	-7.363976	-1.468115	-42.39525094	46.80325211	-104.949989	12.494531	-36.43466778	47.97669244	-102.649414	16.980564	-597.8997428	1018.985789	-1979.892456	1628.671387	-585.1857608	1072.074961	-2005.767578	1462.766357	0.032759111	0.05769204	0.001011	0.197654	0.004527556	0.006651232	-0.000895	1.69E-02	-0.051171	0.092901217	-0.290243	0.001292	-0.020440889	0.042322989	-0.1437	8.10E-05	0.015614833	0.039267543	-0.076566	0.046332	1.157589056
2	1	5	1	18	-3.953362889	2.474282582	-8.972917	-1.862893	-3.346415056	2.22914633	-7.990353	-1.468115	-46.96025728	45.11128475	-104.949989	12.156487	-41.04456478	46.82276231	-102.649414	16.980564	-486.4501699	1185.322818	-1979.892456	2014.435913	-523.4294691	1155.308168	-2005.767578	1462.766357	0.046372778	0.076751202	0.001011	0.250971	0.006185389	0.008765408	-0.000895	2.96E-02	-0.067940111	0.108762471	-0.300552	0.00104	-0.028973389	0.052257947	-0.153504	5.80E-05	0.009390333	0.045825585	-0.085854	0.046332	1.129645222
2	1	5	1	19	-4.361746	2.747405469	-9.482105	-1.862893	-3.706545778	2.510215202	-8.514359	-1.468115	-50.50275367	42.63139231	-104.949989	10.909288	-45.15849217	44.71429732	-102.649414	16.980564	-356.9775933	1346.856402	-1979.892456	2235.391846	-469.3169694	1211.703391	-2005.767578	1462.766357	0.062513	0.095720211	0.001011	0.295424	0.008974889	0.013305339	-0.000895	4.96E-02	-0.082499833	0.116267774	-0.300552	0.00074	-0.037300222	0.058881446	-0.153504	3.50E-05	0.002779556	0.0508337	-0.087991	0.046332	1.103798167
2	1	5	1	20	-4.795075389	2.965020281	-9.833057	-1.862893	-4.099056611	2.750558954	-8.956567	-1.468115	-52.90988367	40.10844845	-104.949989	8.655531	-48.86651417	41.9395361	-102.649414	16.334417	-218.2188195	1484.508496	-1979.892456	2287.600586	-425.9121941	1243.659615	-2005.767578	1462.766357	0.080374056	0.112636619	0.001011	0.32538	1.26E-02	0.018259418	-0.000895	6.36E-02	-0.092506944	0.116433572	-0.300552	0.000441	-0.045402778	0.063311221	-0.153504	3.50E-05	-0.003743778	0.053919385	-0.087991	0.046332	1.079959444
2	3	1	1	1	-1.090695056	0.144260277	-1.349576	-0.849005	-2.536568667	0.040661044	-2.598246	-2.423985	3.541857333	0.998401376	1.90032	5.085146	-1.021748333	3.259624867	-8.222365	3.214402	1.232981778	58.65185722	-92.228081	123.300507	61.19346561	146.7980353	-158.961014	333.786102	0.012144	0.003609122	0.00346	0.015175	-0.002003833	0.001846741	-0.005367	0.000893	0.000759333	0.000295125	0.000225	0.001274	1.74E-05	6.85E-05	-9.00E-05	0.000135	-0.178673389	0.024558956	-0.227269	-0.15494	1.584542556
2	3	1	1	2	-1.061143778	0.14258147	-1.310666	-0.817653	-2.542891111	0.029419218	-2.598246	-2.492093	3.505288722	0.987260939	1.90032	5.085146	-0.488731056	2.758884912	-7.51452	3.214402	-9.703922278	52.59259238	-92.228081	60.302925	62.27483689	146.5360215	-158.961014	333.786102	0.011494167	0.004362088	0.001609	0.015175	-0.0023655	0.001883154	-0.005617	0.000566	0.000710333	0.000328539	9.30E-05	0.001274	7.33E-06	6.34E-05	-9.00E-05	0.000135	-0.174557	0.022012164	-0.220277	-0.153174	1.548146667
2	3	1	1	3	-1.032273611	0.141694167	-1.26784	-0.791003	-2.544714167	0.027003766	-2.598246	-2.504449	3.380125333	0.941219021	1.90032	5.085146	0.016165611	2.165200593	-5.644555	3.214402	-20.45559861	57.72691233	-136.722275	60.302925	53.83067111	145.272547	-158.961014	333.786102	0.010727111	0.005094534	-5.70E-05	0.015175	-0.002710611	0.001883532	-0.005646	0.000164	0.000643944	0.000345565	-2.00E-06	0.001274	-2.83E-06	5.60E-05	-9.00E-05	0.000113	-0.170609278	0.019566367	-0.21283	-0.149218	1.512876333
2	3	1	1	4	-1.004808389	0.141260042	-1.225914	-0.773466	-2.542621667	0.028071698	-2.598246	-2.504449	3.164362111	0.972018249	1.201408	4.76336	0.408446833	1.659994108	-2.941175	3.214402	-32.48372067	75.03818339	-224.954941	60.302925	35.97326344	136.0259978	-158.961014	333.786102	0.009860611	0.005753916	-0.001403	0.015175	-0.003020444	0.001841073	-0.005646	-0.000248	0.000571722	0.000341969	-2.60E-05	0.001228	-1.12E-05	4.84E-05	-9.00E-05	6.50E-05	-0.166687944	0.017579114	-0.2052	-0.142246	1.478819333
2	3	1	1	5	-0.979534222	0.140066199	-1.188451	-0.770979	-2.537906722	0.027447598	-2.598246	-2.5013	2.83873	1.323195068	-1.098018	4.107249	0.61572	1.434797957	-1.478505	3.214402	-48.41635139	105.2789298	-345.461212	60.302925	11.382867	117.8100521	-158.961014	305.966675	0.008921833	0.006287385	-0.002289	0.015175	-0.003279944	0.001754461	-0.005646	-0.000629	0.000506167	0.000321234	-2.60E-05	0.001087	-1.57E-05	4.45E-05	-9.00E-05	5.30E-05	-0.162616389	0.016594153	-0.197645	-0.131912	1.445972944
2	3	1	1	6	-0.957496167	0.136421427	-1.15746	-0.770979	-2.532359667	0.024463028	-2.587527	-2.498399	2.357422889	2.151218098	-4.556279	4.093527	0.598161222	1.445724026	-1.478505	3.214402	-71.49368422	150.2189353	-502.604126	60.302925	-15.65766289	100.8567649	-180.762863	197.751328	0.007947944	0.006647389	-0.002588	0.015175	-0.003478944	0.00163518	-0.005646	-0.000981	0.000457389	0.000293295	-2.60E-05	0.000901	-1.56E-05	4.46E-05	-9.00E-05	5.30E-05	-0.158221889	0.017233659	-0.190394	-0.118544	1.414241778
2	3	1	1	7	-0.940243778	0.12908463	-1.133287	-0.770979	-2.527937333	0.020828526	-2.562275	-2.498399	1.647168611	3.503650081	-9.474753	4.093527	0.354758889	1.533746931	-2.222972	3.214402	-104.5745359	209.0847112	-687.683411	60.302925	-41.16997589	101.775454	-261.470306	65.886215	0.006983833	0.006799356	-0.002588	0.015175	-0.003610889	0.001513019	-0.005646	-0.001304	0.000427778	0.000272006	-2.60E-05	0.00074	-1.09E-05	4.45E-05	-9.00E-05	5.30E-05	-0.153378667	0.019729589	-0.183665	-0.103216	1.383452667
2	3	1	1	8	-0.930043333	0.119857455	-1.114625	-0.770979	-2.526447	0.019116419	-2.55455	-2.498399	0.614513944	5.426972502	-16.01767	4.093527	-0.088005056	1.788811297	-4.755349	2.960773	-149.2370929	277.1110613	-878.565247	60.302925	-63.29388467	122.4089481	-350.0802	65.886215	0.006078056	0.006729593	-0.002588	0.015038	-0.003673389	0.001433253	-0.005646	-0.001594	0.000405278	0.000262833	-2.60E-05	0.00074	-3.17E-06	4.19E-05	-8.70E-05	5.30E-05	-0.148043333	0.023652803	-0.177623	-0.087629	1.353385111
2	3	1	1	9	-0.930001889	0.119789986	-1.113879	-0.770979	-2.529404111	0.023871365	-2.587181	-2.498399	-0.840116333	7.941566017	-24.117508	4.093527	-0.700139222	2.447960696	-8.057642	1.770258	-204.8452391	345.8465491	-1041.134277	60.302925	-83.0601675	151.6385225	-442.441742	65.886215	0.005277667	0.00645229	-0.002588	0.014736	-0.003668611	0.001440716	-0.005646	-0.001508	0.000357167	0.000301507	-0.000266	0.00074	5.83E-06	4.02E-05	-5.30E-05	7.50E-05	-0.142276944	0.028227201	-0.172334	-0.073828	1.323811333
2	3	1	1	10	-0.944045278	0.151397111	-1.351637	-0.770979	-2.538116	0.040398561	-2.669743	-2.498399	-2.799573389	10.99125534	-33.369907	4.093527	-1.472341222	3.561757717	-12.129378	1.57362	-267.4508301	403.7287737	-1126.859009	60.302925	-103.3906008	183.5806467	-524.908813	65.886215	0.004623667	0.006019277	-0.002588	0.014265	-0.003604778	0.001548837	-0.005646	-0.000671	0.000229944	0.000572834	-0.001732	0.00074	1.56E-05	4.59E-05	-4.80E-05	0.000122	-0.136248389	0.032668618	-0.167769	-0.06382	1.294543611
2	3	1	1	11	-0.976661444	0.227297237	-1.670044	-0.770979	-2.553943111	0.070799765	-2.789337	-2.498399	-5.297630167	14.40108215	-42.898491	4.093527	-2.423315889	5.037089949	-16.806122	1.57362	-329.3601943	438.683445	-1126.859009	60.302925	-126.6185298	214.5223096	-574.47937	65.886215	0.004148	0.005531066	-0.002588	0.013609	-0.003495389	0.001729285	-0.005646	-1.20E-05	-4.06E-05	0.001200966	-0.004285	0.00074	2.75E-05	6.43E-05	-4.80E-05	0.000209	-0.130216556	0.036325071	-0.163869	-0.059196	1.265478556
2	3	1	1	12	-1.032339111	0.343235491	-2.066612	-0.770979	-2.578504611	0.116052446	-2.949845	-2.498399	-8.288909944	17.8675031	-51.373158	4.093527	-3.582650056	6.757837698	-21.704035	1.57362	-380.8082344	445.2326438	-1126.859009	60.302925	-152.4027315	238.217432	-574.47937	65.886215	0.003869167	0.005138649	-0.002588	0.012754	-0.003356611	0.001932647	-0.005646	0.000357	-0.000506167	0.002159583	-0.007731	0.00074	4.53E-05	9.99E-05	-4.80E-05	0.000352	-0.124492778	0.038746882	-0.16065	-0.059196	1.236623833
2	3	1	1	13	-1.114809944	0.491819769	-2.526263	-0.770979	-2.613653944	0.176724777	-3.151071	-2.498399	-11.64443406	21.02008498	-57.419342	4.093527	-4.963361444	8.582630813	-26.27346	1.57362	-413.6208806	432.3902027	-1126.859009	52.479458	-177.7444366	249.3937695	-574.47937	65.886215	0.004728444	0.007474184	-0.002588	0.028221	-0.003021889	0.002537959	-0.005646	0.003641	-0.002122833	0.006894807	-0.028388	0.00074	-0.000130722	0.000752193	-0.003118	0.000352	-0.119378722	0.039755639	-0.158197	-0.059196	1.208095389
2	3	1	1	14	-1.226413	0.665155877	-3.023601	-0.770979	-2.661227278	0.252358283	-3.387736	-2.498399	-15.18259128	23.53497707	-60.211903	4.093527	-6.545057389	10.34508741	-29.949032	1.57362	-424.0921769	422.610229	-1126.859009	34.829235	-198.9517724	248.2946361	-574.47937	65.886215	0.006161167	0.01067381	-0.002588	0.037478	-0.002716389	0.002879341	-0.005646	0.003641	-0.004360333	0.01113952	-0.039535	0.000714	-0.000524722	0.001790741	-0.007039	0.000352	-0.115084889	0.039489355	-0.156598	-0.059196	1.180082056
2	3	1	1	15	-1.367853111	0.854331431	-3.529795	-0.770979	-2.722738222	0.341163389	-3.650221	-2.498399	-18.71263694	25.216772	-60.211903	4.093527	-8.279224389	11.89262857	-32.390686	1.57362	-412.8304308	437.980403	-1126.859009	237.540665	-214.0865806	240.5900303	-574.47937	65.886215	0.009048889	0.017029962	-0.002588	0.06239	-0.002274778	0.003360029	-0.005646	0.004686	-0.008024889	0.018067437	-0.065248	0.000631	-0.0014925	0.004347873	-0.017378	0.000352	-0.111655056	0.03833588	-0.155813	-0.059196	1.1527905
2	3	1	1	16	-1.538290278	1.049822653	-4.018369	-0.770979	-2.799214333	0.440290876	-3.927581	-2.498399	-22.06309839	26.00778275	-60.211903	4.093527	-10.11316711	13.13419096	-33.702507	1.57362	-382.7727525	485.0550468	-1126.859009	555.364868	-224.3123503	231.9382003	-574.47937	65.886215	0.014433	0.028466173	-0.002588	0.105832	-0.001481167	0.004471505	-0.005646	0.010444	-0.013855944	0.028836958	-0.104328	0.000507	-0.003474167	0.009122604	-0.035645	0.000352	-0.1089295	0.03672174	-0.155575	-0.059196	1.126384222
2	3	1	1	17	-1.735571444	1.242106071	-4.467343	-0.770979	-2.891291	0.546585758	-4.21193	-2.498399	-25.09218283	25.95724572	-60.211903	4.03665	-12.01776361	14.0574528	-34.431324	1.57362	-337.4525341	555.7665871	-1126.859009	814.638062	-233.230976	223.0386671	-574.47937	65.428734	0.022166389	0.042056235	-0.002588	0.146423	-8.32E-05	0.00681565	-0.005646	0.020737	-0.021073389	0.039366152	-0.129407	0.000368	-0.006637222	0.015492349	-0.056931	0.000352	-0.106562	0.034864289	-0.155473	-0.059196	1.100929333
2	3	1	1	18	-1.956493333	1.42202059	-4.858869	-0.770979	-2.999510389	0.657378992	-4.501436	-2.498399	-27.68730733	25.19768845	-60.211903	3.877294	-14.00035011	14.70377946	-35.279991	1.57362	-279.9428448	638.690655	-1126.859009	1022.200439	-244.491956	211.9121241	-574.47937	57.92284	0.0316195	0.055145575	-0.002588	0.175528	0.002035833	0.010267791	-0.005646	0.03319	-0.028385833	0.046692386	-0.131257	0.000368	-0.010848333	0.022364467	-0.075816	0.000352	-0.104081667	0.032700948	-0.15494	-0.059196	1.076359
2	3	1	1	19	-2.197026556	1.580961577	-5.178603	-0.770979	-3.124630167	0.770872581	-4.79993	-2.498399	-29.75789689	23.95186584	-60.211903	3.480113	-16.09262961	15.12593134	-36.719139	1.57362	-212.5466444	724.4820595	-1126.859009	1179.73938	-259.5300108	198.36037	-574.47937	37.90369	0.042534222	0.067338919	-0.002588	0.199925	0.0048555	0.014294549	-0.005646	0.045387	-0.034894611	0.050481509	-0.131257	0.000368	-0.016024556	0.029392498	-0.093207	0.000352	-0.100989167	0.030140235	-0.153174	-0.059196	1.052462722
2	3	1	1	20	-2.452458278	1.711062033	-5.415424	-0.770979	-3.267720889	0.885986268	-5.113422	-2.498399	-31.22975139	22.56297361	-60.211903	2.651231	-18.32585033	15.36137171	-38.826027	1.57362	-137.3827015	805.4125568	-1126.859009	1279.387207	-277.0097643	183.9478129	-574.47937	2.673626	0.054574944	0.078106597	-0.002588	0.218342	0.007900333	0.017426614	-0.005646	0.04919	-0.039784333	0.051151396	-0.131257	0.000368	-0.022250833	0.036756654	-0.11212	0.000352	-0.096864389	0.027547354	-0.149218	-0.059196	1.028899222
2	3	2	1	1	-1.084635389	0.159428982	-1.350981	-0.865602	-2.839791111	0.03465917	-2.872451	-2.729884	3.361545111	0.836222406	1.510059	4.164498	-1.036985722	2.450352014	-7.005544	1.36272	-10.84666222	36.54961361	-60.688736	80.243973	55.80325206	94.07708924	-75.572205	213.922699	0.011917389	0.004635841	0.001909	0.016204	-0.002694056	0.001460143	-0.004753	0.000236	0.000791833	0.000395394	4.60E-05	0.001201	2.58E-05	6.21E-05	-4.80E-05	0.000148	-0.194409667	0.006834457	-0.209818	-0.184976	1.528016556
2	3	2	1	2	-1.057011	0.153533873	-1.319544	-0.853742	-2.846452889	0.021203613	-2.872451	-2.785306	3.242399611	0.967349526	1.292328	4.164498	-0.564504444	2.012631729	-5.972056	1.499119	-17.356658	29.03362016	-60.688736	43.653061	54.76250728	93.8264402	-75.572205	213.922699	0.011128	0.005319457	0.000347	0.016204	-0.002967222	0.001334251	-0.004753	-0.000232	0.000741833	0.000434904	7.00E-06	0.001201	1.54E-05	5.57E-05	-4.80E-05	0.000145	-0.193383556	0.005672801	-0.203243	-0.184976	1.494783444
2	3	2	1	3	-1.030595389	0.146447784	-1.285034	-0.844063	-2.849199556	0.015156825	-2.872451	-2.827992	3.072267444	1.095160491	0.894459	4.164498	-0.124277278	1.580480525	-4.39702	1.952033	-23.80380667	27.53509696	-72.395615	19.78569	47.57313833	90.4692582	-75.572205	213.922699	0.0102345	0.00591943	-0.000924	0.016204	-0.003199222	0.001185437	-0.004753	-0.000751	0.000680611	0.000459859	-1.20E-05	0.001201	5.17E-06	4.67E-05	-4.80E-05	0.000122	-0.192247944	0.005628808	-0.200084	-0.182802	1.4629075
2	3	2	1	4	-1.0058065	0.138387952	-1.250136	-0.838834	-2.848524167	0.016316583	-2.872451	-2.817262	2.845669444	1.264715155	0.085734	4.09343	0.228381111	1.243234369	-2.561045	1.952033	-32.17628056	38.11305035	-142.508987	19.78569	33.98666461	83.59261424	-75.572205	213.922699	0.009263722	0.006387016	-0.001787	0.016204	-0.003377	0.001025897	-0.004753	-0.001279	0.000614611	0.000467785	-1.20E-05	0.001201	-3.39E-06	3.72E-05	-4.80E-05	8.00E-05	-0.190780222	0.007423062	-0.200084	-0.17077	1.432345222
2	3	2	1	5	-0.9831675	0.12908587	-1.21681	-0.838834	-2.845393167	0.019389372	-2.872451	-2.802232	2.535996111	1.583479016	-1.48069	4.005285	0.442167111	1.051415087	-1.160574	1.952033	-45.57957617	65.31608851	-258.635315	19.78569	15.16108528	78.69975341	-124.937729	181.258972	0.008252889	0.006682132	-0.002141	0.016204	-0.003492833	0.000882809	-0.004753	-0.001777	0.000551222	0.000460908	-1.20E-05	0.001157	-8.72E-06	3.09E-05	-4.80E-05	4.20E-05	-0.188748889	0.011131059	-0.200084	-0.155489	1.402952556
2	3	2	1	6	-0.963539889	0.11784031	-1.185554	-0.838834	-2.841154667	0.021437761	-2.872451	-2.79581	2.086009889	2.208240685	-4.224854	4.005285	0.481065889	1.01379542	-1.160574	1.952033	-67.54034828	109.6081167	-420.806641	19.78569	-6.826258389	84.62785902	-214.513214	119.760422	0.007246556	0.006777561	-0.002141	0.016103	-0.003545222	0.000798998	-0.004753	-0.002223	0.000494944	0.000444129	-1.20E-05	0.0011	-1.04E-05	2.94E-05	-4.80E-05	4.20E-05	-0.185948056	0.016388576	-0.200084	-0.137747	1.374492556
2	3	2	1	7	-0.948400722	0.104375263	-1.155673	-0.838834	-2.837375333	0.021591765	-2.864437	-2.79581	1.410323667	3.290947353	-8.494134	4.005285	0.328396167	1.205884159	-2.288117	1.952033	-100.6130107	167.935106	-612.871887	19.78569	-30.04417511	103.156349	-298.162079	83.209419	0.006292056	0.006665817	-0.002141	0.015761	-0.003537333	0.000813392	-0.004753	-0.002081	0.000442778	0.00042355	-1.20E-05	0.001059	-8.67E-06	3.01E-05	-4.80E-05	4.20E-05	-0.182228	0.022783821	-0.200084	-0.118807	1.3466585
2	3	2	1	8	-0.9400345	0.092097229	-1.125852	-0.838834	-2.835681389	0.020512908	-2.863639	-2.79581	0.409126389	4.926333562	-14.439386	4.005285	-0.019670333	1.737436104	-5.100832	1.952033	-145.3744798	234.1654289	-806.799927	19.78569	-53.64370417	128.2872731	-370.624634	83.209419	0.005434778	0.00636174	-0.002141	0.01522	-0.003476722	0.000921798	-0.004753	-0.001496	0.000379278	0.000411231	-8.40E-05	0.001042	-4.17E-06	3.13E-05	-4.80E-05	4.20E-05	-0.177522944	0.029836191	-0.200084	-0.100285	1.319113778
2	3	2	1	9	-0.941581889	0.095571388	-1.153705	-0.838834	-2.837703167	0.023847363	-2.889437	-2.79581	-1.012584333	7.134020599	-21.9408	4.005285	-0.565665611	2.605057529	-8.465195	1.952033	-199.8929049	299.8206906	-966.970032	19.78569	-77.77390617	154.999696	-430.97049	83.209419	0.004713889	0.005906605	-0.002141	0.014518	-0.003374167	0.001085539	-0.004753	-0.000989	0.000273444	0.000471377	-0.000863	0.001032	3.17E-06	3.56E-05	-4.40E-05	8.40E-05	-0.171875056	0.036979985	-0.200084	-0.083959	1.291545222
2	3	2	1	10	-0.956910833	0.135419439	-1.370761	-0.838834	-2.845109111	0.040237247	-2.975032	-2.79581	-2.922422056	9.848756211	-30.555553	4.005285	-1.315902111	3.752310217	-12.283673	1.952033	-259.3494369	354.7739991	-1050.431885	11.025581	-102.7095813	181.1547777	-481.165131	83.209419	0.004160056	0.005376863	-0.002141	0.01367	-0.003241722	0.00126953	-0.004753	-0.000571	8.08E-05	0.000761956	-0.002435	0.000999	1.44E-05	4.93E-05	-4.00E-05	0.000159	-0.165442556	0.043614899	-0.200084	-0.07151	1.263718
2	3	2	1	11	-0.990288833	0.214082621	-1.662964	-0.838834	-2.859634889	0.070960022	-3.094165	-2.79581	-5.335074944	12.90386981	-39.447998	4.005285	-2.277491889	5.134794522	-16.484613	1.952033	-316.2268482	389.2680863	-1050.431885	-7.753301	-128.2630959	205.527605	-519.631042	83.209419	0.003793389	0.004893513	-0.002141	0.012683	-0.003090333	0.001450068	-0.004753	-0.000272	-0.000246278	0.001367694	-0.004889	0.00092	3.16E-05	7.83E-05	-4.00E-05	0.000279	-0.1584845	0.049185788	-0.200084	-0.064255	1.235516389
2	3	2	1	12	-1.045828722	0.325347407	-2.028228	-0.838834	-2.883067333	0.115536066	-3.249776	-2.79581	-8.1928695	16.03089762	-47.435017	3.850533	-3.453620333	6.710406858	-20.944191	1.952033	-362.0129332	399.1929463	-1050.431885	-25.774097	-153.6980155	225.9388909	-533.400757	83.209419	0.003621667	0.004609184	-0.002141	0.011552	-0.002930667	0.001606117	-0.004753	-0.000163	-0.000740722	0.002247217	-0.00798	0.000795	5.71E-05	0.000125717	-4.00E-05	0.000453	-0.15132	0.053265592	-0.200084	-0.062872	1.206961222
2	3	2	1	13	-1.126836667	0.464028127	-2.453548	-0.838834	-2.917195222	0.174359055	-3.443235	-2.79581	-11.36862389	18.908563	-53.313046	3.528378	-4.839125444	8.409976318	-25.374626	1.952033	-390.0003569	392.0390843	-1050.431885	-25.774097	-177.9163332	239.4899353	-533.400757	83.209419	0.0041715	0.005993328	-0.002141	0.021449	-0.002770111	0.001723091	-0.004753	-0.000163	-0.001899833	0.005046198	-0.020069	0.000641	-0.0001245	0.000790028	-0.00325	0.000453	-0.144268167	0.055621141	-0.200084	-0.062872	1.178200056
2	3	2	1	14	-1.235305778	0.62431999	-2.916779	-0.838834	-2.963719389	0.247565661	-3.672686	-2.79581	-14.6928755	21.2503323	-56.308151	3.068494	-6.4188925	10.13178872	-29.39003	1.952033	-397.1921311	386.5238393	-1050.431885	-25.774097	-200.0381432	244.6781372	-533.400757	83.209419	0.005218833	0.008318457	-0.002141	0.029125	-0.002629444	0.001773842	-0.004753	-0.000163	-0.003535333	0.008050568	-0.028798	0.000472	-0.000606889	0.002156101	-0.008647	0.000453	-0.137580167	0.056245324	-0.200084	-0.062872	1.149471778
2	3	2	1	15	-1.371717944	0.79902185	-3.392017	-0.838834	-3.024176778	0.334455003	-3.933069	-2.79581	-17.98849278	22.871828	-56.308151	2.537885	-8.1730945	11.76901382	-32.73621	1.952033	-384.1775937	402.1918542	-1050.431885	174.832077	-220.1741698	242.4216419	-533.400757	83.209419	0.007641333	0.013905219	-0.002141	0.052435	-0.002300611	0.002087211	-0.004753	0.002232	-0.006440056	0.013857678	-0.051813	0.000313	-0.001685944	0.004911672	-0.019381	0.000453	-0.131382278	0.055328269	-0.200084	-0.062872	1.121054389
2	3	2	1	16	-1.535114	0.979973573	-3.854322	-0.838834	-3.099937667	0.433552751	-4.21829	-2.79581	-21.09583544	23.70342015	-56.308151	2.057015	-10.088462	13.24668771	-35.482594	1.952033	-353.6513172	446.5906699	-1050.431885	488.784241	-239.8468529	234.5587273	-533.400757	83.209419	0.012237389	0.023862587	-0.002141	0.089943	-0.001562556	0.003379739	-0.004753	0.009232	-0.011143944	0.02287018	-0.084357	0.000188	-0.003753111	0.009670192	-0.037175	0.000453	-0.125646	0.053162559	-0.200084	-0.062872	1.093210167
2	3	2	1	17	-1.723315222	1.158667502	-4.281922	-0.838834	-3.192317778	0.54309895	-4.524445	-2.79581	-23.88268144	23.76996991	-56.308151	1.721896	-12.17054206	14.54020862	-38.020191	1.952033	-308.6486262	514.7180555	-1050.431885	761.089111	-261.4911629	222.2197551	-533.400757	83.209419	0.018743944	0.035187268	-0.002141	0.122583	-0.000293444	0.005727297	-0.004753	0.018449	-0.016906889	0.031345796	-0.103545	0.000161	-0.007147167	0.016545945	-0.061076	0.000453	-0.1201905	0.050020129	-0.199352	-0.062872	1.066138944
2	3	2	1	18	-1.933158722	1.326610553	-4.656093	-0.838834	-3.302780056	0.661593801	-4.85196	-2.79581	-26.23997928	23.17797875	-56.308151	1.510059	-14.44664806	15.66736667	-40.857613	1.952033	-251.4453802	597.7019789	-1050.431885	996.841064	-287.0866363	206.238283	-533.400757	83.209419	0.026591222	0.045780292	-0.002141	0.144906	0.001587722	0.008896803	-0.004753	0.029213	-0.022663722	0.037037075	-0.103545	0.000161	-0.012050833	0.025148149	-0.088271	0.000453	-0.1147185	0.046083387	-0.196668	-0.062872	1.039944778
2	3	2	1	19	-2.160648222	1.475511658	-4.960413	-0.838834	-3.433095278	0.788110931	-5.205405	-2.79581	-28.07343783	22.13558589	-56.308151	1.292328	-16.95531933	16.66097468	-44.325485	1.952033	-183.7063298	687.1783142	-1050.431885	1193.528809	-316.7969164	187.4175496	-533.400757	67.28611	0.035649	0.05567029	-0.002141	0.164949	0.004187056	0.01287899	-0.004681	0.042035	-0.027727889	0.039872638	-0.103545	0.000161	-0.018541778	0.035007291	-0.116862	0.000453	-0.108882611	0.041520531	-0.191348	-0.062872	1.014618278
2	3	2	1	20	-2.401049389	1.597522302	-5.180963	-0.838834	-3.585368722	0.922169705	-5.590718	-2.79581	-29.3017515	20.99422365	-56.308151	0.894459	-19.72659667	17.53642495	-48.383873	1.952033	-107.3788402	775.1149343	-1050.431885	1336.958862	-348.0440617	165.1826695	-533.400757	27.102757	0.045675278	0.06449122	-0.002141	0.18082	0.0071425	0.016358197	-0.004408	0.048517	-0.031396444	0.04020712	-0.103545	0.000161	-0.026714167	0.045907109	-0.147141	0.000453	-0.102369556	0.03674399	-0.182802	-0.062872	0.990034778
2	3	3	1	1	-1.095742444	0.091679414	-1.296481	-0.953946	-2.719896	0.074552658	-2.821467	-2.621145	2.495384222	1.456610197	0.663886	5.152917	-1.092504667	1.895824665	-3.770628	2.107587	-13.37841744	54.80311019	-95.952271	68.209221	33.42752539	97.97113044	-110.343933	160.790924	0.011556556	0.005774963	-0.000813	0.016557	-0.003276944	0.00187614	-0.005732	4.70E-05	0.000539611	0.000517791	-4.00E-05	0.00146	4.52E-05	7.33E-05	-6.80E-05	0.000164	-0.181668222	0.011547045	-0.207548	-0.167214	1.522924722
2	3	3	1	2	-1.075415	0.08486308	-1.252635	-0.930587	-2.727776778	0.070908337	-2.821467	-2.64042	2.347579	1.310684664	0.663886	5.152917	-0.867792778	1.903743222	-3.770628	2.107587	-22.24961528	56.55448644	-108.036377	68.209221	17.85655083	102.1836365	-140.067108	160.790924	0.0105815	0.006553675	-0.002356	0.016557	-0.003521667	0.001695676	-0.005732	-0.000454	0.000458667	0.000494879	-9.40E-05	0.00146	4.04E-05	7.47E-05	-6.80E-05	0.000164	-0.179843889	0.009657148	-0.197217	-0.167214	1.488898333
2	3	3	1	3	-1.056616167	0.080671368	-1.210599	-0.914256	-2.734359222	0.067751124	-2.821467	-2.647916	2.124557278	1.135025119	0.663886	4.695683	-0.7948955	1.896466249	-3.770628	2.107587	-32.64527367	71.49225811	-207.894165	68.209221	-0.971078222	108.8173569	-196.112823	160.790924	0.009521333	0.007182892	-0.00334	0.016557	-0.003685722	0.001514605	-0.005732	-0.000982	0.000374	0.000440912	-9.40E-05	0.001386	3.83E-05	7.51E-05	-6.80E-05	0.000164	-0.177759556	0.009735382	-0.192432	-0.159699	1.4570495
2	3	3	1	4	-1.040005778	0.077832017	-1.174374	-0.911612	-2.741025056	0.064683684	-2.821467	-2.647916	1.803491056	1.18138236	-1.083509	3.912778	-0.883977444	1.922247471	-3.770628	2.107587	-47.80150761	102.8900259	-347.220551	68.209221	-19.33326678	117.65894	-226.90802	160.790924	0.008419278	0.007609774	-0.003654	0.016557	-0.003762222	0.001400488	-0.005732	-0.001476	0.000300889	0.000365973	-9.40E-05	0.001195	3.78E-05	7.53E-05	-6.80E-05	0.000164	-0.175145722	0.012676408	-0.192432	-0.14102	1.427346889
2	3	3	1	5	-1.026558	0.07407092	-1.145386	-0.911612	-2.749092222	0.061612064	-2.821467	-2.647916	1.327865444	1.828422908	-4.648483	3.096478	-1.117116611	2.051148729	-4.136209	2.107587	-71.71152822	152.691774	-526.332642	68.209221	-35.06135872	127.8879384	-244.161697	160.790924	0.007324167	0.007800104	-0.003654	0.016557	-0.003753111	0.001416676	-0.005732	-0.001312	0.000249167	0.000290101	-9.40E-05	0.00097	3.77E-05	7.54E-05	-6.80E-05	0.000164	-0.171806056	0.018010677	-0.192432	-0.120273	1.399629
2	3	3	1	6	-1.017874667	0.068254442	-1.122766	-0.911612	-2.759643722	0.059492386	-2.837843	-2.648255	0.608298889	3.157231104	-9.85572	3.004546	-1.468333389	2.351629347	-6.232424	2.107587	-107.3426266	217.7602219	-729.66925	68.209221	-48.40188044	139.058402	-267.348877	160.790924	0.006286722	0.007741503	-0.003654	0.016456	-0.003666667	0.001575026	-0.005732	-0.000344	0.000215556	0.000230622	-9.40E-05	0.000774	3.67E-05	7.60E-05	-6.80E-05	0.000164	-0.167649944	0.024751222	-0.192432	-0.099573	1.373625167
2	3	3	1	7	-1.016419667	0.066133098	-1.104703	-0.911612	-2.773564444	0.061187036	-2.898828	-2.654472	-0.461178333	5.138640482	-16.809637	3.004546	-1.923814611	2.868385463	-8.592024	2.107587	-155.1526725	290.7682347	-928.239868	68.209221	-61.31439206	152.2161895	-311.229797	160.790924	0.005354778	0.007449488	-0.003654	0.016153	-0.003515278	0.001831169	-0.005732	0.000493	0.000177778	0.000184933	-9.40E-05	0.000619	3.43E-05	7.72E-05	-6.80E-05	0.000164	-0.162710278	0.032018512	-0.192432	-0.081283	1.348996056
2	3	3	1	8	-1.025561	0.087101879	-1.269247	-0.911612	-2.791707278	0.071366875	-2.981043	-2.668654	-1.977578944	7.745506076	-25.326384	3.004546	-2.490239944	3.628113885	-11.419587	2.107587	-212.3187632	361.6990129	-1080.527954	68.209221	-75.86622278	168.5475379	-369.551758	160.790924	0.004571	0.006973514	-0.003654	0.015646	-0.0033125	0.002129222	-0.005732	0.00116	9.30E-05	0.000290445	-0.000907	0.000482	3.09E-05	7.78E-05	-6.80E-05	0.000164	-0.1571445	0.039014583	-0.192432	-0.067672	1.325388278
2	3	3	1	9	-1.049379333	0.145073008	-1.518682	-0.911612	-2.815068444	0.09396325	-3.089155	-2.690922	-3.999824333	10.87933698	-34.818436	3.004546	-3.188251667	4.635186984	-14.75122	2.107587	-272.6053762	418.3583083	-1131.238525	68.209221	-92.83165994	186.62212	-415.721802	160.790924	0.003968389	0.006405733	-0.003654	0.014929	-0.003071333	0.002425401	-0.005732	0.00162	-9.64E-05	0.00075783	-0.002928	0.000365	2.81E-05	7.63E-05	-6.80E-05	0.000164	-0.151219389	0.045030186	-0.192432	-0.060562	1.302492389
2	3	3	1	10	-1.092224722	0.238152556	-1.849554	-0.911612	-2.844844833	0.130231827	-3.226897	-2.719704	-6.521001833	14.31809631	-44.180359	3.004546	-4.037434278	5.851471329	-18.348284	2.107587	-327.2607573	449.7600012	-1131.238525	68.209221	-111.4645937	202.2314169	-423.672241	160.790924	0.003567444	0.005883946	-0.003654	0.013992	-0.002803056	0.002686642	-0.005732	0.001828	-0.000447278	0.001569266	-0.005971	0.000365	2.87E-05	7.72E-05	-6.80E-05	0.000164	-0.145272611	0.04952283	-0.192432	-0.060562	1.280085833
2	3	3	1	11	-1.158062722	0.362812553	-2.255022	-0.911612	-2.882359	0.179862583	-3.394959	-2.751894	-9.454170222	17.72143883	-51.94112	3.004546	-5.045994889	7.193020412	-21.812424	2.107587	-367.4958681	454.1858352	-1131.238525	68.209221	-130.4276481	211.1852096	-423.672241	160.790924	0.003373667	0.005569468	-0.003654	0.012819	-0.002520889	0.002882813	-0.005732	0.001828	-0.000990556	0.002647844	-0.009562	0.000365	3.63E-05	9.55E-05	-6.80E-05	0.000296	-0.139652389	0.052204315	-0.192432	-0.060562	1.258050222
2	3	3	1	12	-1.249794278	0.514625091	-2.71524	-0.911612	-2.928944722	0.241958739	-3.590437	-2.758904	-12.64593289	20.71312293	-56.787842	3.004546	-6.211228389	8.545896726	-24.744831	2.107587	-387.5877857	445.231835	-1131.238525	68.209221	-148.5683528	211.2454771	-423.672241	160.790924	0.003768778	0.006460029	-0.003654	0.019931	-0.002265944	0.002961784	-0.005732	0.001828	-0.002099833	0.0051496	-0.019833	0.000365	-0.000127389	0.000668837	-0.002783	0.000296	-0.134650222	0.053093388	-0.192432	-0.060562	1.236363889
2	3	3	1	13	-1.368828278	0.686845692	-3.201486	-0.911612	-2.985879444	0.31502611	-3.807373	-2.758904	-15.91396656	22.99329811	-58.092613	3.004546	-7.522134056	9.788202793	-26.869541	2.107587	-386.2619432	446.5656345	-1131.238525	68.209221	-165.1719659	202.8004588	-423.672241	160.790924	0.005098111	0.009745643	-0.003654	0.035312	-0.001919444	0.003066607	-0.005732	0.001887	-0.004102056	0.009449883	-0.035928	0.000365	-0.000563889	0.001904951	-0.007716	0.000296	-0.130433889	0.05250405	-0.192432	-0.060562	1.215075778
2	3	3	1	14	-1.515027056	0.870839623	-3.68345	-0.911612	-3.054313611	0.396908785	-4.038263	-2.758904	-19.08363183	24.40256883	-58.092613	3.004546	-8.964094444	10.82115188	-28.192421	2.107587	-365.3756402	476.1378757	-1131.238525	429.08136	-180.6558662	188.0446772	-423.672241	160.790924	0.008486111	0.018286606	-0.003654	0.070655	-0.001258667	0.003624372	-0.005732	0.007025	-0.007955333	0.017942829	-0.069219	0.000365	-0.001551667	0.004451682	-0.017687	0.000296	-0.126996333	0.050919895	-0.192432	-0.060562	1.194270778
2	3	3	1	15	-1.686888833	1.057104884	-4.134433	-0.911612	-3.135281056	0.485113919	-4.277247	-2.758904	-22.00356044	24.91887623	-58.092613	3.004546	-10.53306511	11.60249483	-29.14258	2.107587	-327.5846106	535.8294017	-1131.238525	748.447754	-197.2446469	168.2837828	-423.672241	145.747375	0.014138444	0.029999973	-0.003654	0.109436	-0.000179889	0.004980999	-0.005732	0.0141	-0.013380944	0.027538683	-0.097484	0.000365	-0.003368667	0.008552593	-0.032673	0.000296	-0.124141333	0.048760839	-0.192432	-0.060562	1.174034778
2	3	3	1	16	-1.881753111	1.236042835	-4.532471	-0.911612	-3.229864722	0.577502765	-4.523973	-2.758904	-24.54337528	24.63351124	-58.092613	3.004546	-12.25150517	12.1585826	-30.489206	2.107587	-275.0471104	616.9323365	-1131.238525	1011.857971	-218.275651	144.9320931	-423.672241	99.892334	0.021368778	0.041341992	-0.003654	0.135674	0.001419111	0.007237034	-0.005732	0.023151	-0.019121222	0.034447052	-0.103141	0.000365	-0.006171222	0.01395237	-0.050469	0.000296	-0.121519	0.04617272	-0.192432	-0.060562	1.154423889
2	3	3	1	17	-2.095945167	1.398386796	-4.859478	-0.911612	-3.339472778	0.672959618	-4.7854	-2.758904	-26.58767889	23.74882366	-58.092613	3.004546	-14.17099256	12.57537093	-33.022758	2.107587	-209.3547039	709.3276933	-1131.238525	1229.897217	-246.2713802	127.4770354	-423.672241	27.121639	0.029912333	0.051922761	-0.003654	0.157076	0.003733111	0.010663736	-0.005567	0.03592	-0.0243265	0.038235867	-0.103141	0.000365	-0.010052611	0.020386343	-0.069924	0.000296	-0.118705	0.043033476	-0.190912	-0.060562	1.135438278
2	3	3	1	18	-2.324881111	1.535471339	-5.10042	-0.911612	-3.466047889	0.77174095	-5.074352	-2.758904	-28.03262022	22.60618259	-58.092613	2.939132	-16.35602811	12.99059775	-37.223053	1.980042	-131.9705662	804.6069181	-1131.238525	1406.031982	-281.4394979	134.7299246	-605.90448	-60.126114	0.039791389	0.062052205	-0.003654	0.178949	0.006827444	0.015004085	-0.005103	0.050131	-0.028337222	0.03929947	-0.103141	0.000365	-0.015221333	0.028057059	-0.093105	0.000296	-0.115298278	0.039241118	-0.185164	-0.060562	1.1170025
2	3	3	1	19	-2.563155444	1.639471972	-5.242884	-0.911612	-3.612073278	0.875461328	-5.405785	-2.758904	-28.78718817	21.72091556	-58.092613	2.381394	-18.86165078	13.58199552	-43.121166	1.105485	-44.87341989	895.2002121	-1131.238525	1530.359497	-321.6732007	168.6226386	-784.332764	-136.382324	0.050565278	0.070805758	-0.003654	0.193117	0.010307222	0.018845879	-0.004358	0.057533	-0.030363778	0.03869024	-0.103141	0.000365	-0.022098389	0.037650503	-0.123838	0.000296	-0.111007889	0.035162937	-0.17471	-0.060562	1.098959778
2	3	4	1	1	-1.148346833	0.08570839	-1.28752	-0.980225	-2.716187556	0.068448948	-2.848345	-2.631816	2.278330333	0.957772359	1.082332	4.315317	-1.300962778	2.556742242	-4.593344	3.067245	6.050361556	46.45520248	-78.362129	70.205215	19.49677311	134.6249214	-210.843948	194.841675	0.013386333	0.002172847	0.007982	0.015786	-0.003367778	0.00176555	-0.006131	9.40E-05	0.000518556	0.000121361	0.0003	0.000709	5.93E-05	0.000108106	-0.000107	0.000226	-0.190524111	0.024671139	-0.241735	-0.168584	1.470006333
2	3	4	1	2	-1.129165444	0.091189135	-1.259622	-0.942255	-2.726303389	0.074483599	-2.852553	-2.631816	2.342395611	1.077520179	1.082332	4.683413	-1.129070111	2.506674263	-4.593344	3.067245	9.758032722	45.38489042	-78.362129	70.205215	18.71800267	134.4811443	-210.843948	194.841675	0.013070056	0.002830361	0.00547	0.015786	-0.003723389	0.001669285	-0.006307	-0.000529	0.000503	0.000113184	0.0003	0.000635	5.68E-05	0.000108656	-0.000107	0.000226	-0.186267333	0.021753043	-0.233245	-0.165113	1.431419333
2	3	4	1	3	-1.109306889	0.099638522	-1.237182	-0.902168	-2.735005389	0.079907984	-2.854419	-2.631816	2.440964222	1.215498695	1.082332	4.794545	-0.988996	2.477362038	-4.593344	3.067245	13.20959283	41.01059357	-78.362129	70.205215	12.01887	132.6069814	-210.843948	194.841675	0.012582278	0.003709928	0.002867	0.015786	-0.004039222	0.001563823	-0.006307	-0.001136	0.000480722	0.000124566	0.000234	0.000627	5.41E-05	0.000109237	-0.000107	0.000226	-0.182104444	0.019261243	-0.2249	-0.158313	1.393565278
2	3	4	1	4	-1.088482667	0.10997464	-1.220586	-0.862346	-2.742786667	0.084758668	-2.857401	-2.631816	2.5625555	1.3107688	1.082332	4.794545	-0.928755611	2.474570249	-4.593344	3.067245	13.81992022	39.62601636	-67.376236	70.205215	0.902985222	126.9728935	-210.843948	194.841675	0.011926556	0.004697131	0.000376	0.015786	-0.004297056	0.00143422	-0.006307	-0.001695	0.000453556	0.000163269	2.90E-05	0.000627	5.29E-05	0.000109551	-0.000107	0.000226	-0.177783111	0.01776236	-0.216757	-0.147116	1.356779833
2	3	4	1	5	-1.066597611	0.120802805	-1.208611	-0.826655	-2.750484667	0.08918701	-2.86317	-2.631816	2.671296222	1.317429052	1.082332	4.794545	-0.973946278	2.464048756	-4.593344	3.067245	8.702862	53.67959607	-155.802002	70.205215	-11.17820894	117.4207816	-210.843948	168.298523	0.011119556	0.005690494	-0.001778	0.015786	-0.004479667	0.001284912	-0.006307	-0.002206	0.000424833	0.000211286	-0.000115	0.000627	5.38E-05	0.00010915	-0.000107	0.000226	-0.173014111	0.018201163	-0.208883	-0.130915	1.321360889
2	3	4	1	6	-1.043961	0.130419342	-1.199243	-0.801152	-2.759019111	0.093095823	-2.870986	-2.631816	2.707603222	1.28546508	1.082332	4.794545	-1.115059111	2.37685962	-4.593344	3.067245	-4.779982056	86.51439184	-280.607758	70.205215	-20.17521972	108.7437003	-210.843948	125.581451	0.010191833	0.006598409	-0.003373	0.015786	-0.004572056	0.001166107	-0.006307	-0.002653	0.000400111	0.000246824	-0.000121	0.000627	5.71E-05	0.000106804	-0.000107	0.000226	-0.167509111	0.021415553	-0.201334	-0.109793	1.287539278
2	3	4	1	7	-1.021470833	0.136814635	-1.190572	-0.79442	-2.769069	0.095767806	-2.878205	-2.631816	2.591629889	1.514486197	-1.005188	4.794545	-1.310199944	2.171560184	-4.593344	3.067245	-28.91446378	135.3667499	-446.144714	70.205215	-23.49805967	106.2004099	-210.843948	125.581451	0.009186833	0.007337165	-0.004193	0.015786	-0.004564389	0.001179839	-0.006307	-0.002515	0.000386944	0.000258523	-0.000121	0.000627	6.23E-05	0.000101381	-0.000107	0.000226	-0.161026722	0.027398583	-0.194177	-0.084651	1.255459333
2	3	4	1	8	-1.000767167	0.137912598	-1.181157	-0.79442	-2.780855778	0.095997229	-2.882806	-2.631816	2.2256955	2.423096407	-5.501647	4.794545	-1.506693389	1.89451219	-4.593344	2.329688	-65.70307078	199.2439859	-652.765137	70.205215	-21.81291711	106.3582902	-210.843948	125.581451	0.008158167	0.007837098	-0.004193	0.015786	-0.004454056	0.001404274	-0.006307	-0.001034	0.000389944	0.000258087	-0.000121	0.000627	6.81E-05	9.38E-05	-8.70E-05	0.000226	-0.153420333	0.035470242	-0.187553	-0.057262	1.2251695
2	3	4	1	9	-0.984375889	0.132644319	-1.169914	-0.79442	-2.794180556	0.092797423	-2.886032	-2.631816	1.496578722	4.118628966	-11.884607	4.794545	-1.6737485	1.653583109	-4.593344	0.840297	-116.4557003	276.3524603	-889.06842	70.205215	-19.14739739	103.9657806	-210.843948	125.581451	0.007166778	0.00805311	-0.004193	0.015786	-0.004246278	0.001804677	-0.006307	0.00044	0.000401444	0.000262568	-0.000121	0.000627	7.26E-05	8.77E-05	-3.10E-05	0.000226	-0.144676722	0.044746563	-0.181687	-0.030168	1.196629222
2	3	4	1	10	-0.975824111	0.12470316	-1.156271	-0.79442	-2.808751556	0.086157156	-2.894094	-2.632181	0.284767167	6.588221572	-20.319454	4.794545	-1.825816667	1.530030196	-4.593344	-0.29088	-180.721488	361.3094816	-1125.047852	70.205215	-21.07925506	107.7343639	-232.51619	125.581451	0.006275167	0.007980034	-0.004193	0.015786	-0.003952722	0.002294849	-0.006307	0.001775	0.000388778	0.000264609	-0.000121	0.000627	7.32E-05	8.69E-05	-2.00E-05	0.000226	-0.134937833	0.054278905	-0.176847	-0.006387	1.169738278
2	3	4	1	11	-0.979629722	0.131399304	-1.224772	-0.79442	-2.824610778	0.077590831	-2.917647	-2.647916	-1.515446111	9.802164339	-30.635405	4.794545	-2.025069444	1.640986125	-4.593344	-0.29088	-255.0882999	443.8282066	-1309.087158	70.205215	-32.44676722	136.01745	-415.459167	125.581451	0.005539833	0.007668318	-0.004193	0.015786	-0.003589611	0.002802627	-0.006307	0.002863	0.000286444	0.000473756	-0.001296	0.000627	6.84E-05	9.08E-05	-4.00E-05	0.000226	-0.124501944	0.063090147	-0.173256	0.010999	1.144382778
2	3	4	1	12	-1.0010815	0.181257195	-1.526572	-0.79442	-2.842502722	0.071328606	-2.969971	-2.676744	-3.9667045	13.64065882	-42.137573	4.794545	-2.366596111	2.293801365	-8.821249	-0.29088	-332.3920406	509.3473985	-1370.967529	70.205215	-55.796909	188.6487725	-599.84491	125.581451	0.005000556	0.007234414	-0.004193	0.01571	-0.003177944	0.003270413	-0.006307	0.00358	4.78E-06	0.00121278	-0.004479	0.000627	5.93E-05	9.28E-05	-4.00E-05	0.000226	-0.113800611	0.070262743	-0.170984	0.019368	1.120486222
2	3	4	1	13	-1.045741444	0.283378322	-1.927065	-0.79442	-2.864054056	0.076701587	-3.064668	-2.713889	-7.055313389	17.83347507	-53.484863	4.794545	-2.955017944	3.67115026	-14.54999	-0.29088	-402.4243654	544.6384641	-1370.967529	70.205215	-90.61288889	248.5656672	-741.862122	125.581451	0.004671944	0.006843096	-0.004193	0.015371	-0.002745278	0.003645423	-0.006307	0.003763	-0.000537778	0.002467358	-0.009168	0.000627	5.11E-05	8.67E-05	-4.00E-05	0.000226	-0.103350611	0.075080379	-0.170127	0.019368	1.098048444
2	3	4	1	14	-1.118670111	0.430385266	-2.417987	-0.79442	-2.891753056	0.104332012	-3.212471	-2.7533	-10.67377717	21.97491949	-62.946083	4.794545	-3.876810889	5.654206354	-21.185617	-0.29088	-455.0924934	547.9697766	-1370.967529	70.205215	-132.9814427	298.4055042	-796.953369	125.581451	0.004542611	0.006648215	-0.004193	0.014701	-0.002325611	0.003885388	-0.006307	0.003763	-0.001368444	0.004067587	-0.014374	0.000627	5.28E-05	9.06E-05	-4.00E-05	0.000257	-0.093676889	0.077190437	-0.170127	0.019368	1.077153889
2	3	4	1	15	-1.223637778	0.613566204	-2.976166	-0.79442	-2.928667611	0.15681306	-3.417762	-2.789396	-14.64018822	25.63076774	-69.074966	4.794545	-5.171375278	7.995494243	-27.832546	-0.29088	-484.1344354	534.6289628	-1370.967529	70.205215	-176.2774043	326.7554581	-796.953369	125.581451	0.003783389	0.006184012	-0.004193	0.013633	-0.002641944	0.004291659	-0.01029	0.003763	-0.001469222	0.004039319	-0.014374	0.000627	-0.000277389	0.001359881	-0.005717	0.000257	-0.085210056	0.076722131	-0.170127	0.019368	1.057935944
2	3	4	1	16	-1.362673278	0.823518021	-3.569236	-0.79442	-2.977942611	0.231866803	-3.676346	-2.818264	-18.74268439	28.45787527	-71.215279	4.794545	-6.814767611	10.39755834	-33.47892	-0.29088	-488.0562956	530.7289242	-1370.967529	70.205215	-213.3949258	331.7391455	-796.953369	125.581451	0.004763944	0.008717869	-0.004193	0.031283	-0.002463944	0.004255804	-0.01029	0.003763	-0.003670389	0.009694628	-0.039043	0.000627	-0.001065944	0.003500696	-0.014	0.000257	-0.078181	0.074264501	-0.170127	0.019368	1.040510944
2	3	4	1	17	-1.536015833	1.049602467	-4.163087	-0.79442	-3.042247056	0.32626558	-3.975744	-2.837827	-22.77445978	30.25835699	-71.215279	4.794545	-8.727957389	12.57608219	-37.3433	-0.29088	-468.2310006	558.6498974	-1370.967529	424.780426	-239.450678	321.8189544	-796.953369	121.340561	0.009750667	0.02452692	-0.004193	0.101907	-0.001570722	0.005192769	-0.01029	0.010702	-0.010597667	0.029914718	-0.124076	0.000627	-0.002920667	0.00833249	-0.033243	0.000257	-0.072544722	0.07063709	-0.169921	0.019368	1.024913
2	3	4	1	18	-1.742247556	1.280364078	-4.726348	-0.79442	-3.123408611	0.435757739	-4.298735	-2.848345	-26.54653433	30.97923366	-71.215279	4.794545	-10.80561228	14.33169895	-39.202621	-0.29088	-427.0933468	624.0649917	-1370.967529	810.682983	-253.3085195	310.5420573	-796.953369	86.423782	0.0175285	0.041213873	-0.004193	0.150244	-4.99E-05	0.007417075	-0.01029	0.021586	-0.020029056	0.047663687	-0.169138	0.000595	-6.19E-03	1.55E-02	-5.88E-02	2.57E-04	-0.067964722	0.066503671	-0.168584	0.019368	1.011053889
2	3	4	1	19	-1.978458056	1.504153488	-5.232014	-0.79442	-3.222340611	0.555368229	-4.629121	-2.852553	-29.89268217	30.70126653	-71.215279	4.794545	-12.94976611	15.59163065	-39.47831	-0.29088	-367.8368012	716.3756902	-1370.967529	1121.918335	-257.4785083	306.1851398	-796.953369	35.559654	0.027196056	0.056439811	-0.004193	0.181998	0.002065278	0.010407168	-0.01029	0.031943	-0.029996056	0.060209909	-0.178838	0.000595	-1.07E-02	2.35E-02	-8.17E-02	2.57E-04	-0.063880722	0.062070592	-0.165113	0.019368	0.998707611
2	3	4	1	20	-2.240458944	1.70972697	-5.658271	-0.79442	-3.339238056	0.680341154	-4.956707	-2.854419	-32.67714767	29.63524528	-71.215279	4.794545	-15.09692083	16.39693369	-39.47831	-0.29088	-294.5677473	819.3648121	-1370.967529	1347.59668	-256.860343	306.8221334	-796.953369	46.68663	0.038875389	0.071438302	-0.004193	0.215698	0.00479	0.013915283	-0.01029	0.042738	-0.039605556	0.068324684	-0.178838	0.000595	-1.62E-02	3.10E-02	-9.77E-02	2.57E-04	-0.059646444	0.057164345	-0.158313	0.019368	0.987506333
2	3	4	1	21	-2.523077222	1.886778702	-5.989297	-0.79442	-3.473955944	0.806990014	-5.279341	-2.857401	-34.80214456	28.12305824	-71.215279	4.530798	-17.23077189	16.84976264	-39.47831	-0.469637	-211.8378067	918.9978264	-1370.967529	1479.982056	-256.8267801	306.8507991	-796.953369	46.68663	0.0521035	0.085114274	-0.004193	0.240973	0.007887	0.017149704	-0.01029	0.049532	-4.75E-02	0.071618685	-0.178838	0.000595	-2.23E-02	3.79E-02	-1.11E-01	2.57E-04	-0.054686222	0.051713028	-0.147116	0.019368	0.976941167
2	3	4	1	22	-2.820494722	2.026374197	-6.215861	-0.79442	-3.626417556	0.933045442	-5.60171	-2.86317	-36.20777761	26.63439655	-71.215279	3.671608	-19.37736717	17.05627796	-39.47831	-0.469637	-123.8532952	1005.393476	-1370.967529	1516.344971	-261.0621907	304.07056	-796.953369	46.68663	0.066433	0.096802893	-0.004193	0.258307	0.011090611	0.01965071	-0.01029	0.051888	-5.28E-02	0.071416541	-0.178838	0.000595	-2.95E-02	4.49E-02	-1.28E-01	2.57E-04	-0.048620111	0.046360047	-0.130915	0.019368	0.966380167
3	1	1	1	1	-2.701077944	0.075332504	-2.7762	-2.467348	-2.187198667	0.29311825	-2.676028	-1.898066	2.442811333	4.080967448	-1.51351	12.551751	-3.997438	7.327248642	-15.638638	5.102978	84.40098839	145.8453269	-93.941689	320.708954	62.18307067	377.1999902	-466.855469	643.254639	0.007692333	0.000500119	0.007144	0.008474	-0.000138722	0.00130384	-0.001853	0.001728	0.000325667	0.00053416	-0.00022	0.001543	-3.32E-05	6.41E-05	-0.000154	5.90E-05	0.0086605	0.021465799	-0.02721	0.035312	1.662488
3	1	1	1	2	-2.677744333	0.108458573	-2.766022	-2.356195	-2.218287389	0.30505281	-2.676028	-1.898066	3.150885889	4.826013273	-1.51351	13.595209	-3.404115111	7.987381883	-15.638638	9.685378	82.331086	146.0557352	-93.941689	320.708954	76.83563311	388.9074964	-466.855469	643.254639	0.007656222	0.000561714	0.006494	0.008474	-8.01E-05	0.001334369	-0.001853	0.001728	0.000403667	0.000599897	-0.00022	0.001543	-2.76E-05	7.05E-05	-0.000154	9.20E-05	0.008237278	0.022274493	-0.034828	0.035312	1.62E+00
3	1	1	1	3	-2.648563222	0.147091088	-2.752147	-2.240762	-2.243933944	0.307820052	-2.676028	-1.898066	3.814996056	5.369128459	-1.51351	13.595209	-2.716844167	8.864171213	-15.638638	13.277006	72.43418794	153.917057	-124.20816	320.708954	85.87882567	394.1655766	-466.855469	643.254639	0.007578667	0.000711298	0.00576	0.008474	-2.65E-05	0.001345123	-0.001853	0.001728	0.000466778	0.000635571	-0.00022	0.001543	-2.23E-05	7.63E-05	-0.000154	0.0001	0.006752	0.024814566	-0.043901	0.035312	1.5721975
3	1	1	1	4	-2.614161111	0.188129333	-2.745078	-2.132909	-2.263568111	0.303688496	-2.676028	-1.898066	4.358122333	5.635677091	-1.51351	13.595209	-1.972801333	9.843654722	-15.638638	15.981274	51.3274205	184.410407	-358.896729	320.708954	92.39394628	396.6433557	-466.855469	643.254639	0.007459944	0.000928518	0.005034	0.008474	2.40E-05	0.001337898	-0.001853	0.001728	0.000509278	0.000645161	-0.00022	0.001543	-1.83E-05	8.04E-05	-0.000154	0.0001	0.004197722	0.028395972	-0.052745	0.035312	1.528108333
3	1	1	1	5	-2.575927833	0.227528436	-2.745078	-2.048677	-2.276813944	0.296083991	-2.676028	-1.898066	4.670453056	5.640973009	-1.51351	13.595209	-1.176945	10.86261956	-15.638638	18.106928	14.93697267	249.9178671	-663.587097	320.708954	100.7172338	398.2178636	-466.855469	643.254639	0.007302167	0.00118156	0.004363	0.008474	7.23E-05	0.001312949	-0.001853	0.001728	5.27E-04	0.000641979	-0.00022	0.001543	-1.58E-05	8.25E-05	-0.000154	0.0001	0.000612778	0.032295141	-0.061031	0.035312	1.48E+00
3	1	1	1	6	-2.536320167	0.260257341	-2.745078	-2.009316	-2.283183833	0.289881927	-2.676028	-1.898066	4.607071833	5.683676063	-1.51351	13.595209	-0.294180722	11.91424118	-15.638638	20.02244	-40.44604056	351.6426788	-1032.968018	320.708954	115.9881786	398.2533195	-466.855469	643.254639	0.007110111	0.00144279	0.003792	0.008474	0.000116611	0.00127244	-0.001853	0.001728	0.000516167	0.000648802	-2.20E-04	0.001543	-1.46E-05	8.32E-05	-0.000154	0.0001	-0.003916056	0.035939345	-0.068339	0.035312	1.442437167
3	1	1	1	7	-2.499143222	0.280945384	-2.745078	-2.009316	-2.281716944	0.291890385	-2.676028	-1.893095	3.996352333	6.590445514	-9.800577	13.595209	0.756191333	13.03180545	-15.638638	22.218002	-116.9318647	482.3145796	-1439.869873	320.708954	143.6983514	394.0356032	-466.855469	643.254639	0.006891889	0.001687553	3.38E-03	0.008474	0.000150889	0.001227484	-0.001853	0.001728	0.000475	0.000694182	-5.74E-04	0.001543	-1.42E-05	8.34E-05	-0.000154	0.0001	-0.009248278	0.038895103	-0.074161	0.035312	1.400954722
3	1	1	1	8	-2.469714222	0.286100807	-2.745078	-2.009316	-2.270580611	0.310612124	-2.676028	-1.697612	2.658207389	9.242284204	-23.532543	13.595209	2.100791778	14.26917716	-15.638638	25.393909	-214.0161492	629.2101465	-1833.424194	320.708954	188.5245301	384.0617591	-466.855469	643.254639	0.006660056	0.001889768	0.003216	0.008474	0.000164444	0.001205198	-0.001759	0.001728	0.000397444	0.000809541	-1.32E-03	0.001543	-1.43E-05	8.34E-05	-0.000154	0.0001	-0.015173889	0.04083433	-0.077863	0.035312	1.360479389
3	1	1	1	9	-2.454839722	0.280276577	-2.745078	-2.009316	-2.246703722	0.354255906	-2.676028	-1.469863	0.429416444	13.72993568	-40.357647	13.595209	3.898266778	15.68856886	-15.638638	30.347879	-327.4564682	773.7551563	-2135.867432	320.708954	252.5479812	372.1767105	-466.855469	730.454407	0.006431056	0.002024626	0.003216	0.008474	0.000143778	0.001242726	-0.002131	0.001728	0.000266444	0.001040993	-2.39E-03	0.001543	-1.42E-05	8.34E-05	-0.000154	0.0001	-0.021405056	0.041532181	-0.078726	0.035312	1.321163167
3	1	1	1	10	-2.462557278	0.289374916	-2.845287	-2.009316	-2.2056095	0.428163054	-2.676028	-1.191814	-2.799400444	19.64736438	-59.130333	13.595209	6.309924778	17.35161423	-15.638638	37.56815	-447.8337108	891.9319302	-2243.236328	320.708954	333.5183012	364.9292232	-440.568909	990.610291	0.006225889	0.002076009	0.003216	0.008474	7.71E-05	0.001359879	-0.002648	0.001728	4.51E-05	0.001468805	-4.13E-03	0.001543	-1.28E-05	8.35E-05	-0.000154	0.0001	-0.027594389	0.040878881	-0.078726	0.034434	1.283227389
3	1	1	1	11	-2.501496389	0.363417158	-3.418637	-2.009316	-2.141538278	0.534339549	-2.676028	-0.843727	-7.034478722	26.40705456	-77.744919	13.595209	9.456905167	19.28896729	-15.638638	46.858051	-560.8093546	961.8552509	-2243.236328	320.708954	423.2057774	361.8603409	-331.781494	1173.805664	0.006067667	0.002049924	0.003216	0.008474	-4.16E-05	0.001536956	-0.003092	0.001728	-0.000323444	0.002192292	-0.00685	0.001543	-8.44E-06	8.42E-05	-0.000154	0.0001	-0.033371056	0.038896672	-0.078726	0.031055	1.246960944
3	1	1	1	12	-2.579798611	0.529706164	-4.141036	-2.009316	-2.047994389	0.672545783	-2.676028	-0.410847	-12.14622294	33.28316684	-93.512131	13.595209	13.36335439	21.43478054	-15.638638	57.131577	-651.29546	978.2552409	-2243.236328	320.708954	506.7511401	350.7246268	-147.247696	1173.805664	0.005978056	0.001990099	0.003216	0.008474	-0.000208111	0.00172337	-0.003347	0.001728	-0.000900056	0.003265652	-0.010599	0.001543	1.22E-06	8.67E-05	-0.000154	0.000104	-0.038373222	0.035789486	-0.078726	0.025556	1.212710222
3	1	1	1	13	-2.703933444	0.775108492	-4.977172	-2.009316	-1.918815667	0.840548741	-2.676028	0.108466	-17.88940294	39.54236889	-104.18618	13.595209	17.90275744	23.5511837	-15.638638	66.391968	-708.9018837	960.0897805	-2243.236328	320.708954	565.3793351	321.9970209	82.143402	1173.805664	0.0076865	0.008053977	0.003216	0.039043	-0.001174778	0.004331058	-0.017104	0.001728	-4.84E-03	0.016826249	-0.070981	0.001543	7.33E-05	0.000289567	-0.000154	0.001186	-0.042277222	0.032042277	-0.078726	0.018421	1.180846444
3	1	1	1	14	-2.877955333	1.077525295	-5.877472	-2.009316	-1.749615056	1.033136903	-2.676028	0.695686	-23.96125417	44.60123456	-108.677444	13.595209	22.78634328	25.24028962	-13.948231	72.265907	-729.3307506	943.1127761	-2243.236328	320.708954	583.6523454	301.6506908	242.469971	1173.805664	0.010615556	0.014962895	0.003216	0.06115	-0.002337444	0.006164552	-0.020036	0.001728	-0.011275889	0.031021193	-0.115818	0.001543	-0.0006455	0.003116992	-0.013083	0.001186	-0.044826778	0.028565687	-0.078726	0.010185	1.151718167
3	1	1	1	15	-3.103287722	1.416187835	-6.788463	-2.009316	-1.539043222	1.241358725	-2.676028	1.312898	-30.04491528	48.08072658	-108.677444	13.595209	27.63029656	26.12674519	-10.435739	73.242928	-711.8542474	965.5925593	-2243.236328	596.068237	557.7077399	343.5473479	-154.828949	1173.805664	0.015247278	0.024270031	0.003216	0.091845	-0.003360167	0.006987837	-0.020036	0.001728	-0.020778444	0.048505611	-0.170649	0.001543	-0.003096111	0.010736102	-0.044265	0.001186	-0.045856333	0.026742093	-0.078726	0.001373	1.1255985
3	1	1	1	16	-3.378703889	1.770768327	-7.657269	-2.009316	-1.289110056	1.453669503	-2.676028	1.916402	-35.82549144	49.80433631	-108.677444	13.595209	32.08147233	26.08503427	-5.617933	73.242928	-657.8808977	1050.154065	-2243.236328	1292.229248	497.2478349	437.3028523	-588.460449	1173.805664	0.022509333	0.037853262	0.003216	0.139108	-0.004278889	0.0073685	-0.020036	0.001728	-0.034073444	0.070198889	-0.238545	0.001543	-0.007633444	0.021384769	-0.081799	0.001186	-0.045294667	0.027874596	-0.078726	0.011483	1.102641778
3	1	1	1	17	-3.700379167	2.120780548	-8.434179	-2.009316	-1.004352	1.658699937	-2.676028	2.474321	-41.00959667	49.82375314	-108.677444	13.595209	35.91776044	25.27984515	-0.195365	73.242928	-571.9619863	1188.773777	-2243.236328	1864.127686	419.2250112	530.5183641	-789.988403	1173.805664	0.033065889	0.055836875	0.003216	0.198166	-0.005649556	0.008406923	-0.022944	0.001639	-0.050399833	0.092243333	-0.292749	0.001543	-0.013784333	0.032245623	-0.110785	1.19E-03	-0.043135889	0.032141029	-0.078726	3.12E-02	1.082854611
3	1	1	1	18	-4.062197167	2.446323725	-9.078115	-2.009316	-0.690480667	1.847552058	-2.65458	2.973656	-45.358191	48.45126078	-108.677444	13.595209	39.06855578	24.01685159	5.102978	73.242928	-462.1430064	1351.263136	-2243.236328	2246.055176	339.9693552	597.4243638	-789.988403	1173.805664	0.0465765	0.075357213	0.003216	0.250927	-0.008056556	0.011739293	-0.041687	0.001401	-0.066780278	0.10743185	-0.293444	0.001543	-0.020426833	0.040498071	-0.119565	1.19E-03	-0.039392833	0.038665324	-0.078726	0.050704	1.066065389
3	1	1	1	19	-4.456349056	2.729417979	-9.562082	-2.009316	-0.353209333	2.014492861	-2.590978	3.416304	-48.71197983	46.24610564	-108.677444	13.595209	41.58391628	22.57815872	9.685378	73.242928	-338.2689151	1506.812098	-2243.236328	2409.415039	271.4300215	636.2158014	-789.988403	1173.805664	0.062118167	0.093432608	0.003216	0.286923	-0.011409944	0.016524649	-0.05896	0.001067	-0.079979722	0.112995143	-0.293444	0.001518	-0.027029333	0.046242186	-0.119565	1.19E-03	-0.034063667	0.04648031	-0.078726	0.070197	1.051888389
3	1	1	1	20	-4.8740635	2.955117925	-9.875055	-2.009316	0.002584611	2.15656013	-2.493157	3.813313	-50.996006	43.94586723	-108.677444	13.397169	43.59238939	21.13557566	13.277006	73.242928	-209.590922	1635.397786	-2243.236328	2409.415039	220.2868517	654.3180508	-789.988403	1173.805664	0.078698778	0.108282422	0.003216	0.304945	-0.015147944	0.020635093	-0.066217	0.000683	-0.088008167	0.111993449	-0.293444	0.001333	-0.033842	0.050818193	-0.122536	1.19E-03	-0.027136667	0.054889956	-0.078726	0.089858	1.039705278
3	1	2	1	1	-2.6567265	0.161564885	-2.757769	-2.225387	-2.1489945	0.122984331	-2.349792	-1.998418	3.917845111	5.214694563	-0.212531	14.405007	-0.291113111	5.334383052	-8.839545	9.832692	95.43910106	100.8341079	-12.317562	264.468384	74.45330622	270.2847155	-323.693268	495.121185	0.008719111	0.000679453	0.006679	0.009158	0.000465556	0.000762576	-0.000654	0.00153	0.0005435	0.000681026	-4.00E-06	0.001744	-7.11E-06	5.39E-05	-0.000102	6.40E-05	-0.061694	0.030056535	-0.126649	-0.028135	1.767465167
3	1	2	1	2	-2.620702778	0.205432521	-2.757769	-2.103461	-2.148781556	0.123015918	-2.349792	-1.998418	4.711899	5.650787643	-0.212531	14.405007	0.304712444	5.975168327	-8.839545	11.112843	90.87336006	107.6317994	-94.5009	264.468384	65.68953856	267.6905434	-323.693268	495.121185	0.00856	0.000967081	0.005802	0.009158	0.000451	0.000763531	-0.000654	0.00153	0.000622222	0.000698743	-4.00E-06	0.001744	-4.83E-06	5.52E-05	-0.000102	6.40E-05	-0.060044111	0.026934152	-0.112696	-0.028135	1.7190495
3	1	2	1	3	-2.578194889	0.250717689	-2.757769	-1.9874	-2.143915944	0.125816802	-2.349792	-1.998418	5.432401111	5.820154456	-0.212531	14.405007	0.803712556	6.475412619	-8.839545	11.112843	76.44176222	135.923585	-271.69751	264.468384	52.30138122	269.1382186	-323.693268	495.121185	0.008338944	0.001301737	0.004838	0.009158	0.000426389	0.000774517	-0.000654	0.00153	0.000681833	0.00068887	-4.00E-06	0.001744	-5.22E-06	5.50E-05	-0.000102	6.40E-05	-0.059731167	0.026311949	-0.107063	-0.028135	1.671017278
3	1	2	1	4	-2.530162778	0.2940816	-2.757769	-1.889627	-2.135386333	0.133848823	-2.349792	-1.947418	5.985928333	5.724719283	-0.189886	14.405007	1.176402167	6.789949059	-8.839545	11.112843	49.8743985	188.8182242	-481.26297	264.468384	37.86227733	274.2866026	-323.693268	495.121185	0.008054389	0.001666484	0.003839	0.009158	0.000397889	0.000798407	-0.000654	0.00153	0.000718333	0.000667467	-4.00E-06	0.001744	-7.50E-06	5.42E-05	-0.000102	6.40E-05	-0.060759944	0.028187336	-0.116419	-0.028135	1.623625056
3	1	2	1	5	-2.478429444	0.331523352	-2.757769	-1.824884	-2.124309278	0.146864162	-2.349792	-1.8744	6.263641056	5.52527539	-0.101109	14.405007	1.434750556	6.963742604	-8.839545	11.112843	9.722659	261.4258697	-716.045959	264.468384	28.65107089	277.6557875	-323.693268	495.121185	0.007711889	0.002038196	0.002902	0.009158	0.000368889	0.000832795	-0.000791	0.00153	0.000732222	0.000654017	1.00E-06	0.001744	-1.05E-05	5.32E-05	-0.000102	6.40E-05	-0.063071056	0.031603163	-0.124446	-0.028135	1.577096833
3	1	2	1	6	-2.425768778	0.358772666	-2.757769	-1.809478	-2.111473833	0.163361136	-2.349792	-1.814087	6.147972722	5.685816116	-2.183139	14.405007	1.65392	7.085899485	-8.839545	11.112843	-45.02976122	349.3679256	-973.695496	264.468384	32.51883856	277.068171	-323.693268	495.121185	0.007324778	0.00238553	0.00216	0.009158	0.000337389	0.000878124	-0.001093	0.00153	0.000727722	0.000659599	-8.00E-05	0.001744	-1.34E-05	5.20E-05	-1.02E-04	6.40E-05	-0.066522889	0.035370124	-0.130377	-0.028135	1.53163
3	1	2	1	7	-2.375963222	0.371957319	-2.757244	-1.809478	-2.096743944	0.182941749	-2.349792	-1.754155	5.513145111	6.916458093	-11.419315	14.405007	1.976731167	7.262456368	-8.839545	11.112843	-115.4770351	450.0984813	-1254.092285	264.468384	56.6950555	281.8270077	-323.693268	495.121185	0.006913056	0.002673744	0.001741	0.009158	2.96E-04	0.000942355	-0.001395	0.00153	0.000708222	0.000686788	-0.000344	0.001744	-1.58E-05	5.11E-05	-1.02E-04	6.40E-05	-0.070877722	0.038542761	-0.133322	-0.028135	1.487409889
3	1	2	1	8	-2.333883	0.369119663	-2.755577	-1.809478	-2.078528333	0.207636988	-2.349792	-1.673647	4.223355389	9.616668939	-23.084679	14.405007	2.598837611	7.665213047	-8.839545	12.450436	-202.5293787	560.5365654	-1547.925537	264.468384	105.8496474	308.4166173	-323.693268	674.437378	0.006501944	0.002869966	0.001741	0.009156	0.000233222	0.001039282	-0.001742	0.00153	0.000668111	0.000747954	-0.000706	0.001744	-1.71E-05	5.06E-05	-1.02E-04	6.40E-05	-0.075800222	0.040487825	-0.133322	-0.028135	1.444628389
3	1	2	1	9	-2.305573944	0.354111018	-2.751835	-1.809478	-2.05343	0.24230066	-2.349792	-1.546648	2.137655333	13.71142534	-37.218075	14.405007	3.740892	8.590416843	-8.839545	19.667072	-305.5094678	673.531847	-1820.269775	264.468384	180.4786469	364.3016602	-323.693268	1052.710449	0.006120944	0.002950974	0.001741	0.009148	0.000132556	0.001180446	-0.002193	0.00153	0.000583222	0.000895778	-0.00149	0.001744	-1.57E-05	5.12E-05	-1.02E-04	6.40E-05	-0.080878889	0.040859654	-0.133322	-0.028135	1.403494722
3	1	2	1	10	-2.298255389	0.345604556	-2.744115	-1.809478	-2.016180111	0.294295338	-2.349792	-1.345862	-0.868469167	18.97090884	-53.422508	14.405007	5.606815056	10.36794507	-8.839545	29.995609	-419.9077447	775.1033539	-1999.669434	264.468384	275.3244263	439.7451783	-279.308929	1383.530762	0.005800167	0.002916189	0.001741	0.009122	-2.06E-05	0.001364185	-0.002764	0.00153	0.000403333	0.001253804	-0.003146	0.001744	-9.83E-06	5.51E-05	-1.02E-04	7.30E-05	-0.085666944	0.039605551	-0.133322	-0.028135	1.364236889
3	1	2	1	11	-2.320048389	0.385444814	-3.136389	-1.809478	-1.959983056	0.372084691	-2.349792	-1.046721	-4.860807111	25.06637677	-70.545898	14.405007	8.329632444	13.1291616	-8.839545	42.725918	-536.0086761	846.5557035	-1999.669434	264.468384	378.5602984	513.7714264	-176.369156	1578.936768	0.005566556	0.002800565	0.001741	0.009091	-0.000232389	0.001570115	-0.00338	0.00153	5.63E-05	0.001973867	-0.006056	0.001744	2.17E-06	6.54E-05	-1.02E-04	1.53E-04	-0.089731944	0.037024144	-0.133322	-0.028993	1.327103056
3	1	2	1	12	-2.379268778	0.512926098	-3.795866	-1.809478	-1.877352889	0.482859066	-2.349792	-0.633763	-9.801947056	31.51270209	-86.658424	14.405007	11.91615339	16.67388387	-8.839545	56.311222	-640.5428889	873.8925925	-1999.669434	264.468384	472.8385237	563.7110306	-176.369156	1578.936768	0.005437222	0.00267936	0.001741	0.00904	-0.000493556	0.001758142	-0.003845	0.00153	-0.000531333	0.003123219	-0.010234	0.001744	2.01E-05	8.11E-05	-0.000102	2.33E-04	-0.092697167	0.033877062	-0.133322	-0.032551	1.292358889
3	1	2	1	13	-2.483414111	0.728286782	-4.580696	-1.809478	-1.761380444	0.630128862	-2.349792	-0.1082	-15.53652194	37.70437971	-99.57164	14.405007	16.21027456	20.52287573	-7.700558	68.454636	-720.6492003	859.2258074	-1999.669434	264.468384	538.9713371	578.670376	-176.369156	1578.936768	0.005539833	0.002855057	0.001741	0.010887	-0.000877167	0.002088273	-0.005701	0.00153	-0.001613444	0.00532269	-0.018918	0.001744	1.28E-05	9.69E-05	-0.000232	2.33E-04	-0.094269333	0.031494472	-0.133322	-0.038468	1.260269444
3	1	2	1	14	-2.638210778	1.01122273	-5.455394	-1.809478	-1.607181611	0.812084643	-2.349792	0.507147	-21.81276706	43.03143573	-107.520218	14.405007	20.89900906	24.07263811	-4.881592	76.696663	-766.5155528	826.5160177	-1999.669434	264.468384	562.3173369	574.251341	-176.369156	1578.936768	0.006725611	0.006483539	0.001741	0.030299	-0.001566167	0.003087202	-0.010966	0.00153	-4.82E-03	0.014008615	-0.056795	0.001744	-2.97E-04	0.001346284	-0.005679	2.33E-04	-0.094257444	0.031516808	-0.133322	-0.038254	1.2310625
3	1	2	1	15	-2.846960222	1.340439365	-6.3727	-1.809478	-1.413063667	1.021307807	-2.349792	1.170077	-28.31178117	46.98070084	-109.382919	14.405007	25.58223022	26.80673825	-0.913467	79.416389	-771.4990733	820.1801294	-1999.669434	259.914215	539.7199739	588.5386891	-176.369156	1578.936768	0.010315278	0.017020416	0.001741	0.073407	-0.002555778	0.004546459	-0.016283	0.001478	-0.012645278	0.034653613	-0.139789	0.001744	-0.001981722	0.007213032	-0.030377	2.33E-04	-0.092580667	0.034845715	-0.133322	-0.016113	1.204885
3	1	2	1	16	-3.110073778	1.695051205	-7.278442	-1.809478	-1.180811111	1.246315379	-2.339271	1.830754	-34.671085	49.20436359	-109.382919	14.405007	29.89434194	28.48424965	3.370428	79.416389	-732.4845181	886.1762117	-1999.669434	962.176208	481.6769967	642.2627172	-549.652405	1578.936768	0.017047222	0.032858387	0.001741	0.129683	-0.003705722	0.005886427	-0.019221	0.001293	-0.025825556	0.062724892	-0.235795	0.001744	-0.005942167	0.017827605	-0.071298	2.33E-04	-0.089259167	0.040912346	-0.133322	0.004315	1.181770833
3	1	2	1	17	-3.424811667	2.053513984	-8.116158	-1.809478	-0.914824611	1.474537293	-2.293618	2.448486	-40.5198565	49.59451982	-109.382919	14.405007	33.61018017	29.17489283	7.14838	79.416389	-651.5323892	1032.75215	-1999.669434	1677.300049	406.8218399	716.2669159	-863.681946	1578.936768	0.027073722	0.051946167	0.001741	0.188537	-0.005034111	0.007235429	-0.022618	0.001009	-0.042882222	0.090433551	-0.305356	0.001744	-0.012094333	0.030351244	-0.110701	2.33E-04	-0.084373056	0.048473399	-0.133322	0.022477	1.161625167
3	1	2	1	18	-3.785404778	2.394106739	-8.83422	-1.809478	-0.620641444	1.695019798	-2.220131	3.001679	-45.52995811	48.3528124	-109.382919	14.405007	36.674706	29.12888649	7.214713	79.416389	-536.2360906	1225.222686	-1999.669434	2223.759521	333.362764	783.032289	-934.527527	1578.936768	0.040304111	0.07279548	0.001741	0.24559	-0.007077722	0.010068427	-0.035776	0.000663	-0.061085556	0.111456131	-0.325916	0.001668	-0.019142833	0.04042257	-0.126809	2.33E-04	-0.078002889	0.056518359	-0.133322	0.038758	1.144218333
3	1	2	1	19	-4.183644333	2.696449774	-9.393699	-1.809478	-0.3035795	1.899648217	-2.12974	3.486984	-49.45712456	46.01262463	-109.382919	14.279251	39.16622633	28.61131547	7.214713	79.416389	-397.2123761	1421.331446	-1999.669434	2547.420166	274.0426956	829.74407	-934.527527	1578.936768	0.056130556	0.093170899	0.001741	0.291555	-0.010146889	0.014853255	-0.054582	2.80E-04	-0.076908889	0.121764158	-0.325916	0.001438	-0.026155389	0.04726444	-0.126809	2.33E-04	-0.070186444	0.064450365	-0.133322	0.054222	1.129175611
3	1	2	1	20	-4.609690167	2.943015516	-9.772286	-1.809478	0.032129	2.083033189	-2.034917	3.913013	-52.15016411	43.40764105	-109.382919	12.829992	41.24208433	27.80021386	7.214713	79.416389	-244.8500486	1592.391235	-1999.669434	2648.020996	235.3399928	855.8362846	-934.527527	1578.936768	0.073339722	0.110351681	0.001741	0.315567	-0.013863611	0.019677516	-0.066621	-0.000107	-0.087256444	0.122625571	-0.325916	0.00108	-0.033422722	0.052738958	-0.130769	2.33E-04	-0.060914167	0.071943512	-0.133322	0.06995	1.115960444
3	1	3	1	1	-2.698760111	0.054890967	-2.736952	-2.523657	-2.115876333	0.161295445	-2.420792	-1.891132	1.647497111	3.194538262	-1.002774	9.913144	-1.890308889	7.169778573	-11.561565	8.360295	79.282093	109.4558586	-71.327019	253.979874	17.08674844	315.0156528	-431.997009	436.765778	0.008090222	0.000853617	0.006893	0.009313	0.001531722	0.000914853	0.000239	0.002812	0.000258278	0.000496232	-0.000137	0.001514	-3.38E-05	9.99E-05	-0.000182	1.00E-04	-0.047228222	0.02807297	-0.099617	-0.0182	1.689377056
3	1	3	1	2	-2.682223	0.082350165	-2.736952	-2.434046	-2.130972611	0.180544056	-2.465116	-1.891132	2.325113667	3.829754109	-0.98392	11.194324	-1.742727	7.097278752	-11.561565	8.360295	79.78696817	109.501652	-71.327019	253.979874	15.81621689	313.5015491	-431.997009	436.765778	0.008168	0.000800226	0.00705	0.009313	0.0015105	0.000907408	0.000239	0.002812	0.000355222	0.000578157	-0.000137	0.001608	-3.13E-05	9.90E-05	-0.000182	1.00E-04	-0.044343389	0.024856514	-0.094948	-0.0182	1.6458315
3	1	3	1	3	-2.660008167	0.114411111	-2.736184	-2.337085	-2.144921833	0.197769055	-2.484091	-1.891132	2.98E+00	4.329113764	-0.98392	11.470757	-1.626705389	7.095182375	-11.561565	8.360295	72.26924889	113.8630108	-71.327019	253.979874	11.83696206	308.2548362	-431.997009	413.454163	0.008197111	0.00076596	0.007173	0.009313	0.001465444	0.000914868	0.000239	0.002812	0.000441611	0.000628504	-0.000137	0.001608	-2.96E-05	9.91E-05	-0.000182	1.00E-04	-0.042196444	0.021696602	-0.088236	-0.0182	1.602731
3	1	3	1	4	-2.632601667	0.148959577	-2.730749	-2.242867	-2.158084333	0.211910191	-2.484091	-1.891132	3.529601167	4.602745477	-0.98392	11.470757	-1.545444389	7.13318784	-11.561565	8.360295	54.59771172	137.2848761	-252.799698	253.979874	9.983448111	305.788326	-431.997009	380.090912	0.008171778	0.0008082	0.006717	0.009313	0.001397333	0.00096313	0.00019	0.002812	0.000506556	0.000644538	-1.37E-04	0.001608	-2.94E-05	9.92E-05	-0.000182	1.00E-04	-0.040912944	0.019371622	-0.079846	-0.0182	1.560228722
3	1	3	1	5	-2.6011815	0.182834973	-2.729866	-2.165186	-2.170679167	0.222244851	-2.484091	-1.891132	3.887241722	4.629835473	-0.98392	11.470757	-1.460314667	7.21248166	-11.561565	8.360295	24.00121789	191.5262522	-511.334595	253.979874	15.47613406	312.8937409	-431.997009	440.100281	0.008089833	0.000964375	0.005798	0.009313	0.001307278	0.001067989	-0.000575	0.002812	0.000541833	0.000638383	-1.37E-04	0.001608	-3.13E-05	9.78E-05	-0.000182	1.00E-04	-0.040566556	0.018677819	-0.073611	-0.0182	1.518433944
3	1	3	1	6	-2.567814333	0.211885711	-2.729866	-2.12191	-2.182422889	0.227917235	-2.484091	-1.891132	3.929621444	4.60555949	-0.98392	11.470757	-1.287508889	7.448146146	-11.561565	9.622707	-22.6762745	278.1949932	-831.287354	253.979874	33.98848011	335.952247	-431.997009	572.986816	0.007953222	0.001214758	0.004906	0.009313	0.001194333	0.001232012	-0.001343	0.002812	0.000543111	0.000637543	-1.37E-04	0.001608	-3.51E-05	9.42E-05	-0.000182	1.00E-04	-0.041159333	0.01981551	-0.081085	-0.0182	1.477423778
3	1	3	1	7	-2.535687833	0.231420091	-2.729866	-2.12191	-2.192137667	0.228407319	-2.484091	-1.891132	3.509303778	5.198745958	-6.597362	11.470757	-0.893840056	8.126364607	-11.561565	15.12301	-88.109974	393.2752281	-1201.960205	253.979874	71.46015806	379.7895605	-431.997009	785.375732	0.007769722	0.001509839	0.004141	0.009313	0.001054056	0.0014518	-0.002124	0.002812	0.000509444	0.000675353	-4.73E-04	0.001608	-4.04E-05	8.86E-05	-0.000182	9.70E-05	-0.042617889	0.022162981	-0.08692	-0.0182	1.437255222
3	1	3	1	8	-2.509325944	0.237771788	-2.729866	-2.12191	-2.197320222	0.225785597	-2.484091	-1.891132	2.461121889	7.29401508	-18.240982	11.470757	-0.096506278	9.649170227	-11.561565	22.712303	-173.1597463	528.0404966	-1585.464478	253.979874	132.9577819	443.8139211	-431.997009	1060.591064	0.0075515	0.001803256	0.003593	0.009313	0.000879389	0.001719985	-0.002905	0.002812	0.000440833	0.000775464	-1.14E-03	0.001608	-4.69E-05	8.20E-05	-1.82E-04	8.00E-05	-0.044803889	0.024837915	-0.090544	-0.0182	1.397972667
3	1	3	1	9	-2.494669111	0.23320782	-2.729866	-2.12191	-2.193746111	0.230041622	-2.484091	-1.891132	0.623308	11.10620898	-33.02177	11.470757	1.322122833	12.30627296	-11.561565	32.799526	-275.5643827	667.461168	-1914.610474	253.979874	220.1928766	519.7024727	-431.997009	1357.504639	0.007314444	0.002057395	0.003345	0.009313	0.000663056	0.002022488	-0.003647	0.002812	0.000332611	0.000953208	-1.93E-03	0.001608	-5.44E-05	7.57E-05	-1.82E-04	5.20E-05	-0.047534556	0.027149697	-0.091529	-0.0182	1.359620833
3	1	3	1	10	-2.498937444	0.237946578	-2.782229	-2.12191	-2.175284833	0.264223128	-2.484091	-1.586213	-2.131617889	16.33642808	-50.151157	11.470757	3.573374778	16.10347288	-11.561565	45.337379	-388.6507993	790.349871	-2097.967285	253.979874	328.6047283	592.6029269	-431.997009	1603.308105	0.007077222	0.002241204	0.003345	0.009313	0.000399944	0.002334815	-0.004279	0.002812	0.000166444	0.00124319	-3.06E-03	0.001608	-6.28E-05	7.14E-05	-1.82E-04	2.30E-05	-0.050603278	0.028661124	-0.091529	-0.0182	1.322273333
3	1	3	1	11	-2.530196111	0.297230048	-3.275194	-2.12191	-2.134189889	0.353469157	-2.484091	-1.151423	-5.854205389	22.52218359	-67.987892	11.470757	6.798868111	20.78874156	-11.561565	59.521328	-500.7325551	874.3741315	-2097.967285	253.979874	446.3150232	643.1338947	-431.997009	1697.357056	0.006861333	0.002333668	0.003345	0.009313	9.23E-05	0.002621033	-0.0047	0.002812	-9.71E-05	0.001720513	-0.004872	0.001608	-7.18E-05	7.10E-05	-1.82E-04	2.30E-05	-0.053791389	0.02914368	-0.091529	-0.0182	1.286070778
3	1	3	1	12	-2.596507556	0.440902267	-3.91536	-2.12191	-2.061970389	0.505503787	-2.484091	-0.594191	-10.47716056	29.05616209	-84.197113	11.470757	11.01195828	25.90960652	-11.561565	73.626663	-597.3510548	907.765788	-2097.967285	253.979874	556.1049436	652.982225	-391.246338	1697.357056	0.006691833	0.002335289	0.003345	0.009313	-0.000248333	0.002841351	-0.004812	0.002812	-0.000516778	0.002483098	-0.007691	0.001608	-8.00E-05	7.42E-05	-1.82E-04	2.30E-05	-0.056873556	0.028557287	-0.091529	-0.0182	1.251250111
3	1	3	1	13	-2.704815444	0.660241868	-4.678479	-2.12191	-1.950657278	0.714252788	-2.484091	0.075688	-15.81005639	35.26120264	-96.478828	11.470757	16.06728367	30.85468811	-11.561565	85.258354	-665.804279	899.3386136	-2097.967285	253.979874	639.5171344	619.9069544	-302.32489	1697.357056	0.008576556	0.008776592	0.003345	0.04253	-0.001524167	0.005637068	-0.021142	0.002812	-0.004490278	0.016930099	-0.071596	0.001608	-9.89E-05	0.000108638	-4.17E-04	2.30E-05	-0.059628167	0.027060372	-0.091529	-0.0182	1.218147778
3	1	3	1	14	-2.8600085	0.936845752	-5.523341	-2.12191	-1.794182333	0.968461175	-2.484091	0.826782	-21.57389867	40.52361194	-103.240471	11.470757	21.670577	34.97026634	-11.561565	92.129547	-697.4385173	878.8565805	-2097.967285	253.979874	682.6098824	575.9881503	-169.909973	1697.357056	0.011605667	0.015630544	0.003345	0.063432	-0.003003667	0.007698559	-0.024354	0.002812	-0.010832833	0.030812577	-0.114091	0.001608	-0.000996722	0.003816743	-1.63E-02	2.30E-05	-0.061862722	0.025022069	-0.091529	-0.019344	1.1871665
3	1	3	1	15	-3.064380444	1.252639898	-6.399154	-2.12191	-1.589480944	1.2534389	-2.484091	1.611181	-27.43403189	44.36511405	-103.523026	11.470757	27.44411483	37.76535023	-11.561565	93.14743	-686.7337613	891.4714753	-2097.967285	389.417267	681.8260129	577.2248759	-184.019623	1697.357056	0.015602611	0.022607465	0.003345	0.081096	-0.004091389	0.008222013	-0.024354	0.002812	-0.018959611	0.044119392	-0.145976	0.001608	-0.0039935	0.013073975	-5.41E-02	2.30E-05	-0.063444056	0.02299418	-0.091529	-0.022328	1.158713556
3	1	3	1	16	-3.317242333	1.588521817	-7.248724	-2.12191	-1.336780389	1.552491045	-2.484091	2.379239	-33.01946156	46.48141436	-103.523026	11.470757	33.03434361	39.07658059	-11.004467	93.14743	-631.5593059	978.3747154	-2097.967285	1228.177246	645.365715	640.9508308	-669.978333	1697.357056	0.021369556	0.032135908	0.003345	0.113101	-0.004747722	0.008109286	-0.024354	0.002811	-0.029539333	0.059354191	-0.189829	0.001608	-0.009650556	0.026482247	-1.02E-01	2.30E-05	-0.064299833	0.0216195	-0.091529	-0.026851	1.1331225
3	1	3	1	17	-3.614704778	1.923647959	-8.011657	-2.12191	-1.0389085	1.849621529	-2.484091	3.095557	-37.96002056	46.82884694	-103.523026	11.470757	38.20020983	39.05852697	-9.279299	93.14743	-535.4192039	1141.874452	-2097.967285	1984.501709	588.1325827	728.9724259	-893.260376	1697.357056	0.030224111	0.047094618	0.003345	0.168695	-0.005849667	0.00836535	-0.024354	0.002604	-0.043056833	0.077066902	-0.24237	0.001608	-0.017634444	0.041091	-1.44E-01	2.30E-05	-0.064377389	0.021479307	-0.091529	-0.028247	1.110576667
3	1	3	1	18	-3.949909389	2.23654531	-8.632948	-2.12191	-0.700110167	2.131800659	-2.484091	3.745591	-41.94311528	45.72390289	-103.523026	11.470757	42.83655317	38.03065015	-6.740212	93.14743	-407.7611831	1344.406948	-2097.967285	2540.033691	524.8320702	805.0261752	-893.260376	1697.357056	0.042221	0.065372385	0.003345	0.225109	-0.008340778	0.011708327	-0.042236	0.002202	-0.056848389	0.089824494	-0.246978	0.001608	-0.026735278	0.053312313	-1.64E-01	2.30E-05	-0.063584	0.022932751	-0.091529	-0.01842	1.091051778
3	1	3	1	19	-4.313756722	2.507216584	-9.072909	-2.12191	-0.324965889	2.389732756	-2.484091	4.331805	-44.75604044	43.86575761	-103.523026	11.470757	46.94741083	36.317106	-3.797951	93.14743	-261.1516334	1542.739848	-2097.967285	2829.398438	465.9440206	857.2767945	-893.260376	1697.357056	0.056057	0.082103588	0.003345	0.257877	-0.012089556	0.017502862	-0.065276	0.001632	-0.066912722	0.092993622	-0.246978	0.001608	-0.036290611	0.062821812	-1.72E-01	2.30E-05	-0.061751722	0.026056411	-0.091529	-0.006739	1.074278444
3	1	3	1	20	-4.695843389	2.719014268	-9.311606	-2.12191	0.082346722	2.617462968	-2.484091	4.866511	-46.29564272	42.24280478	-103.523026	11.470757	50.60228672	34.15585666	-0.761619	93.14743	-107.9826178	1708.028023	-2097.967285	2850.499023	416.1853434	889.2631587	-893.260376	1697.357056	0.070424444	0.094886212	0.003345	0.266907	-0.016176111	0.022095346	-0.071926	0.00094	-0.071093389	0.091410017	-0.246978	0.001508	-0.046662222	0.071321431	-1.87E-01	2.30E-05	-0.058657556	0.030714875	-0.091529	0.008005	1.059731111
3	1	4	1	1	-2.677501722	0.136334536	-2.762138	-2.304727	-2.191128444	0.209231696	-2.507381	-1.949651	3.371505778	4.804581853	-0.536213	12.717605	-0.592603667	8.321331126	-12.513871	14.956355	82.08894706	106.7713049	-25.693417	257.61908	95.56007639	346.4179375	-376.022949	630.376648	0.008878333	0.000764062	0.006767	0.009705	0.000786833	0.000929831	-0.000426	0.002129	0.000482278	0.000642078	-7.90E-05	0.00157	-1.63E-05	8.92E-05	-0.000164	1.16E-04	0.016499	0.015245879	-0.018582	0.032376	1.558252389
3	1	4	1	2	-2.646540167	0.175549945	-2.762138	-2.196826	-2.192726556	0.208143133	-2.507381	-1.949651	4.057847667	5.241833255	-0.536213	12.914128	0.175460222	9.174279278	-12.513871	15.878892	81.21001539	107.5422329	-25.693417	257.61908	88.11369172	345.8360064	-376.022949	630.376648	0.008734778	0.001051775	0.005796	0.009705	0.000797889	0.000917744	-0.000426	0.002129	0.000548444	0.00066123	-7.90E-05	0.00157	-1.33E-05	9.14E-05	-0.000164	1.16E-04	0.014293556	0.018482504	-0.027827	0.032376	1.516317389
3	1	4	1	3	-2.609870944	0.216848151	-2.762138	-2.089492	-2.188204056	0.212957892	-2.507381	-1.938059	4.725006	5.513903195	-0.536213	12.914128	0.875957889	9.87253976	-12.513871	15.878892	76.10218367	114.5242842	-110.657211	257.61908	80.24235128	347.7437281	-376.022949	630.376648	0.008528611	0.001404304	0.004793	0.009705	0.000805722	0.000907673	-0.000426	0.002129	0.000600556	0.000660353	-7.90E-05	0.00157	-1.26E-05	9.18E-05	-0.000164	1.16E-04	0.011227222	0.022172129	-0.037937	0.032376	1.475514833
3	1	4	1	4	-2.567790111	0.258306945	-2.762138	-1.989041	-2.178127222	0.226725653	-2.507381	-1.808796	5.326217389	5.586541927	-0.536213	12.914128	1.512832778	10.39503271	-12.513871	15.878892	63.69814856	136.2321394	-248.966049	257.61908	73.4553835	351.5100164	-376.022949	630.376648	0.008261722	0.001788936	0.00382	0.009705	0.000808389	0.000903904	-0.000378	0.002129	0.000637278	0.000647545	-7.90E-05	0.00157	-1.36E-05	9.14E-05	-1.64E-04	1.16E-04	0.007302167	0.026036336	-0.048473	0.032376	1.435921056
3	1	4	1	5	-2.521100667	0.297320964	-2.762138	-1.904994	-2.162990222	0.249770898	-2.507381	-1.691757	5.786641833	5.464561939	-0.536213	12.914128	2.100214278	10.74290306	-12.513871	15.878892	40.80254983	179.5726855	-436.10788	257.61908	69.78280406	354.4299157	-376.022949	630.376648	0.007939611	0.002175967	0.002952	0.009705	0.000801611	0.000913633	-0.000488	0.002129	0.000658667	0.000632919	-7.90E-05	0.00157	-1.52E-05	9.11E-05	-1.64E-04	1.16E-04	0.002579611	0.029813832	-0.058658	0.032376	1.397582556
3	1	4	1	6	-2.471346056	0.330550546	-2.762138	-1.850412	-2.143123667	0.280116045	-2.507381	-1.592053	6.006259944	5.288461606	-0.536213	12.914128	2.6758795	10.93603653	-12.513871	15.878892	4.753635667	245.5896206	-669.337341	257.61908	73.37772983	351.2011626	-376.022949	630.376648	0.007572278	0.002535857	0.00227	0.009705	0.000779	0.000943561	-0.000574	0.002129	0.000666444	0.000625306	-7.90E-05	0.00157	-1.64E-05	9.10E-05	-1.64E-04	1.16E-04	-0.002809222	0.033222104	-0.067441	0.032376	1.360538889
3	1	4	1	7	-2.420996333	0.354125475	-2.762138	-1.841638	-2.118392222	0.315284218	-2.507381	-1.508363	5.865869167	5.495514181	-2.837927	12.914128	3.323176444	10.9937743	-12.513871	15.878892	-46.52734011	331.9275459	-941.56781	257.61908	90.24408167	337.3803529	-376.022949	630.376648	0.007175167	0.002836954	0.001876	0.009705	0.000732	0.00099543	-0.000678	0.002129	0.000662556	0.000630039	-9.20E-05	0.00157	-1.62E-05	9.10E-05	-1.64E-04	1.16E-04	-0.008653944	0.035951279	-0.073587	0.032376	1.324838889
3	1	4	1	8	-2.373581556	0.364306258	-2.762138	-1.841638	-2.087737389	0.353857042	-2.507381	-1.429571	5.230804333	6.779959477	-11.89142	12.914128	4.1799475	10.91042602	-12.513871	15.878892	-114.6982438	434.8122288	-1240.595459	257.61908	126.1002557	318.690264	-358.220825	630.376648	0.006769389	0.003048974	0.001868	0.009705	0.000650222	0.001065275	-0.000876	0.002129	0.000644167	0.000656519	-3.87E-04	0.00157	-1.38E-05	9.07E-05	-1.64E-04	1.16E-04	-0.014667667	0.037695462	-0.075871	0.031795	1.290544333
3	1	4	1	9	-2.333816222	0.359182983	-2.762138	-1.841638	-2.048726389	0.396053531	-2.507381	-1.334092	3.954231778	9.533702165	-23.514519	12.914128	5.424847333	10.6947219	-12.513871	15.878892	-200.4358813	547.5494977	-1539.18335	257.61908	183.8343188	319.9190633	-260.663513	680.99231	0.006380278	0.003149583	0.001868	0.009705	0.000521889	0.001148868	-0.00125	0.002129	0.000595833	0.000739652	-9.49E-04	0.00157	-8.11E-06	8.95E-05	-1.64E-04	1.16E-04	-0.020509222	0.038215392	-0.075871	0.02996	1.257722222
3	1	4	1	10	-2.307677722	0.343094692	-2.762138	-1.841638	-1.997323222	0.443769683	-2.507381	-1.192259	1.890206278	13.6591369	-37.544476	12.914128	7.243852778	10.53152689	-12.513871	21.806124	-301.8220056	657.9790333	-1783.659668	257.61908	261.58498	371.4502655	-226.47377	1138.848389	0.006035056	0.003133137	0.001868	0.009705	0.000335889	0.001247471	-0.001845	2.13E-03	0.000481556	0.000970731	-2.12E-03	0.00157	2.78E-06	8.72E-05	-0.000164	1.16E-04	-0.025820278	0.037423568	-0.075871	0.027058	1.226439667
3	1	4	1	11	-2.302312833	0.336257264	-2.757581	-1.841638	-1.9279955	0.500965047	-2.507381	-0.970657	-1.076135	18.86468476	-53.24218	12.914128	9.784596944	10.99115416	-12.168202	33.219524	-412.4561523	748.1101912	-1893.781372	257.61908	351.8556158	469.5905402	-226.47377	1550.937744	0.005759	0.003019648	0.001868	0.009705	8.62E-05	0.001365564	-0.00262	2.13E-03	0.000242833	0.001484406	-0.004281	0.00157	2.09E-05	8.71E-05	-0.000164	1.75E-04	-0.030268389	0.035476434	-0.075871	0.023337	1.196771167
3	1	4	1	12	-2.325613333	0.38118937	-3.17699	-1.841638	-1.834246611	0.574573588	-2.507381	-0.6386	-4.984062889	24.73141309	-69.107498	12.914128	13.108113	12.85008116	-9.58261	47.655087	-521.1989171	799.9012316	-1893.781372	257.61908	442.2268961	577.7911691	-226.47377	1802.558716	0.005570889	0.002862947	0.001868	0.009705	-0.000219722	0.001498166	-0.003406	2.13E-03	-0.000189056	0.002368393	-0.007584	0.00157	4.68E-05	9.74E-05	-0.000138	3.01E-04	-0.033587278	0.032864822	-0.075871	0.019022	1.16881
3	1	4	1	13	-2.385380556	0.512100604	-3.817361	-1.841638	-1.709526944	0.674582014	-2.507381	-0.176406	-9.7627835	30.71008393	-83.136665	12.914128	17.15504517	16.29305248	-5.161314	63.262169	-615.0254366	806.4968256	-1893.781372	257.61908	517.4873552	657.5108758	-226.47377	1802.558716	0.005480833	0.002748462	0.001868	0.009618	-0.000555778	0.001614261	-0.00392	0.001961	-8.66E-04	0.003596693	-0.011732	0.00157	7.79E-05	0.000121559	-7.30E-05	4.23E-04	-0.035605667	0.030472318	-0.075871	0.01425	1.142674944
3	1	4	1	14	-2.488326389	0.723659998	-4.562601	-1.841638	-1.548329222	0.81104903	-2.507381	0.415769	-15.23448672	36.21491201	-93.538757	12.914128	21.73290217	20.64810763	0.149274	77.240112	-682.9188454	779.7079993	-1893.781372	256.458679	562.6515567	689.4854	-226.47377	1802.558716	0.005885333	0.003747407	0.001868	0.016899	-0.001021833	0.002007901	-0.006428	0.001646	-0.002442278	0.007217366	-0.02757	0.00157	-0.000172222	0.001105098	-4.58E-03	4.23E-04	-0.036259556	0.02944865	-0.075871	0.009046	1.118497611
3	1	4	1	15	-2.639288667	0.994215569	-5.37634	-1.841638	-1.347311944	0.988377913	-2.483303	1.11093	-21.14476422	40.74092843	-99.211037	12.914128	26.53257094	24.9325294	5.344963	86.543312	-717.2454378	748.912125	-1893.781372	221.966736	567.8355573	690.374771	-226.47377	1802.558716	0.007475389	0.008443275	0.001868	0.037992	-0.001728222	0.00300377	-0.011069	0.001249	-0.006152611	0.016486985	-0.065656	0.00157	-0.000993833	0.003614134	-0.014783	4.23E-04	-0.035589611	0.030652522	-0.075871	0.021105	1.096391944
3	1	4	1	16	-2.840739111	1.303043875	-6.216118	-1.841638	-1.106119667	1.201581808	-2.418299	1.858158	-27.18857739	43.91598272	-99.562424	12.914128	31.196828	28.35402981	9.718251	89.30159	-712.9796585	754.7722888	-1893.781372	298.750763	533.8702796	704.9322559	-226.47377	1802.558716	0.011355722	0.018828323	0.001868	0.078805	-0.002698444	0.004455293	-0.016215	0.000838	-0.013809444	0.03470849	-0.136425	0.00157	-0.003757056	0.012010926	-0.049666	4.23E-04	-0.033720278	0.034007638	-0.075871	0.036972	1.076433556
3	1	4	1	17	-3.092431611	1.630764408	-7.035714	-1.841638	-0.827364778	1.438016238	-2.321332	2.599289	-33.02775856	45.51585916	-99.562424	12.914128	35.43040889	30.56155019	9.748915	89.30159	-667.9901761	830.7081247	-1893.781372	978.117798	473.3576063	756.8970962	-633.797607	1802.558716	0.017686889	0.032189794	0.001868	0.122346	-0.0037795	0.005726249	-0.018621	0.000468	-0.025008333	0.055658973	-0.200031	0.00157	-0.009145056	0.024953976	-0.096875	4.23E-04	-0.030816778	0.038686207	-0.075871	0.049177	1.058658556
3	1	4	1	18	-3.391201778	1.95795863	-7.786649	-1.841638	-0.515612833	1.682560396	-2.202708	3.290203	-38.32174694	45.50844622	-99.562424	12.914128	39.08612139	31.62941364	9.748915	89.30159	-584.8224769	975.5582619	-1893.781372	1607.670654	404.4692922	825.5419583	-925.70343	1802.558716	0.026379	0.047024397	0.001868	0.164103	-0.005009111	0.006996065	-0.021665	0.000167	-0.038232056	0.074170388	-0.236457	0.001476	-0.016759111	0.038947476	-0.136937	4.23E-04	-0.0270275	0.043810119	-0.075871	0.057859	1.043062889
3	1	4	1	19	-3.731127389	2.265259563	-8.423388	-1.841638	-0.175929389	1.92207156	-2.072059	3.911594	-42.77479983	44.12088074	-99.562424	12.914128	42.17156367	31.84521999	9.748915	89.30159	-471.0720191	1156.82841	-1893.781372	2100.476074	342.6987641	883.1799222	-935.264282	1802.558716	0.037540333	0.063167284	0.001868	0.207671	-0.006991611	0.00989747	-0.035518	-6.20E-05	-0.051733222	0.08744731	-0.241545	0.001289	-0.025209889	0.050006629	-0.152013	4.23E-04	-0.022426611	0.048812281	-0.075871	0.064234	1.029582
3	1	4	1	20	-4.104115056	2.534497931	-8.910604	-1.841638	0.187246556	2.147144247	-1.938059	4.465108	-46.17294722	41.87796099	-99.562424	12.467129	44.79776733	31.49666202	9.748915	89.30159	-337.0192718	1338.347658	-1893.781372	2397.920898	297.0851486	919.6167876	-935.264282	1802.558716	0.050876444	0.07934067	0.001868	0.245846	-0.009950778	0.014565566	-0.053327	-0.000236	-0.063108056	0.093267369	-0.241545	0.001033	-0.033741944	0.057915302	-0.153504	4.23E-04	-0.016980056	0.053425843	-0.075871	0.070211	1.018044
3	1	4	1	21	-4.500676444	2.750007704	-9.227597	-1.841638	0.570700056	2.351828674	-1.808796	4.964104	-48.39178772	39.58344114	-99.562424	11.069841	47.12298267	30.76611283	9.748915	89.30159	-192.5545374	1495.35461	-1893.781372	2489.708008	270.7219954	937.2715854	-935.264282	1802.558716	0.065321056	0.092956746	0.001868	0.264796	-0.013435611	0.018948805	-0.062963	-0.000378	-0.070005333	0.092834593	-0.241545	0.000734	-0.042812111	0.064700395	-0.163223	4.23E-04	-0.010559944	0.057544078	-0.075871	0.077625	1.008123111
3	3	1	1	1	-1.110376389	0.151913427	-1.355322	-0.844051	-2.860975556	0.110612832	-3.003645	-2.734228	3.621450778	1.394092475	1.356897	5.442209	1.046668778	2.927119723	-4.08318	5.39144	-19.33474567	78.90676899	-121.793747	102.789543	10.47420417	138.0157245	-199.901398	191.715714	0.013109222	0.004379481	0.002751	0.016674	-0.003695667	0.000882223	-0.004995	-0.001835	0.000829	0.000392274	0.000126	0.001441	-5.12E-05	0.000120055	-0.000237	0.000137	-0.136842722	0.022557902	-0.18194	-0.114929	1.513169333
3	3	1	1	2	-1.080917	0.153030255	-1.309514	-0.825053	-2.851871944	0.108587143	-3.003645	-2.734228	3.424261556	1.37225776	1.356897	5.250116	1.058987833	2.904640608	-3.861437	5.39144	-25.35198956	80.2445061	-121.793747	102.789543	-7.820035278	135.4097508	-199.901398	191.715714	0.012352278	0.005224092	0.000858	0.016674	-0.003844556	0.000768558	-0.004995	-0.002271	0.000750444	0.000403916	2.70E-05	0.00143	-5.32E-05	0.000116996	-0.000237	0.000101	-0.132829444	0.020383954	-0.17517	-0.109701	1.488760833
3	3	1	1	3	-1.053305333	0.154191645	-1.268445	-0.812504	-2.843325833	0.103086895	-3.003645	-2.734228	3.198917667	1.394179666	1.156408	5.250116	0.916334833	3.141721635	-5.041437	5.39144	-26.79069072	81.13529632	-121.793747	102.789543	-25.37489067	128.3166965	-199.901398	179.47197	0.011478222	0.006012119	-0.000735	0.016674	-0.003936556	0.000660658	-0.004995	-0.002703	0.000670278	0.000404307	-1.30E-05	0.001255	-5.28E-05	0.000117594	-0.000237	0.000101	-0.128719667	0.018736013	-0.168348	-0.101194	1.465876444
3	3	1	1	4	-1.027601722	0.15478023	-1.235562	-0.80578	-2.836599778	0.095772517	-3.003645	-2.734228	2.977750056	1.498101658	0.456065	5.250116	0.636073	3.514978172	-5.932631	5.39144	-25.74136289	80.13433597	-121.793747	102.789543	-39.814521	118.1287924	-199.901398	153.787994	0.010510444	0.006690593	-0.001921	0.016674	-0.003963556	0.000615679	-0.004995	-0.00307	0.000599944	0.000406715	-1.30E-05	0.001183	-5.04E-05	0.000119875	-0.000237	0.000101	-0.1243305	0.018151325	-0.161487	-0.089343	1.444446389
3	3	1	1	5	-1.003676222	0.154026572	-1.211667	-0.804903	-2.832724667	0.089843637	-2.993992	-2.734228	2.769895	1.683203637	-0.334707	5.250116	0.2527595	3.885361407	-6.382127	5.39144	-25.31567828	79.61273224	-114.131424	102.789543	-49.52230561	108.0311811	-199.901398	129.227539	0.009479167	0.007213821	-0.002618	0.016674	-0.003926556	0.000688269	-0.004995	-0.002404	0.000546389	0.000416383	-1.30E-05	0.001183	-4.68E-05	0.000121885	-0.000237	0.000101	-0.119501	0.019217122	-0.154604	-0.074556	1.4243005
3	3	1	1	6	-0.981436833	0.151100795	-1.195443	-0.804903	-2.832387111	0.089211279	-2.987916	-2.734228	2.555822111	1.95511925	-1.446126	5.250116	-0.189298778	4.157152721	-6.382127	5.39144	-29.0484905	84.93716639	-171.613525	102.789543	-53.6488065	102.0550816	-199.901398	120.236778	0.008419056	0.007545425	-0.002772	0.016674	-0.003835667	0.000858284	-0.004995	-0.001697	0.000511167	0.000428546	-1.30E-05	0.001183	-4.20E-05	0.000122605	-0.000237	0.000101	-0.114116222	0.022157192	-0.147772	-0.057678	1.405166333
3	3	1	1	7	-0.961079167	0.145139214	-1.183896	-0.804903	-2.835879611	0.096116172	-3.03859	-2.734228	2.285753444	2.375728054	-3.194933	5.250116	-0.641387333	4.268745595	-6.382127	5.39144	-40.45208628	101.8596305	-268.282043	102.789543	-51.45602317	106.3314641	-199.901398	159.092331	0.007368167	0.007661418	-0.002772	0.016674	-0.003709	0.00105883	-0.004995	-0.001199	0.000491	0.000437744	-1.30E-05	0.001183	-3.56E-05	0.000121569	-0.000237	0.000101	-0.108117722	0.026666416	-0.141159	-0.039799	1.386677278
3	3	1	1	8	-0.943340889	0.135496376	-1.172828	-0.804903	-2.843076889	0.109096277	-3.079021	-2.734228	1.881620667	3.062487291	-5.917493	5.250116	-1.046899222	4.180994271	-6.382127	5.39144	-62.42682728	132.3134475	-402.462433	102.789543	-41.2473215	129.9770178	-199.901398	303.993408	0.006365	0.007552657	-0.002772	0.016628	-0.003568056	0.001237428	-0.004995	-0.000996	0.000476222	0.000445103	-1.30E-05	0.001183	-2.68E-05	0.000117781	-0.000237	0.000101	-1.01E-01	0.032196514	-0.135015	-0.022012	1.368395389
3	3	1	1	9	-0.929718778	0.122798241	-1.158045	-0.804903	-2.853327944	0.123877452	-3.099095	-2.734228	1.245306333	4.136718346	-9.90264	5.250116	-1.328842722	3.936384171	-6.382127	5.39144	-96.58599978	174.6216518	-566.457886	102.789543	-20.04766617	177.4125256	-199.901398	484.945099	0.005446778	0.007229308	-0.002772	0.016395	-0.003433611	0.00136445	-0.004995	-0.000996	0.000449278	0.000460059	-1.70E-05	0.001183	-1.54E-05	0.000109244	-0.000237	0.000101	-0.094283611	0.038229604	-0.129579	-0.005148	1.349849556
3	3	1	1	10	-0.922585778	0.112010422	-1.136766	-0.804903	-2.865224278	0.135469782	-3.099095	-2.734228	0.271854	5.681218075	-15.358458	5.250116	-1.381026944	3.847271032	-6.382127	5.368195	-142.9541363	226.1705547	-747.492859	102.789543	15.14820756	241.589914	-199.901398	675.102112	0.004647278	0.006725513	-0.002772	0.015932	-0.003324389	0.001430003	-0.004995	-0.000996	0.000383778	0.000511867	-0.000536	0.001183	-4.22E-06	9.45E-05	-0.000237	0.000101	-0.086505333	0.044375199	-0.125012	0.01043	1.330582889
3	3	1	1	11	-0.925187889	0.117679314	-1.183604	-0.804903	-2.876345056	0.140086608	-3.099095	-2.734228	-1.137262611	7.737358236	-22.360855	5.250116	-1.076372556	4.563596766	-6.382127	10.851974	-199.9512163	282.7860324	-923.157898	97.335861	65.05269622	308.5179577	-199.901398	837.62854	0.003996056	0.006107688	-0.002772	0.015195	-0.003255778	0.001444036	-0.004995	-0.000996	0.000244444	0.000684961	-0.001642	0.001183	-4.44E-07	8.56E-05	-0.000194	0.000101	-0.0781765	0.05038498	-0.121433	0.024907	1.3101955
3	3	1	1	12	-0.941540167	0.158087752	-1.402332	-0.804903	-2.883163833	0.138202754	-3.099095	-2.734228	-3.060666278	10.29730443	-30.744423	5.250116	-0.296815278	6.385425182	-6.382127	18.4126	-263.9038488	336.6385646	-1053.811523	74.338593	125.8486743	364.4763816	-199.901398	935.1297	0.003517667	0.005484348	-0.002772	0.014127	-0.003239333	0.001439865	-0.004995	-0.000996	-1.11E-05	0.001095064	-0.003532	0.001183	-1.54E-05	0.000132397	-0.000464	0.000101	-0.0692645	0.056141932	-0.118952	0.038983	1.288376167
3	3	1	1	13	-0.976199	0.2370659	-1.696011	-0.804903	-2.881292	0.14030018	-3.099095	-2.718016	-5.535660167	13.26690176	-39.924381	5.250116	1.021105444	8.969029101	-6.382127	26.437469	-328.0523389	376.0955755	-1080.334229	37.476456	188.7510232	400.8393714	-166.353607	935.1297	0.003229333	0.005009649	-0.002772	0.012708	-0.003280111	0.001469847	-0.004995	-0.000996	-0.000422833	0.00179166	-0.006229	0.001174	-6.14E-05	0.000256329	-0.000947	0.000101	-0.059670944	0.061637087	-0.117935	0.053732	1.264927944
3	3	1	1	14	-1.033801167	0.350138227	-2.067738	-0.804903	-2.866145444	0.168663162	-3.099095	-2.464193	-8.528205278	16.42274279	-48.749992	5.250116	2.849035111	11.86148723	-6.382127	33.951614	-383.0176786	391.5134117	-1080.334229	-7.436142	242.8525365	415.5407724	-144.928558	935.1297	0.003136944	0.004836916	-0.002772	0.011045	-0.003372278	0.001573442	-0.005771	-9.96E-04	-0.001010389	0.002727123	-0.009402	0.001035	-1.46E-04	0.000435809	-0.001558	0.000101	-0.049227611	0.066941229	-0.117935	7.04E-02	1.239791444
3	3	1	1	15	-1.118335722	0.492776284	-2.508511	-0.804903	-2.833808111	0.237283587	-3.099095	-2.152156	-11.91928811	19.43586168	-55.789375	4.991884	5.068647722	14.68715769	-6.382127	39.895363	-420.2972781	385.5493327	-1080.334229	-51.558693	280.0222901	413.1719045	-144.928558	935.1297	0.003330444	0.005223285	-0.002772	0.014461	-0.0036145	0.002010866	-0.00873	-9.96E-04	-1.85E-03	0.004062503	-0.014088	0.000802	-2.25E-04	0.000527846	-0.001558	0.000101	-0.037710222	0.072177303	-0.117935	9.01E-02	1.21E+00
3	3	1	1	16	-1.232455944	0.659525068	-2.997561	-0.804903	-2.781668	0.340352316	-3.099095	-1.79927	-15.53315989	21.98668626	-60.057808	4.390805	7.516073389	17.15311085	-6.382127	43.468697	-436.262964	375.1927608	-1080.334229	-84.810379	298.1387157	404.7265828	-144.928558	935.1297	0.003907	0.006341742	-0.002772	0.019402	-0.003899833	0.002477207	-0.009789	-9.96E-04	-3.03E-03	0.005894991	-0.020346	0.000536	-4.18E-04	0.000919821	-0.003447	0.000101	-0.024868444	0.077497419	-0.117935	1.14E-01	1.18E+00
3	3	1	1	17	-1.377221722	0.843453943	-3.509475	-0.804903	-2.708540278	0.466834474	-3.099095	-1.427678	-19.19033756	23.87174224	-61.438393	3.578378	10.03762644	19.06379343	-6.382127	44.430027	-432.6614931	379.0560411	-1080.334229	-19.983902	300.423783	402.690898	-144.928558	935.1297	0.006407611	0.012994009	-0.002772	0.051953	-0.004470333	0.003632808	-0.015164	-9.96E-04	-6.15E-03	0.013676455	-0.055728	0.000298	-1.56E-03	0.004809928	-0.020481	0.000101	-0.010466778	0.083071554	-0.11739	1.41E-01	1.16E+00
3	3	1	1	18	-1.552294889	1.036897805	-4.021534	-0.804903	-2.614374222	0.607065044	-3.099095	-1.058769	-22.74418483	25.01688145	-61.438393	2.709854	12.52313656	20.33149107	-6.382127	44.430027	-413.8082131	404.1394187	-1080.334229	238.501968	292.187432	412.7548058	-248.336334	935.1297	0.012099833	0.027072274	-0.002772	0.107278	-0.005544	0.00592789	-0.024321	-9.96E-04	-0.012451111	0.028555237	-0.1131	0.000143	-4.34E-03	0.012378943	-0.050076	0.000101	0.005669833	0.089073926	-0.114929	1.73E-01	1.125813111
3	3	1	1	19	-1.756291444	1.232178383	-4.515989	-0.804903	-2.499821333	0.752873696	-3.099095	-0.708706	-26.08714117	25.43239098	-61.438393	1.892803	14.90741706	20.957267	-6.382127	44.430027	-383.8064656	446.5374457	-1080.334229	438.896942	277.7893963	432.5994373	-394.799438	935.1297	0.020701444	0.043524662	-0.002772	0.15758	-0.007059722	0.008623157	-0.032162	-9.96E-04	-0.021239389	0.044402077	-0.158063	0.000143	-8.58E-03	0.020884487	-0.07612	0.000101	0.023618889	0.095651794	-0.109701	2.08E-01	1.095586833
3	3	1	1	20	-1.987080556	1.421929872	-4.979257	-0.804903	-2.365917278	0.897299899	-3.099095	-0.387251	-29.14095933	25.17393997	-61.438393	1.156408	17.15295989	20.99334303	-6.382127	44.430027	-345.4507472	499.479954	-1080.334229	597.196167	259.6252507	457.5380597	-471.883179	935.1297	0.031731222	0.060172397	-0.002772	0.199394	-0.009021111	0.011534127	-0.03982	-9.96E-04	-3.15E-02	0.058354917	-0.184708	0.000143	-1.36E-02	0.028243735	-0.09028	0.0001	0.043341611	0.102872749	-0.101194	2.45E-01	1.07E+00
3	3	1	1	21	-2.241974111	1.599171982	-5.400588	-0.804903	-2.213938611	1.03437371	-3.099095	-0.0994	-31.84465367	24.32776007	-61.438393	0.456065	19.23450467	20.51533506	-6.382127	44.430027	-300.2990723	557.6417171	-1080.334229	726.525879	238.9772702	483.5298597	-495.935333	935.1297	0.045194444	0.077186425	-0.002772	0.241603	-0.011753944	0.015426807	-0.053118	-9.96E-04	-0.042629167	0.069941392	-0.200294	0.000143	-1.90E-02	0.034139397	-0.097051	7.90E-05	0.0646745	0.110657076	-0.089343	2.83E-01	1.035895944
3	3	1	1	22	-2.517824778	1.75729241	-5.771092	-0.804903	-2.045342167	1.158973504	-3.099095	0.153188	-34.14594389	23.01640756	-61.438393	-0.334707	21.1359145	19.61172081	-6.382127	44.430027	-249.0626026	617.3272227	-1080.334229	832.789551	217.0699436	507.2064153	-495.935333	935.1297	0.060973722	0.094154795	-0.002772	0.282106	-0.015482556	0.02050864	-0.070304	-9.96E-04	-0.053828444	0.07834979	-0.201598	0.000143	-2.45E-02	0.038679246	-0.099857	4.70E-05	0.087327389	0.118715639	-0.074556	3.18E-01	1.007256389
3	3	2	1	1	-1.096857889	0.18442887	-1.384141	-0.778545	-2.821676444	0.069590227	-2.929616	-2.715098	4.169146833	1.274832674	2.357397	6.238289	-1.404829	4.241359681	-6.727881	4.494009	-11.77114167	102.2941311	-229.8694	128.332764	2.700325556	177.5207558	-290.670776	221.770187	0.012664	0.003665771	0.003642	0.015683	-0.002570722	0.000922961	-0.003443	-0.000364	0.000931333	0.000319858	0.00015	0.001309	2.82E-05	0.000138456	-0.000183	0.00019	-0.1749425	0.004871123	-0.18286	-0.169569	1.613798833
3	3	2	1	2	-1.062529944	0.185314474	-1.347576	-0.766238	-2.833258167	0.078524237	-2.985656	-2.715098	3.976737833	1.558952197	0.365252	6.238289	-1.404750333	4.241255156	-6.726465	4.494009	-33.66875522	112.2424664	-265.82428	107.2742	-3.259804889	175.1124375	-290.670776	221.770187	0.012013778	0.004472623	0.001718	0.015683	-0.002757056	0.000778507	-0.003718	-0.000745	0.000881111	0.000387134	7.00E-06	0.001309	2.78E-05	0.000138058	-0.000183	0.00019	-0.175331111	0.004995539	-0.18286	-0.169569	1.579663389
3	3	2	1	3	-1.030578944	0.182840272	-1.30649	-0.766238	-2.845089	0.092590612	-3.041724	-2.715098	3.608000889	2.084452329	-1.978204	6.238289	-1.459159056	4.302500672	-6.726465	4.494009	-53.88412411	125.6028173	-299.944366	107.2742	-8.106282833	171.2893982	-290.670776	221.770187	0.011238778	0.005252806	2.80E-05	0.015683	-0.002933611	0.000644123	-0.003923	-0.001234	0.000816056	0.000431572	-1.00E-06	0.001309	2.71E-05	0.000137425	-0.000183	0.00019	-0.175477667	0.004945765	-0.18286	-0.169569	1.546978889
3	3	2	1	4	-1.002396611	0.176806444	-1.266007	-0.766238	-2.8575775	0.109552043	-3.093375	-2.715098	3.078669111	2.818989955	-4.63382	6.238289	-1.539855	4.365034418	-6.726465	4.494009	-73.13567361	143.0019864	-351.41037	107.2742	-7.822182833	171.6557747	-290.670776	221.770187	0.010360111	0.005949191	-0.001301	0.015683	-0.0030905	0.000541551	-0.004058	-0.001783	0.000750778	0.000445274	-1.00E-06	0.001309	2.59E-05	0.000136678	-0.000183	0.00019	-0.175214722	0.005290412	-0.18286	-1.67E-01	1.515824667
3	3	2	1	5	-0.979267778	0.16726684	-1.230196	-0.766238	-2.870753278	0.127110971	-3.131683	-2.715098	2.389072944	3.783837779	-7.835044	6.238289	-1.589528667	4.377796946	-6.726465	4.494009	-94.22064939	166.8643515	-439.043274	107.2742	0.629375611	186.600015	-290.670776	371.609131	0.009409111	0.006507538	-0.002128	0.015683	-0.0032235	0.000493382	-0.004177	-0.002323	0.000698278	0.00043975	-1.00E-06	0.001309	2.46E-05	0.000136298	-0.000183	0.00019	-0.174305778	0.007224846	-0.18286	-0.154002	1.486167167
3	3	2	1	6	-0.962578667	0.155317272	-1.200969	-0.766238	-2.884069667	0.142518946	-3.144583	-2.715098	1.508324944	5.04559977	-11.951208	6.238289	-1.529365333	4.404112325	-6.726465	4.494009	-121.2210614	201.2738312	-572.271118	107.2742	19.41032128	223.5255667	-290.670776	559.827209	0.008426889	0.006880864	-0.002325	0.015683	-0.003337167	0.000509148	-0.004369	-0.002764	0.000665333	0.000431527	-1.00E-06	0.001309	2.32E-05	1.37E-04	-1.83E-04	1.90E-04	-0.172473111	0.01141763	-0.18286	-0.136755	1.457857667
3	3	2	1	7	-0.954129	0.145406266	-1.177863	-0.766238	-2.896242722	0.152877851	-3.144583	-2.715098	0.368721944	6.700522708	-17.372896	6.238289	-1.266023278	4.726921586	-6.726465	6.257958	-158.0618079	248.533437	-743.68811	107.2742	49.47976911	278.5354524	-290.670776	738.798828	0.007460111	0.007036281	-0.002325	0.015683	-0.003443667	0.000583087	-0.004707	-0.002764	0.000647056	0.000428859	-1.00E-06	0.001309	2.03E-05	1.39E-04	-1.83E-04	1.90E-04	-0.169427611	0.017777599	-0.18286	-0.11475	1.430645389
3	3	2	1	8	-0.956433333	0.149433365	-1.219341	-0.766238	-2.905170111	0.156497299	-3.144583	-2.715098	-1.126038556	8.841909558	-24.34601	6.238289	-0.7047025	5.75262306	-6.726465	13.109236	-206.6832507	304.7648952	-922.139648	107.2742	89.78743378	339.8081062	-290.670776	876.272095	0.006555667	0.006963071	-0.002325	0.015625	-0.003561278	0.00071439	-0.005245	-0.002764	0.000621056	0.000438135	-1.00E-06	0.001309	1.12E-05	1.53E-04	-2.84E-04	1.90E-04	-0.164889444	0.026135014	-0.18286	-0.088127	1.404206
3	3	2	1	9	-0.972896333	0.185058904	-1.454642	-0.766238	-2.907987778	0.155885916	-3.144583	-2.715098	-3.075998944	11.4994494	-32.74189	6.238289	0.230434	7.629513079	-6.726465	20.862494	-264.9764077	358.1666857	-1047.251221	107.2742	136.824416	394.0137992	-290.670776	935.978516	0.0057565	0.006680708	-0.002325	0.015406	-0.003710222	0.000911273	-0.005991	-0.002764	0.000544611	0.000538249	-0.000709	0.001309	-1.28E-05	2.07E-04	-5.95E-04	1.90E-04	-0.158595389	0.036353961	-0.18286	-0.057186	1.378189889
3	3	2	1	10	-1.0077	0.261267668	-1.765039	-0.766238	-2.9013295	0.162621784	-3.144583	-2.692575	-5.542312111	14.56419294	-41.800198	6.238289	1.5757045	10.14549781	-6.726465	28.708878	-325.6544121	392.4474715	-1047.251221	107.2742	185.1309244	429.921649	-290.670776	935.978516	0.005095944	0.00624403	-0.002325	0.015007	-0.003907278	0.001172376	-0.006886	-0.002764	0.000361611	0.000906336	-0.002566	0.001309	-6.23E-05	3.23E-04	-1.07E-03	1.90E-04	-0.150305667	0.048279954	-0.18286	-0.022346	1.352284944
3	3	2	1	11	-1.065268222	0.375507247	-2.151312	-0.766238	-2.881726	0.196560702	-3.144583	-2.421449	-8.503572556	17.75216006	-50.103092	6.238289	3.3159495	12.93971068	-6.726465	35.61171	-378.3015522	397.3003353	-1047.251221	107.2742	228.5796824	441.8784573	-290.670776	935.978516	0.004594389	0.005743627	-0.002325	0.014421	-0.004157833	0.001469323	-0.007766	-0.002764	2.22E-05	0.001589049	-0.005233	0.001309	-1.45E-04	4.98E-04	-0.001666	1.90E-04	-0.139809778	0.061719566	-0.18286	0.015918	1.326276333
3	3	2	1	12	-1.149426222	0.521586343	-2.60009	-0.766238	-2.846063667	0.268623431	-3.144583	-2.099047	-11.847338	20.67590879	-56.136505	6.238289	5.385366	15.63667754	-6.726465	40.561989	-414.399678	379.7156699	-1047.251221	104.487907	262.0649306	433.1215679	-290.670776	935.978516	0.005103556	0.006946306	-0.002325	0.023586	-0.004989333	0.00357492	-0.018089	-0.002764	-0.001322056	0.005664784	-0.023134	0.001309	-1.81E-04	5.19E-04	-0.001666	1.90E-04	-0.126932111	0.076438739	-0.18286	0.057099	1.300079111
3	3	2	1	13	-1.262723833	0.691857732	-3.08692	-0.766238	-2.791969889	0.373326176	-3.144583	-1.745416	-15.41023394	22.99937359	-59.144627	6.238289	7.683698389	17.91456933	-6.726465	42.92226	-430.9568073	361.8358273	-1047.251221	75.047348	282.8994753	415.8328165	-290.670776	935.978516	0.006431278	0.010193939	-0.002325	0.037515	-0.0059685	0.005084768	-0.020597	-0.002764	-0.003544056	0.010438253	-0.038767	0.001309	-4.19E-04	0.001106794	-0.004337	1.90E-04	-0.1115445	0.092149112	-0.18286	0.100531	1.273730556
3	3	2	1	14	-1.406263444	0.877677514	-3.585834	-0.766238	-2.718002	0.499895947	-3.144583	-1.383676	-19.02995156	24.54153167	-59.362179	6.238289	10.10035728	19.55911392	-6.726465	42.92226	-429.5401034	363.9771219	-1047.251221	100.548019	290.9453076	405.3511381	-264.294159	935.978516	0.009502222	0.017706274	-0.002325	0.067835	-0.007138278	0.006537267	-0.023896	-0.002764	-7.52E-03	0.01879529	-0.070342	0.001251	-0.001665833	0.005292847	-0.02241	1.90E-04	-0.093579056	0.10848371	-0.18286	0.14527	1.25E+00
3	3	2	1	15	-1.579889722	1.070309627	-4.07629	-0.766238	-2.623630611	0.638173875	-3.144583	-1.034015	-22.56923572	25.26618376	-59.362179	6.151893	12.53278689	20.49571103	-6.726465	42.92226	-412.9763874	391.4590974	-1047.251221	319.696198	287.7900664	410.1203256	-321.088501	935.978516	0.015266778	0.030536085	-0.002325	0.114968	-0.008576778	0.008164426	-0.028657	-0.002785	-0.014004111	0.031441184	-0.115379	0.001047	-0.004455111	0.012550654	-0.050089	1.90E-04	-0.073039	0.124977441	-0.18286	0.190079	1.221110556
3	3	2	1	16	-1.782417389	1.261543074	-4.543648	-0.766238	-2.509122222	0.779615046	-3.144583	-0.708818	-25.91289139	25.22410442	-59.362179	5.462501	14.89685839	20.77966679	-6.726465	42.92226	-383.4099252	438.0844693	-1047.251221	485.649048	276.2470671	426.5882342	-385.558533	935.978516	0.023772278	0.04617369	-0.002325	0.162668	-0.010386778	0.010169961	-0.035365	-0.00292	-0.022586667	0.045176116	-0.153439	0.000741	-0.008505556	0.020325848	-0.072736	1.90E-04	-0.050008667	0.141065124	-0.18286	0.233508	1.195166278
3	3	2	1	17	-2.011771278	1.443865115	-4.976855	-0.766238	-2.375349667	0.917565704	-3.144583	-0.411805	-28.95940122	24.51328647	-59.362179	4.196409	17.13690467	20.5372118	-6.726465	42.92226	-342.2988247	495.4845025	-1047.251221	622.670776	260.1404942	445.9601067	-385.558533	935.978516	0.034648278	0.062376879	-0.002325	0.203462	-0.012695278	0.012761317	-0.044473	-3.16E-03	-0.032367556	0.057268595	-0.175315	0.000551	-0.013264056	0.027075751	-0.085463	1.84E-04	-0.024667611	0.156089841	-0.18286	2.74E-01	1.169644444
3	3	2	1	18	-2.265074111	1.610428426	-5.366559	-0.766238	-2.223507167	1.047150883	-3.144583	-0.141059	-31.61787189	23.2692556	-59.362179	2.452201	19.23253328	19.88749898	-6.726465	42.92226	-291.0311356	557.1075639	-1047.251221	742.200378	243.4087906	462.6577414	-385.558533	935.978516	0.047622389	0.078261084	-0.002325	0.239211	-0.015776278	0.016476409	-0.058613	-0.003443	-0.042513222	0.066544753	-0.182208	0.000551	-0.018508056	0.032844301	-0.094208	1.72E-04	0.002688833	0.169323653	-0.182426	0.309556	1.144598056
3	3	2	1	19	-2.538735833	1.755004623	-5.704456	-0.766238	-2.054807444	1.164707181	-3.144583	0.106979	-33.80992022	21.67479793	-59.362179	0.365252	21.19371783	18.89717497	-6.726465	42.92226	-231.327535	618.2741666	-1047.251221	844.79541	228.6445576	475.2200672	-385.558533	935.978516	0.062482833	0.093358241	-0.002325	0.27113	-0.019818	0.021446482	-0.076194	-0.003718	-0.052246667	0.072485507	-0.182208	0.000551	-0.024171389	0.037842298	-0.101768	1.58E-04	0.031629278	0.180004181	-0.180126	0.338502	1.119986944
3	3	3	1	1	-1.083610889	0.184062367	-1.357693	-0.824509	-2.816275056	0.142670807	-2.99914	-2.602377	3.655701111	1.743151509	-0.098183	6.211084	-1.033616944	6.779035388	-9.288855	8.746948	-27.60797794	91.43695788	-169.769897	114.223907	-9.629770611	277.5432833	-453.744781	376.883423	0.012178667	0.00487612	0.000613	0.016008	-0.003778222	0.001852054	-0.006016	-6.80E-05	0.000876944	0.000455183	-3.00E-06	0.00149	3.58E-05	0.000276367	-0.000372	0.000396	-0.078174778	0.025935347	-0.124578	-0.050597	1.558364056
3	3	3	1	2	-1.054166556	0.179985087	-1.321557	-0.824509	-2.8252025	0.153810652	-3.075787	-2.602377	3.399733111	1.983383206	-0.427562	6.211084	-1.152620389	6.903034707	-9.288855	8.746948	-30.95467139	90.01897182	-169.769897	114.223907	-19.86770261	270.3605482	-453.744781	376.883423	0.011283667	0.00579264	-0.001483	0.016008	-0.004060556	0.001626852	-0.006016	-0.000674	0.000816222	0.000493942	-3.00E-06	0.00149	3.98E-05	0.000278545	-0.000372	0.000396	-0.080486167	0.027793343	-0.124578	-0.050597	1.522383778
3	3	3	1	3	-1.026948667	0.174119083	-1.287762	-0.824509	-2.835485389	0.168958057	-3.147413	-2.602377	3.139789889	2.170675951	-0.483116	6.211084	-1.364745333	7.059790934	-9.288855	8.746948	-30.48019461	90.06504658	-169.769897	114.223907	-30.96274961	258.7206521	-453.744781	376.883423	0.010268	0.006617083	-0.003122	0.016008	-0.004270889	0.001390883	-0.006016	-0.00134	0.0007535	0.000519033	-3.00E-06	0.00149	4.13E-05	2.79E-04	-3.72E-04	0.000396	-0.082683611	0.028538631	-0.124578	-0.050597	1.488075722
3	3	3	1	4	-1.001836722	0.166729835	-1.259317	-0.824509	-2.847948278	0.187885087	-3.209793	-2.602377	2.891729833	2.346723216	-0.730716	6.211084	-1.668666222	7.166721402	-9.288855	8.746948	-30.74079822	90.18158179	-169.769897	114.223907	-40.00043544	246.1726937	-453.744781	364.944366	0.009171833	0.007283615	-0.004137	0.016008	-0.004405	0.001194122	-0.006016	-0.001994	0.000697056	0.000537839	-3.00E-06	0.00149	4.31E-05	2.79E-04	-3.72E-04	0.000396	-0.084388778	0.028247607	-0.124578	-0.050597	1.455471611
3	3	3	1	5	-0.978753167	0.157492173	-1.236255	-0.824509	-2.8632965	0.209472402	-3.257674	-2.602377	2.627443222	2.579373396	-1.666746	6.211084	-2.031419278	7.132091943	-9.288855	8.746948	-36.85779667	96.44166298	-179.041321	114.223907	-43.01509572	241.2041047	-453.744781	310.680481	0.008044944	0.007739407	-0.004403	0.016008	-0.004469556	0.001082286	-0.006016	-0.002579	0.000653278	0.000551386	-3.00E-06	0.00149	4.78E-05	2.78E-04	-3.72E-04	0.000396	-0.085255833	0.02761004	-0.124578	-0.050597	1.424483833
3	3	3	1	6	-0.958046	0.145706449	-1.216227	-0.824509	-2.881805278	0.231274786	-3.284297	-2.602377	2.277433222	2.981513764	-3.714738	6.211084	-2.385584556	6.920837562	-9.288855	8.746948	-53.15744961	118.9217829	-331.966064	114.223907	-36.37299233	252.7443322	-453.744781	425.347717	0.006941556	0.007950248	-0.004403	0.015988	-0.004480944	0.001062112	-0.006016	-0.002784	0.0006235	0.000558679	-3.00E-06	0.00149	5.76E-05	2.73E-04	-3.72E-04	0.000396	-0.085002056	0.027940658	-0.124578	-0.04867	1.394915722
3	3	3	1	7	-0.940795944	0.130978237	-1.195462	-0.824509	-2.903056278	0.249791875	-3.284297	-2.602377	1.741485722	3.723798586	-7.199514	6.211084	-2.637635889	6.629385428	-9.288855	8.746948	-82.56540272	160.2639052	-517.872314	114.223907	-17.47188289	283.4196216	-453.744781	554.096313	0.005913944	0.007907467	-0.004403	0.015837	-0.004462889	0.001090188	-0.006016	-0.002729	0.000599611	0.000562584	-3.00E-06	0.00149	7.18E-05	2.61E-04	-3.72E-04	0.000396	-0.0834225	0.030658178	-0.124578	-0.022389	1.366487111
3	3	3	1	8	-0.929021278	0.11532942	-1.16995	-0.824509	-2.925765889	0.261258267	-3.284297	-2.602377	0.901343167	4.972941596	-12.345943	6.211084	-2.676782611	6.561469144	-9.288855	8.746948	-126.44609	216.0640759	-725.414551	114.223907	15.27619539	327.8151582	-453.744781	684.933167	0.005007889	0.007633182	-0.004403	0.015565	-0.004442	0.001114991	-0.006016	-0.002729	0.000559611	0.000571444	-3.00E-06	0.00149	8.68E-05	2.43E-04	-0.000372	0.000396	-0.080388333	0.036284272	-0.124578	0.004018	1.338876056
3	3	3	1	9	-0.925773556	0.108782992	-1.136771	-0.824509	-2.947669333	0.262836392	-3.284297	-2.602377	-0.365949111	6.826933108	-19.289757	6.211084	-2.383032611	7.191127372	-9.288855	14.034448	-184.3883147	281.0039971	-939.971802	114.223907	62.19777878	374.5796145	-453.744781	791.606934	0.004259778	0.007184329	-0.004403	0.015179	-0.004440278	0.001116275	-0.006016	-0.002729	0.000464778	0.00063197	-0.000704	0.00149	9.43E-05	0.00023003	-0.000341	0.000396	-0.075831389	0.044255257	-0.124578	0.029429	1.3117735
3	3	3	1	10	-0.935120389	0.132599446	-1.305014	-0.824509	-2.965483111	0.254808556	-3.284297	-2.602377	-2.171795389	9.312614445	-28.01214	6.211084	-1.640152944	8.796623924	-9.288855	20.990738	-253.3312078	347.7399146	-1126.748169	93.781815	121.3810385	409.3395996	-453.744781	841.858215	0.003694	0.00665537	-0.004403	0.014652	-0.004471389	0.001108314	-0.006016	-0.002729	2.61E-04	0.000904214	-0.00244	0.00149	8.21E-05	0.000258444	-0.00056	0.000396	-0.069719333	0.053657574	-0.124578	0.05336	1.28E+00
3	3	3	1	11	-0.961970111	0.199130907	-1.57836	-0.824509	-2.975005167	0.244547468	-3.284297	-2.602377	-4.588135889	12.36720402	-38.068893	6.211084	-0.360015333	11.17770011	-9.288855	28.065418	-326.1159682	403.4586192	-1216.343872	47.150887	187.3888408	419.9222227	-453.744781	841.858215	0.003321889	0.006176686	-0.004403	0.013919	-0.004537889	0.001123198	-0.006016	-0.002729	-0.000111167	0.001550065	-0.005286	0.00149	3.73E-05	0.000364802	-0.001042	0.000396	-0.062028056	0.063727269	-0.124578	0.075921	1.258252222
3	3	3	1	12	-1.011589278	0.30469086	-1.939495	-0.824509	-2.971483333	0.250610823	-3.284297	-2.538984	-7.607061556	15.77812404	-48.284538	6.211084	1.482994389	13.88183039	-9.288855	34.51136	-391.8674538	434.3091114	-1216.343872	-13.730965	251.0654376	403.5666672	-418.800537	841.858215	0.003140778	0.005888766	-0.004403	0.012888	-0.004628333	0.001176084	-0.006032	-0.002729	-0.000693333	0.002555244	-0.008989	0.001406	-4.81E-05	0.000531464	-0.0016	0.000396	-0.052721389	0.07392255	-0.124578	0.097593	1.231733444
3	3	3	1	13	-1.0887545	0.444031357	-2.383103	-0.824509	-2.950288611	0.295295014	-3.284297	-2.226645	-11.11926022	19.18893192	-57.008492	5.827274	3.824408667	16.4754555	-9.288855	39.605984	-440.1266358	438.0656063	-1216.343872	-18.18924	301.930833	370.5167522	-301.042542	841.858215	0.0031375	0.005883035	-0.004403	0.012829	-0.004716556	0.001240751	-0.006303	-0.002729	-0.001481167	0.00376817	-0.012775	0.001169	-0.000170389	0.000711676	-0.002075	0.000396	-0.041740222	0.083858421	-0.124578	0.119015	1.205545167
3	3	3	1	14	-1.196910333	0.611801172	-2.889637	-0.824509	-2.907743222	0.383814258	-3.284297	-1.878884	-14.94250556	22.22882899	-62.991142	4.917959	6.515175	18.64991903	-9.288855	42.79097	-465.5727901	428.9764835	-1216.343872	-18.18924	332.5696032	339.2015628	-173.093887	841.858215	0.003425722	0.006419746	-0.004403	0.016694	-0.004646333	0.00125478	-0.006303	-0.002729	-0.002566556	0.00541415	-0.018368	0.000826	-0.000612944	0.00190019	-0.007687	0.000396	-0.029000833	0.093243199	-0.124578	0.140893	1.179944833
3	3	3	1	15	-1.337796278	0.801314601	-3.432955	-0.824509	-2.841702389	0.504543671	-3.284297	-1.513462	-18.87880678	24.64691544	-65.935463	3.589404	9.367235444	20.22982338	-9.288855	43.780239	-468.7431036	426.5882304	-1216.343872	-18.18924	341.8882949	326.5611318	-88.036537	841.858215	0.004960944	0.010209179	-0.004403	0.037393	-0.004765833	0.001427472	-0.007612	-0.002729	-0.0050045	0.010898742	-0.043057	0.000464	-0.001682222	0.004687931	-0.018882	0.000396	-0.014406833	0.101844355	-0.124578	0.163937	1.155226611
3	3	3	1	16	-1.511557111	1.005028731	-3.988561	-0.824509	-2.751622611	0.643565734	-3.284297	-1.149213	-22.75489072	26.33400566	-66.180107	2.088461	12.21331328	21.14700727	-9.288855	43.780239	-453.2419287	442.8507351	-1216.343872	109.251251	334.5545203	338.063856	-220.044479	841.858215	0.009885167	0.023857273	-0.004403	0.096328	-0.005603278	0.004062753	-0.02088	-0.002729	-0.011214389	0.027221294	-0.111314	0.00031	-0.004399667	0.011955688	-0.048518	0.00039	0.002126778	0.109485117	-0.124578	0.188781	1.1316755
3	3	3	1	17	-1.717044444	1.215187541	-4.535957	-0.824509	-2.638147167	0.789734335	-3.284297	-0.801768	-26.43283906	27.26676518	-66.180107	0.760556	14.94314411	21.41405442	-9.288855	43.780239	-423.0003651	480.3488678	-1216.343872	374.61731	317.2800484	365.4688912	-356.608429	841.858215	0.018061222	0.041163863	-0.004403	0.152551	-0.007146944	0.007794065	-0.033802	-0.002729	-0.020711111	0.046208754	-0.170762	0.00031	-0.008723111	0.02086973	-0.077432	0.000357	0.020644333	0.116064847	-0.124578	0.215889	1.1095385
3	3	3	1	18	-1.952104444	1.423983298	-5.057138	-0.824509	-2.502570222	0.934514529	-3.284297	-0.480666	-29.80489689	27.45846044	-66.180107	-0.098183	17.50131411	21.09705896	-9.284177	43.780239	-380.9505044	537.165215	-1216.343872	625.698853	295.4744019	396.8597966	-408.104797	841.858215	0.028640667	0.058059633	-0.004403	0.193396	-0.009241389	0.011602054	-0.043697	-0.002729	-0.031954444	0.062584861	-0.202351	0.00031	-0.013954667	0.028767967	-0.093811	0.000297	0.0411225	0.121587815	-0.124578	0.245454	1.088996389
3	3	3	1	19	-2.213792722	1.623425354	-5.534898	-0.827695	-2.346458611	1.071369117	-3.284297	-0.189131	-32.78201422	26.94846288	-66.180107	-0.427562	19.86771756	20.28930317	-8.896365	43.780239	-328.404979	610.4933953	-1216.343872	874.532349	272.6831666	424.2307852	-408.104797	841.858215	0.041753	0.075415301	-0.004403	0.236635	-0.012259111	0.016609738	-0.060017	-0.002729	-0.044272722	0.076254222	-0.221732	0.00031	-0.019697222	0.035325212	-0.103069	0.000218	0.063440944	0.126167332	-0.120528	0.277154	1.070136167
3	3	3	1	20	-2.498471333	1.805175035	-5.95191	-0.831635	-2.171441667	1.195358461	-3.284297	0.074518	-35.27831339	25.83315912	-66.180107	-0.483116	22.04603361	19.08876501	-8.040318	43.780239	-265.0640966	697.0449094	-1216.343872	1117.039917	251.4186131	443.8799952	-408.104797	841.858215	0.057644111	0.093690946	-0.004403	0.284557	-0.016492056	0.023123125	-0.081343	-0.002729	-0.056786111	0.086369459	-0.225227	0.00031	-0.025828556	0.040816294	-0.110146	1.35E-04	0.087351167	0.129976142	-0.110384	0.309856	1.0529385
3	3	3	1	21	-2.801764611	1.960577388	-6.290914	-0.835747	-1.979024778	1.30293455	-3.284297	0.316091	-37.19974928	24.33572713	-66.180107	-0.730716	24.05802778	17.58005676	-6.615658	43.780239	-190.1009059	791.3359195	-1216.343872	1331.148193	233.1811914	455.4572365	-408.104797	841.858215	0.075964222	0.111632506	-0.004403	0.32664	-0.021792333	0.030088248	-0.099865	-0.002729	-0.067888111	0.091337466	-0.225227	0.00031	-0.032238111	0.045310541	-0.115237	6.60E-05	0.112457056	0.133141382	-0.094306	0.341522	1.037278833
3	3	4	1	1	-1.055134611	0.20848949	-1.378883	-0.728158	-2.863201667	0.0530718	-2.943924	-2.776174	4.460462333	1.212185429	1.512909	6.301432	-0.802081444	2.929945438	-4.593658	3.657546	-19.36616939	91.5778956	-190.525894	111.425827	-1.846313222	129.8570571	-232.507614	146.670059	0.011906389	0.004661648	0.001228	0.015699	-0.003245222	0.000547362	-0.004297	-0.002186	0.000980111	0.000397414	3.20E-05	0.001359	2.16E-05	0.000101792	-0.000139	1.30E-04	-0.119586833	0.010636218	-0.141018	-0.108377	1.521884278
3	3	4	1	2	-1.018648722	0.205950618	-1.340155	-0.722137	-2.869976556	0.060344005	-2.985052	-2.776174	4.221516833	1.627036679	-0.137286	6.301432	-0.868547778	3.017505677	-5.133348	3.657546	-37.34874722	96.05503186	-212.260574	86.647598	-11.9039535	124.5812379	-232.507614	136.394409	0.011070889	0.005448806	-0.000529	0.015699	-0.003365944	0.000539581	-0.004359	-0.002608	0.000921889	0.000458626	2.00E-06	0.001359	2.11E-05	0.000101307	-0.000139	1.27E-04	-0.120394278	0.011679101	-0.141018	-0.108377	1.486915556
3	3	4	1	3	-0.984776056	0.200015835	-1.29757	-0.722137	-2.8776775	0.071059795	-3.02948	-2.776174	3.837983222	2.182004584	-2.024767	6.301432	-1.000480722	3.155304495	-5.16645	3.657546	-54.55288867	105.9825852	-255.841965	86.647598	-16.76831217	120.1569096	-232.507614	136.394409	0.010137333	0.006144239	-0.001876	0.015699	-0.003457222	0.000542781	-0.004359	-0.002695	0.000854889	0.000491102	2.00E-06	0.001359	2.12E-05	0.000101398	-0.000139	1.27E-04	-0.121285056	0.012344741	-0.141018	-0.108377	1.453979667
3	3	4	1	4	-0.954682333	0.190719733	-1.255806	-0.722137	-2.886651278	0.084298586	-3.07116	-2.776174	3.312302056	2.893763971	-4.401319	6.301432	-1.148019667	3.250313656	-5.16645	3.657546	-72.66095806	123.7608649	-333.093658	86.647598	-15.19761056	122.4041338	-232.507614	162.031174	0.009139778	0.006690917	-0.002661	0.015699	-0.003511722	0.000547442	-0.004359	-0.002695	0.000790889	0.000496576	2.00E-06	0.001332	2.14E-05	0.000101477	-0.000139	1.27E-04	-0.122000833	0.012454032	-0.141018	-0.108377	1.423034
3	3	4	1	5	-0.929571	0.178077523	-1.218241	-0.722137	-2.896811167	0.098297767	-3.10198	-2.776174	2.626967278	3.837652396	-7.576328	6.301432	-1.253774222	3.261087193	-5.16645	3.657546	-94.5570455	151.5455544	-445.642578	86.647598	-6.124592167	139.2017661	-232.507614	299.70874	0.008122056	0.007040667	-0.002757	0.015699	-0.003532056	0.00054984	-0.004359	-0.002695	0.000738722	0.000488423	2.00E-06	0.001332	2.18E-05	0.000101502	-0.000139	0.000127	-0.122268889	0.012311041	-0.141018	-0.108377	1.393908167
3	3	4	1	6	-0.910899556	0.163012084	-1.185766	-0.722137	-2.9075475	0.110642945	-3.112258	-2.776174	1.736351333	5.102337743	-11.828695	6.301432	-1.250096222	3.263312376	-5.16645	3.657546	-123.4776799	190.3931574	-586.198853	86.647598	11.56973872	174.0461522	-232.507614	453.266724	0.007133333	0.007162608	-0.002757	0.015684	-0.003531167	0.000549677	-0.004359	-0.002695	0.000697667	0.00048059	2.00E-06	0.001332	2.26E-05	0.000101199	-0.000139	0.000127	-0.121820556	0.012884914	-0.141018	-0.10278	1.36632
3	3	4	1	7	-0.900631833	0.14998025	-1.157143	-0.722137	-2.917646056	0.118820308	-3.112258	-2.776174	0.569005944	6.767012207	-17.34631	6.301432	-1.060945278	3.531062012	-5.16645	5.088515	-161.8684511	238.2589802	-740.5672	86.647598	38.67178017	223.8873113	-232.507614	614.614685	0.006222667	0.007052722	-0.002757	0.015517	-0.003528611	0.000548853	-0.004359	-0.002695	0.000651833	0.000485338	2.00E-06	0.001332	2.24E-05	0.000101358	-0.000139	0.000127	-0.120401333	0.015503247	-0.141018	-0.083606	1.339907278
3	3	4	1	8	-0.901416167	0.151430507	-1.171261	-0.722137	-2.925229889	0.121345157	-3.112258	-2.776174	-0.961456222	8.879977113	-24.171482	6.301432	-0.605566611	4.451971241	-5.16645	10.888724	-210.3384532	289.2912995	-884.623962	86.647598	75.464061	282.3215819	-232.507614	767.851685	0.005433389	0.006739399	-0.002757	0.015201	-0.003547333	0.000559035	-0.004359	-0.002695	0.000567389	0.000554732	-0.000554	0.001332	1.73E-05	0.000110319	-0.0002	0.000127	-0.117776056	0.020766714	-0.141018	-0.061122	1.314274444
3	3	4	1	9	-0.916656111	0.185667074	-1.403805	-0.722137	-2.927738833	0.120481366	-3.112258	-2.776174	-2.936634944	11.42676276	-32.090042	6.301432	0.196789056	6.187731906	-5.16645	17.886044	-266.3386058	333.7485903	-975.909363	86.647598	121.2777616	340.2723709	-232.507614	882.5849	0.004797833	0.006288418	-0.002757	0.014746	-0.0036095	0.000608759	-0.004579	-0.002695	0.000395556	0.000829662	-0.002111	0.001332	-6.67E-07	0.000153996	-0.000457	0.000127	-0.113724167	0.0284036	-0.141018	-0.03552	1.289049278
3	3	4	1	10	-0.950360111	0.260699422	-1.706095	-0.722137	-2.921950056	0.127568012	-3.112258	-2.729349	-5.400432944	14.28654281	-40.436638	6.301432	1.415729444	8.600343601	-5.16645	25.598473	-323.2071844	359.6080732	-975.909363	86.647598	173.6085329	386.2405316	-232.507614	919.782959	0.004333333	0.005800207	-0.002757	0.014137	-0.003729833	0.000726742	-0.005371	-0.002695	8.52E-05	0.001405662	-0.004512	0.001332	-4.18E-05	0.000257447	-0.00088	0.000127	-0.108027389	0.038002778	-0.141018	-0.006765	1.263936611
3	3	4	1	11	-1.006663389	0.37230252	-2.077749	-0.722137	-2.904143333	0.162612287	-3.112258	-2.483107	-8.323421389	17.2046132	-48.014626	6.301432	3.090264611	11.41577558	-5.16645	33.215759	-371.6870165	359.9253641	-975.909363	83.572479	227.7273649	410.0993954	-232.507614	919.782959	0.004040444	0.005394991	-0.002757	0.013345	-0.003909667	0.000903306	-0.006194	-0.002695	-0.000394611	0.002232837	-0.007435	0.001332	-0.000115333	0.000418033	-1.44E-03	0.000127	-0.100458167	0.049291001	-0.141018	0.025356	1.238754389
3	3	4	1	12	-1.089083833	0.513514076	-2.506338	-0.722137	-2.870445667	0.235746202	-3.112258	-2.175753	-11.59521661	19.84704893	-53.536461	6.301432	5.2111855	14.31113029	-5.16645	39.823853	-404.1800568	342.3810306	-975.909363	56.734715	277.4359111	408.9200161	-232.507614	919.782959	0.004883333	0.007648681	-0.002757	0.028517	-0.004742389	0.003360277	-0.017761	-0.002695	-0.001948167	0.006545049	-0.026659	0.001332	-0.000410944	0.0013086	-5.38E-03	0.000127	-0.090778556	0.06209071	-0.141018	0.061049	1.213437
3	3	4	1	13	-1.199917	0.676785444	-2.970023	-0.722137	-2.817290222	0.342121228	-3.112258	-1.819376	-15.05975572	21.93007045	-56.369663	6.301432	7.714196389	16.97742524	-5.16645	44.728798	-418.0836206	327.3128371	-975.909363	8.569765	316.4489378	390.490037	-186.768433	919.782959	0.005706278	0.009143888	-0.002757	0.028517	-0.005471667	0.004207469	-0.017761	-0.002756	-0.003504222	0.008695545	-0.026677	0.001235	-0.000535667	0.001371107	-5.38E-03	0.000127	-0.078750722	0.076232605	-0.141018	0.100286	1.188007111
3	3	4	1	14	-1.340079778	0.854071088	-3.445833	-0.722137	-2.741875667	0.473433564	-3.112258	-1.430273	-18.563277	23.31069519	-56.761951	6.13487	10.48533439	19.18634511	-5.16645	47.652634	-415.2584288	331.4059875	-975.909363	59.423218	340.1842606	370.580377	-94.875526	919.782959	0.008137278	0.014729054	-0.002757	0.054701	-0.006386722	0.005245222	-0.019227	-0.002968	-0.006583667	0.014676539	-0.054195	0.001013	-0.001533056	0.004299008	-1.79E-02	0.000127	-0.064164278	0.091469232	-0.141018	0.142543	1.162534833
3	3	4	1	15	-1.509305	1.03752101	-3.916056	-0.722137	-2.642534611	0.621891	-3.112258	-1.025166	-21.98072956	23.97646188	-56.761951	5.472483	13.38393406	20.82988357	-5.16645	48.736588	-399.2032454	356.2263488	-975.909363	239.256363	347.7305138	362.4947674	-66.31794	919.782959	0.013464722	0.027217172	-0.002757	0.10518	-0.007747833	0.007141821	-0.027468	-0.003303	-0.012287444	0.026631546	-0.101655	0.000714	-0.004488778	0.012860326	-5.31E-02	0.000127	-0.046878444	0.107404804	-0.141018	0.186628	1.137102667
3	3	4	1	16	-1.706425333	1.220000595	-4.368821	-0.722137	-2.518810111	0.780532566	-3.112258	-0.617997	-25.21666444	23.98392506	-56.761951	4.398175	16.28084294	21.89677012	-5.16645	48.736588	-372.8131816	394.866009	-975.909363	370.819458	342.1839662	369.1890495	-121.976166	919.782959	0.021287	0.041729884	-0.002757	0.148182	-0.009458111	0.009357263	-0.034088	-0.003619	-0.019907611	0.039301936	-0.136449	0.000436	-0.009240222	0.022919787	-8.54E-02	0.000126	-0.026866	0.123466209	-0.141018	0.230738	1.111782167
3	3	4	1	17	-1.929582778	1.395140969	-4.795628	-0.722137	-2.371187222	0.943179287	-3.112258	-0.219578	-28.19428261	23.41116735	-56.761951	3.038145	19.08700011	22.40173647	-5.16645	48.736588	-337.7217441	441.5142441	-975.909363	485.585632	327.9345937	388.1716107	-269.625092	919.782959	0.031179778	0.056290466	-0.002757	0.183396	-0.011482722	0.011689905	-0.040143	-0.003619	-0.028673889	0.050504526	-0.157382	0.000436	-0.015107778	0.032073274	-1.05E-01	1.26E-04	-0.004246167	0.138930412	-0.141018	0.272734	1.086620944
3	3	4	1	18	-2.176330056	1.557109736	-5.188803	-0.722137	-2.200693444	1.104002847	-3.112258	0.160397	-30.84536022	22.34390911	-56.761951	1.512909	21.74641944	22.33754037	-5.16645	48.736588	-294.7434176	493.1171645	-975.909363	600.493896	307.0998911	418.3794665	-422.213501	919.782959	0.043143944	0.070972197	-0.002757	0.218586	-0.014054167	0.014671605	-0.050346	-0.003619	-0.0381435	0.059886524	-0.170282	0.000436	-0.021730556	0.040057672	-0.119089	1.26E-04	0.020696778	0.152988025	-0.141018	0.310403	1.061638944
3	3	4	1	19	-2.443672167	1.700358942	-5.540316	-0.722137	-2.008746944	1.25694071	-3.112258	0.511113	-33.10667294	20.88877897	-56.761951	-0.137286	24.2053315	21.69429782	-5.16645	48.736588	-244.4451786	547.5432273	-975.909363	714.842407	279.0183451	459.8278598	-571.785767	919.782959	0.057077889	0.085410878	-0.002757	0.252039	-0.0173355	0.018473358	-0.063361	-0.003619	-0.047708056	0.066781949	-0.17213	0.000436	-0.028870222	0.046815687	-0.128388	1.22E-04	0.047506222	0.164808209	-0.140868	0.341552	1.036833333
[truncated: 79 more columns]
