# Supplementary material for: Identifying classifier input signals to predict a cross-slope during transtibial amputee walking
Source: PLoS One. 2018 Feb 16;13(2):e0192950. doi: 10.1371/journal.pone.0192950 (PMC5815617; doi:10.1371/journal.pone.0192950)
Supplement: S3 Dataset — Possible input signals collected from three transtibial amputees walking with their clinically prescribed ankle-foot prosthesis when they could see the cross-slope (eversion, flush or inversion). (TXT) [file pone.0192950.s006.txt]

150 ms window length = 18 frames				Subject	1	A01	3	A03	Condition	1	Flush	3	p15 (Inv)		Region	1	Mid-Swing
Cross-slope visible, subjects walking with clinically prescribed prosthesis					2	A02				2	n15 (Ev)
Condition	Subject	Trial	Region	Window	ResAnk Ang X				ResAnk Ang Y				ResAnk Vel X				ResAnk Vel Y				ResAnk Acc X				ResAnk Acc Y				ResAnk Mom X				ResAnk Mom Y				ResAnk Pow X				ResAnk Pow Y				ResSK Vel X				ResSK Vel Y
					Mean	SD	Min	Max	Mean	SD	Min	Max	Mean	SD	Min	Max	Mean	SD	Min	Max	Mean	SD	Min	Max	Mean	SD	Min	Max	Mean	SD	Min	Max	Mean	SD	Min	Max	Mean	SD	Min	Max	Mean	SD	Min	Max	Mean	SD	Min	Max	Mean
1	1	1	1	1	-5.502401722	0.189805573	-5.816655	-5.130575	-3.610287444	0.088019041	-3.803744	-3.4917	4.882507278	2.110138046	1.799097	8.162041	2.281302611	2.533883332	-1.998653	5.036044	20.86257933	100.8719883	-131.882294	149.774551	13.28835467	125.4951165	-185.637192	198.688599	0.010665389	0.006670097	-0.003825	0.016179	-0.001713556	0.001704662	-0.004699	8.40E-05	0.000768278	0.000615543	-4.98E-04	0.001711	-7.39E-05	8.95E-05	-0.00019	7.70E-05	-0.067883667	0.027996631	-0.138019	-4.80E-02	1.785120722
1	1	1	1	2	-5.460966278	0.198383284	-5.772855	-5.070817	-3.590769944	0.081291789	-3.774295	-3.452429	4.983126278	2.138762259	1.799097	8.162041	2.354136333	2.575141879	-1.998653	5.036044	2.337359944	106.5392906	-185.090454	149.774551	1.930379667	125.1307556	-185.637192	198.688599	0.009543111	0.007587982	-0.005503	0.016179	-0.001916889	0.001695897	-0.004699	-8.60E-05	0.000669333	0.000685946	-6.09E-04	0.001711	-7.03E-05	8.95E-05	-0.00019	7.70E-05	-0.073014556	0.033833326	-0.149841	-4.80E-02	1.745641556
1	1	1	1	3	-5.419349611	0.20747145	-5.722615	-5.023755	-3.571051833	0.077094443	-3.737966	-3.419369	4.921463278	2.134633046	1.799097	8.162041	2.313475667	2.554210769	-1.998653	5.036044	-17.89464989	122.6242061	-275.901031	149.774551	-13.25841011	129.5768948	-185.637192	198.688599	0.008346111	0.008318573	-0.006413	0.016179	-0.002053	0.001637624	-0.004699	-0.0003	0.000556278	0.000703913	-6.09E-04	0.001711	-6.31E-05	8.92E-05	-1.90E-04	7.70E-05	-0.078665667	0.038922249	-0.157639	-0.047981	1.705577667
1	1	1	1	4	-5.378941889	0.215602202	-5.6717	-4.995276	-3.552212056	0.075320751	-3.697195	-3.39885	4.684882111	2.233623736	1.799097	8.162041	2.133162889	2.495237239	-1.998653	5.036044	-40.56930667	151.3609223	-397.27594	149.774551	-30.59725839	139.2213967	-248.581985	198.688599	0.007124833	0.008802109	-0.006457	0.016179	-0.002118222	0.001586273	-0.004699	-0.000487	0.000449222	0.000663331	-6.09E-04	0.001693	-5.38E-05	8.69E-05	-1.90E-04	7.70E-05	-0.084631778	0.042932264	-0.161324	-0.047981	1.6644585
1	1	1	1	5	-5.341268278	0.220625604	-5.625556	-4.993575	-3.535499111	0.074630874	-3.654545	-3.396362	4.245308222	2.721618624	-2.088804	8.162041	1.803521333	2.485406189	-1.998653	5.036044	-68.466857	195.6153605	-565.514404	149.774551	-47.40643539	150.0119443	-277.962677	198.688599	0.005930889	0.009002389	-0.006457	0.016179	-0.002127	0.001577127	-0.004699	-0.000555	0.000365611	0.000587895	-6.09E-04	0.001492	-4.42E-05	8.13E-05	-1.90E-04	7.70E-05	-0.090713444	0.045711805	-0.161539	-0.047981	1.621760778
1	1	1	1	6	-5.308186778	0.220133685	-5.588145	-4.993575	-3.522153389	0.073561525	-3.613261	-3.396362	3.543767944	3.889100982	-7.614412	8.162041	1.343055611	2.615667178	-3.252339	4.728341	-106.1119096	259.8882253	-793.341614	149.774551	-59.85469833	157.0378891	-277.962677	198.688599	0.004814278	0.008912913	-0.006457	0.016179	-0.002107611	0.001599036	-0.004699	-0.000248	0.000311389	0.00051885	-6.09E-04	0.001179	-3.49E-05	7.28E-05	-1.77E-04	7.70E-05	-0.096754167	0.047252362	-0.161539	-0.047981	1.577001333
1	1	1	1	7	-5.282205444	0.212617661	-5.560645	-4.993575	-3.513114889	0.071679612	-3.595544	-3.396362	2.476776444	5.901244583	-15.311165	8.162041	0.805943056	2.88328198	-5.053325	4.728341	-159.0908067	347.7856067	-1085.502441	149.774551	-63.98758878	158.6622903	-277.962677	198.688599	0.003820833	0.008561314	-0.006457	0.016048	-0.002095222	0.001612107	-0.004699	-0.000248	0.000270778	0.000473579	-6.09E-04	0.000862	-2.53E-05	6.37E-05	-1.38E-04	7.70E-05	-0.102655222	0.047622585	-0.161539	-0.047981	1.529832167
1	1	1	1	8	-5.266907111	0.200993813	-5.541224	-4.993575	-3.508721	0.069893834	-3.595544	-3.396362	0.8922545	8.881533996	-25.70612	8.162041	0.276595778	3.18934268	-5.880876	4.728341	-232.189843	457.67216	-1425.302612	149.774551	-57.37509694	157.5715498	-277.962677	198.688599	0.0029915	0.008012653	-0.006457	0.015661	-0.002122944	0.001588619	-0.004699	-0.000248	0.000195222	0.000482118	-0.000609	0.000713	-1.46E-05	5.99E-05	-1.13E-04	7.70E-05	-0.108367944	0.046909897	-0.161539	-0.047981	1.480119111
1	1	1	1	9	-5.2673345	0.201618634	-5.548917	-4.993575	-3.508505	0.069756549	-3.595544	-3.396362	-1.393054222	12.93029664	-39.066208	8.162041	-0.150308611	3.422382163	-5.880876	4.728341	-326.7329211	579.7200164	-1762.746094	149.774551	-40.29412283	159.5540446	-277.962677	198.688599	0.002360667	0.007378398	-0.006457	0.014975	-0.002215	0.001539672	-0.004699	-0.000248	-2.00E-06	0.000866357	-0.002919	0.000713	-2.94E-06	6.67E-05	-1.13E-04	0.000131	-0.113869167	0.045186213	-0.161539	-0.04802	1.43E+00
1	1	1	1	10	-5.290124722	0.249980546	-5.936379	-4.993575	-3.511226222	0.072015553	-3.595544	-3.396362	-4.553294056	18.04433179	-55.08522	8.162041	-0.394973	3.524436327	-5.880876	4.728341	-438.0776383	695.0134968	-2007.813232	149.774551	-15.56830378	169.8582917	-277.962677	259.427551	0.001953778	0.006822881	-0.006457	0.013952	-0.002382833	0.001518355	-0.004699	-0.000248	-0.000438167	0.001920939	-0.007328	0.000713	6.56E-06	7.70E-05	-1.13E-04	0.000161	-0.119133278	0.04250334	-0.161539	-0.049095	1.373906333
1	1	1	1	11	-5.343222778	0.371621146	-6.467004	-4.993575	-3.515087944	0.075600927	-3.612632	-3.396362	-8.694348111	24.01498095	-72.529762	8.162041	-0.409780389	3.527210712	-5.880876	4.728341	-553.9905687	777.8597565	-2036.36084	149.774551	12.34121411	187.9630049	-277.962677	359.182556	0.001781667	0.006535434	-0.006457	0.012566	-0.002621889	0.001589877	-0.005093	-0.000248	-0.001228611	0.003650465	-0.013704	0.000713	8.56E-06	7.86E-05	-1.13E-04	0.000161	-0.124109889	0.038912992	-0.161539	-0.051817	1.3185975
1	1	1	1	12	-5.4350305	0.564688327	-7.145208	-4.993575	-3.518055944	0.07829537	-3.612632	-3.396362	-13.78647011	30.35293818	-89.024567	8.162041	-0.189286111	3.557429559	-5.880876	4.728341	-655.8004692	807.2848254	-2036.36084	149.774551	37.828256	206.824074	-277.962677	392.429077	0.001835333	0.006632447	-0.006457	0.013532	-0.002909	0.001767624	-0.006331	-0.000248	-0.002427167	0.005878997	-0.020982	0.000713	-2.78E-06	8.27E-05	-0.000127	0.000161	-0.128709778	0.034509155	-0.161539	-0.056904	1.263107444
1	1	1	1	13	-5.572997278	0.819109909	-7.950747	-4.993575	-3.518242722	0.078439409	-3.612632	-3.396362	-19.62435589	36.33039124	-101.488556	8.162041	0.2206905	3.756313789	-5.880876	5.380926	-723.7503272	788.5312005	-2036.36084	149.774551	54.82392417	218.4167903	-277.962677	392.429077	0.003275889	0.010427813	-0.006457	0.036746	-0.004188944	0.005424289	-0.024771	-0.000248	-0.006074722	0.015814309	-0.064982	0.000713	3.49E-05	0.000196842	-0.000127	0.000755	-0.132794556	0.0294973	-0.161539	-0.065031	1.208667333
1	1	1	1	14	-5.762103111	1.12182334	-8.836684	-4.993575	-3.514377778	0.076428444	-3.612632	-3.396362	-25.84897544	41.17550679	-107.246933	8.162041	0.724445944	4.127263671	-5.880876	7.747722	-743.4671622	769.6144973	-2036.36084	147.105225	59.1104995	220.6172705	-277.962677	392.429077	0.005436111	0.014753777	-0.006457	0.047611	-0.004656222	0.005625329	-0.024771	-0.000248	-0.011059333	0.025013553	-0.08901	0.000653	3.11E-05	0.000197385	-0.000127	0.000755	-0.136161722	0.024310189	-0.161539	-0.076459	1.156554667
1	1	1	1	15	-6.0038135	1.455447559	-9.738195	-4.993575	-3.506168611	0.07512211	-3.612632	-3.396362	-32.01547511	44.30367895	-107.246933	8.162041	1.205865556	4.533288205	-5.880876	8.747149	-708.8360994	824.1391922	-2036.36084	770.464355	50.75683656	218.2666535	-277.962677	392.429077	0.009927944	0.02427918	-0.006457	0.087196	-0.004857722	0.005638191	-0.024771	-0.000248	-0.019958611	0.042784358	-0.159534	0.000516	-0.000182222	0.00093682	-0.003852	0.000755	-0.138534	0.019808042	-0.161539	-0.090741	1.107937222
1	1	1	1	16	-6.295694333	1.7989266	-10.58514	-4.993575	-3.49428	0.078311206	-3.612632	-3.373791	-37.66291028	45.4679784	-107.246933	8.162041	1.570393222	4.839128417	-5.880876	8.747149	-621.0392096	985.4819264	-2036.36084	1695.612915	33.49185072	218.1678539	-277.962677	392.429077	0.016830889	0.036833881	-0.006457	0.127993	-5.35E-03	0.00594141	-0.024771	-0.000248	-0.031697167	0.061670651	-0.210836	0.000516	-0.000530722	0.001726971	-0.006345	0.000755	-1.40E-01	0.017516236	-0.161539	-0.106798	1.063755056
1	1	1	1	17	-6.631528611	2.129412477	-11.311626	-4.993575	-3.479995389	0.087522934	-3.612632	-3.308076	-42.36612839	44.83974754	-107.246933	8.162041	1.764063	4.983957532	-5.880876	8.747149	-486.7585212	1219.808041	-2036.36084	2471.896484	11.86447206	224.5783448	-277.962677	392.429077	0.025758889	0.04992928	-0.006457	0.161743	-0.005837222	0.006227607	-0.024771	-0.000248	-0.043728333	0.074817012	-0.21642	0.000516	-0.000851389	0.002132515	-0.006345	0.000755	-0.138897889	0.0190159	-0.161539	-0.094698	1.024653333
1	1	1	1	18	-7.001796444	2.424451002	-11.862593	-4.993575	-3.464878944	0.100663508	-3.612632	-3.259139	-45.77555222	43.07002273	-107.246933	7.617302	1.768134389	4.986275468	-5.880876	8.747149	-316.9061749	1474.387184	-2036.36084	3033.733643	-10.62545672	237.2535443	-324.702637	392.429077	0.036844722	0.063746582	-0.006457	0.197981	-0.006640722	0.006961853	-0.024771	-0.000248	-0.053939222	0.080829807	-0.21642	0.000516	-0.0011035	0.002301627	-0.006345	0.000755	-0.136167	0.02422788	-0.161539	-0.073981	0.990958667
1	1	1	1	19	-7.3944545	2.664069705	-12.19842	-4.993575	-3.4505265	0.114130742	-3.612632	-3.233356	-47.64789783	41.30893546	-107.246933	6.409178	1.586972056	4.931333682	-5.880876	8.747149	-125.1591779	1709.268041	-2036.36084	3346.27417	-31.70294617	252.9806301	-383.596222	392.429077	0.049308667	0.076068909	-0.006457	0.220526	-0.007639667	0.007847791	-0.024771	-0.000248	-0.059503222	0.080380517	-0.21642	0.000516	-0.001206833	0.002294955	-0.006345	0.000755	-0.131113333	0.032045002	-0.161539	-0.047053	0.962691278
1	1	1	1	20	-7.795928056	2.832493104	-12.297341	-4.993575	-3.438429444	0.124944736	-3.612632	-3.233356	-47.86153839	41.02186566	-107.246933	4.532461	1.239751944	4.946106041	-5.880876	8.747149	74.27710811	1900.587567	-2036.36084	3404.762695	-49.83582311	268.6773069	-417.20752	392.429077	0.062325833	0.085589676	-0.006457	0.228806	-0.008194111	0.007896199	-0.024771	-0.000248	-0.058919389	0.080870125	-0.21642	0.0099	-0.001105056	0.002388419	-0.006345	0.001791	-0.123610278	0.04174502	-0.161539	-0.014786	0.939607111
1	1	2	1	1	-5.520316556	0.211736166	-5.781499	-5.069247	-3.576294056	0.11643591	-3.672478	-3.322628	5.020593	2.956941449	1.977196	10.039816	2.201588167	2.867631938	-1.219797	6.504335	43.22891233	93.2344374	-167.567261	176.630981	10.6872555	107.1608891	-162.062073	173.423477	0.012488333	0.007398224	-0.004838	0.018436	-0.003476889	0.001648976	-0.00576	-0.001431	0.0007735	0.000547162	-0.000746	0.001382	-9.68E-05	0.000147991	-0.000341	8.10E-05	-0.063370944	0.023065385	-0.109772	-0.038608	1.794023667
1	1	2	1	2	-5.476932389	0.233914739	-5.761557	-5.000584	-3.557614444	0.13193507	-3.672478	-3.301521	5.306897167	2.893748322	2.347584	10.039816	2.261204722	2.848903677	-1.219797	6.504335	23.12374072	117.240282	-266.444214	176.630981	5.338907333	112.7256656	-162.062073	173.423477	0.011263167	0.008683876	-0.00712	0.018436	-0.003628056	0.001573379	-0.00576	-0.001479	0.000698833	0.000670068	-0.000882	0.001382	-9.48E-05	0.000148859	-0.000341	8.10E-05	-0.060587389	0.019949038	-0.104075	-0.038608	1.763682111
1	1	2	1	3	-5.431868222	0.253196371	-5.736148	-4.950402	-3.538607333	0.144517173	-3.672478	-3.290629	5.405988722	2.829823959	2.347584	10.039816	2.290569944	2.829416092	-1.219797	6.504335	-1.728535111	148.7239078	-372.079468	176.630981	2.171945222	115.9919342	-162.062073	173.423477	0.009931333	0.009754128	-0.008386	0.018436	-0.003733389	0.001481846	-0.00576	-0.001562	0.000622	0.000742947	-0.000882	0.001382	-9.39E-05	0.000149397	-0.000341	8.10E-05	-0.057869389	0.016752167	-0.096792	-0.038608	1.733282389
1	1	2	1	4	-5.386832556	0.267576438	-5.707697	-4.925506	-3.519438222	0.1537261	-3.672478	-3.288842	5.278088278	2.981828023	0.929346	10.039816	2.297403833	2.822491027	-1.219797	6.504335	-32.50446322	190.3473913	-510.653107	176.630981	-1.442003167	119.4728572	-162.062073	173.423477	0.008550222	0.010530523	-0.008574	0.018436	-0.003797056	0.00140573	-0.00576	-0.001693	0.000561889	0.000760134	-0.000882	0.001382	-9.54E-05	0.000148205	-0.000341	8.10E-05	-0.055162222	0.013762854	-0.088393	-0.038608	1.702219056
1	1	2	1	5	-5.343900111	0.274960034	-5.678766	-4.925506	-3.500317222	0.159077665	-3.672478	-3.288842	4.864247667	3.685421201	-4.006205	10.039816	2.266536611	2.863468031	-1.560287	6.504335	-72.54037778	248.2678372	-712.494263	176.630981	-7.465219167	124.4211508	-162.062073	173.423477	0.007176611	0.010970733	-0.008574	0.018436	-0.003827778	0.001362416	-0.00576	-0.001867	0.000532278	0.000750027	-0.000882	0.001382	-9.93E-05	0.00014468	-0.000341	8.10E-05	-0.052433222	0.011464182	-0.07939	-0.038608	1.669847944
1	1	2	1	6	-5.305761778	0.27338554	-5.651574	-4.925506	-3.481662611	0.160098927	-3.672478	-3.288842	4.069081944	5.242517988	-10.945559	10.039816	2.172983556	3.007935181	-2.903752	6.504335	-126.6387927	329.5224667	-996.283142	176.630981	-15.83647717	129.2478727	-162.062073	173.423477	0.005861944	0.011066024	-0.008574	0.018436	-0.003838278	0.001347057	-0.00576	-0.002056	0.000535222	0.000752433	-0.000882	0.001382	-1.04E-04	0.000139585	-0.000341	7.80E-05	-0.049676722	0.010528157	-0.070258	-0.029773	1.635561389
1	1	2	1	7	-5.276082056	0.262413595	-5.627637	-4.925506	-3.464100833	0.156573735	-3.672478	-3.288842	2.753601056	7.837237977	-20.610924	10.039816	2.002595333	3.278591181	-4.161286	6.504335	-199.6461869	437.610139	-1356.531738	176.630981	-24.23510561	130.8784457	-162.062073	173.423477	0.004652889	0.01083808	-0.008574	0.018436	-0.003843444	0.001340081	-0.00576	-0.002056	0.000550778	0.000765971	-0.000882	0.001382	-1.08E-04	0.00013537	-0.000341	5.70E-05	-0.046912889	0.011308468	-0.061451	-0.020509	1.598870889
1	1	2	1	8	-5.259868444	0.248036732	-5.607227	-4.925506	-3.448286	0.14886088	-3.672478	-3.288842	0.7416455	11.60522065	-33.55442	10.039816	1.769065111	3.614290113	-4.894953	6.504335	-294.7257009	568.0905208	-1754.640137	176.630981	-29.374981	129.1905571	-162.062073	173.423477	0.003590333	0.010337773	-0.008574	0.018436	-0.003856889	0.001325178	-0.00576	-0.002056	5.24E-04	0.000761068	-0.000882	0.001382	-1.08E-04	0.000135514	-0.000341	5.90E-05	-0.044183167	0.013340447	-0.061088	-0.012316	1.56E+00
1	1	2	1	9	-5.263721333	0.254211615	-5.676579	-4.925506	-3.434616389	0.137960981	-3.6705	-3.288842	-2.158494	16.61965356	-49.854927	10.039816	1.513012278	3.90583586	-4.894953	6.504335	-411.1846874	705.9805564	-2113.446777	176.630981	-29.45079772	129.1204693	-162.062073	173.423477	0.002709556	0.009651094	-0.008574	0.018167	-0.003885944	0.001302537	-0.00576	-0.002056	0.000355	0.000995525	-0.002232	0.001382	-0.000102556	0.000142404	-0.000341	0.000115	-0.041541333	0.015864919	-0.061088	-0.005907	1.517346833
1	1	2	1	10	-5.295843333	0.324483503	-6.166707	-4.925506	-3.423069167	0.125160993	-3.66066	-3.288842	-6.111432722	22.79323807	-68.778534	10.039816	1.278218444	4.080141855	-4.894953	6.504335	-541.6322544	825.803641	-2314.865479	176.630981	-25.55203383	134.7322901	-162.062073	186.930664	0.002037667	0.00890372	-0.008574	0.017509	-0.003928889	0.001285073	-0.00576	-0.002056	-9.18E-05	0.002041948	-0.007249	0.001382	-9.29E-05	0.000152964	-0.000341	0.000142	-0.039044278	0.018336414	-0.061088	-0.001834	1.47E+00
1	1	2	1	11	-5.3655785	0.48266248	-6.822888	-4.925506	-3.413312778	0.1116686	-3.639701	-3.288842	-11.18569844	29.76840985	-88.43602	10.039816	1.087145	4.132091609	-4.894953	6.504335	-669.9568516	897.9210681	-2314.865479	176.630981	-20.32561294	143.6635424	-162.062073	248.754501	0.001591167	0.008260517	-0.008574	0.016332	-0.003974778	0.001282695	-0.00576	-0.002056	-0.000950944	0.00395353	-0.014553	0.001382	-8.10E-05	0.000160112	-0.000341	0.000142	-0.036743056	0.020439904	-0.061088	-0.000445	1.426168889
1	1	2	1	12	-5.482271611	0.721953642	-7.640641	-4.925506	-3.404950056	0.098587691	-3.605874	-3.288842	-17.27738056	36.87109019	-105.747986	10.039816	0.939458222	4.096187096	-4.894953	6.504335	-773.4002025	906.4175532	-2314.865479	176.630981	-15.65413383	151.4882626	-162.062073	257.510101	0.001376333	0.007896879	-0.008574	0.014536	-0.004003722	0.001288922	-0.00576	-0.002056	-0.002285833	0.006470321	-0.022913	0.001382	-6.93E-05	0.000158761	-0.000341	0.000142	-0.034673722	0.022015549	-0.061088	-0.000445	1.378505278
1	1	2	1	13	-5.653534889	1.027888832	-8.585355	-4.925506	-3.397655167	0.08702607	-3.560728	-3.288842	-24.07570206	43.21414846	-117.146904	10.039816	0.826242778	4.012315764	-4.894953	6.504335	-829.5752564	875.4592846	-2314.865479	176.630981	-12.16230233	156.3102226	-162.062073	257.510101	0.002876444	0.012027929	-0.008574	0.041538	-0.004128667	0.001443955	-0.006792	-0.002056	-0.007060278	0.020392527	-0.084633	0.001382	-7.30E-05	0.000164739	-0.00035	0.000142	-0.032838889	0.023021657	-0.061088	-0.000445	1.330738444
1	1	2	1	14	-5.883533333	1.382435507	-9.593089	-4.925506	-3.391179389	0.078051871	-3.507927	-3.288842	-31.10363506	47.94271579	-119.80368	10.039816	0.736753167	3.909694148	-4.894953	6.504335	-823.7193214	882.9065525	-2314.865479	282.037811	-10.12854439	158.1646454	-162.062073	257.510101	0.006320222	0.020623669	-0.008574	0.074078	-0.004166833	0.001479256	-0.006792	-0.002056	-0.015716667	0.040123478	-0.154433	0.001307	-0.000119722	0.000304062	-0.001177	0.000142	-0.031179833	0.023505443	-0.061088	-0.000445	1.283928944
1	1	2	1	15	-6.171928778	1.762782317	-10.582083	-4.925506	-3.385376	0.072550322	-3.489172	-3.288842	-37.80435767	50.49218737	-119.80368	10.039816	0.657433722	3.798706695	-4.894953	6.497025	-751.2213669	1012.563127	-2314.865479	1465.792725	-9.876154444	158.2482363	-162.062073	257.510101	0.012641556	0.034368361	-0.008574	0.122837	-0.004391889	0.001934287	-0.009564	-0.002056	-0.029146389	0.066133247	-0.240478	0.001307	-0.000234389	0.000618755	-0.002405	0.000142	-0.029551778	0.023539543	-0.061088	-0.000445	1.239050833
1	1	2	1	16	-6.513605944	2.142475004	-11.467194	-4.925506	-3.380222222	0.070788516	-3.489172	-3.288842	-43.62399144	50.77002634	-119.80368	10.039816	0.572150611	3.675113995	-4.894953	5.818062	-616.5279385	1264.189461	-2314.865479	2536.866699	-11.74707272	158.8380314	-162.062073	257.510101	0.021521667	0.049671915	-0.008574	0.165395	-0.005113333	0.003898755	-0.018746	-0.002056	-0.0444615	0.087301636	-0.274787	0.001307	-0.000404222	0.000961538	-0.003354	0.000142	-0.027723778	0.023142317	-0.061088	-0.000445	1.196875778
1	1	2	1	17	-6.898995278	2.493964418	-12.171646	-4.925506	-3.375840167	0.071947413	-3.489172	-3.288842	-48.0798235	49.28093195	-119.80368	9.923458	0.461649167	3.535349178	-4.894953	5.076585	-431.8383231	1570.366355	-2314.865479	3357.044189	-16.37062906	163.0994159	-195.788391	257.510101	0.033095556	0.066303287	-0.008574	0.210171	-0.006406333	0.00685894	-0.029027	-0.002056	-0.058761167	0.099731228	-0.274787	0.001307	-0.000583778	0.001197527	-0.00345	0.000142	-0.025408722	0.02229092	-0.061088	-0.000445	1.157907833
1	1	2	1	18	-7.314936333	2.791621937	-12.636613	-4.925506	-3.372528056	0.074280362	-3.489172	-3.288842	-50.821297	47.19275302	-119.80368	8.945417	0.299306778	3.397526029	-4.894953	5.076585	-215.5033977	1864.461606	-2314.865479	3828.364746	-24.84664817	174.3213912	-307.850647	257.510101	0.047034	0.08285386	-0.008574	0.249146	-0.008175	0.009990204	-0.037295	-0.002056	-0.068273111	0.101966981	-0.274787	0.001307	-0.000690333	0.001239375	-0.00345	0.000142	-0.022311889	0.021130362	-0.061088	-0.000445	1.122373056
1	1	2	1	19	-7.746016889	3.014641621	-12.828697	-4.925506	-3.370851722	0.075797712	-3.489172	-3.288842	-51.67154689	46.17961534	-119.80368	7.130671	0.047538389	3.33490993	-4.894953	5.076585	11.3605685	2103.724583	-2314.865479	3915.984131	-37.939642	193.0753887	-397.735962	257.510101	0.062044722	0.09628955	-0.008574	0.265355	-0.009810333	0.011686874	-0.037295	-0.002056	-0.069898333	0.101056444	-0.274787	0.001307	-0.000631667	0.001294773	-0.00345	0.000997	-0.018181778	0.020356632	-0.059668	0.013254	1.090247556
1	1	2	1	20	-8.176128778	3.149188304	-12.828697	-4.925506	-3.371735778	0.075030433	-3.489172	-3.288842	-50.6319545	47.76466158	-119.80368	25.843334	-0.333020556	3.495646593	-4.930143	5.076585	229.3763359	2270.012298	-2314.865479	3915.984131	-54.95023672	215.5387878	-454.349915	257.510101	0.076697889	0.104834895	-0.008574	0.265355	-0.010969722	0.012119657	-0.037295	-0.002056	-0.063471611	0.109064817	-0.274787	0.114799	-0.000363444	0.001822236	-0.00345	0.004811	-0.012856111	0.021378606	-0.055151	0.036194	1.061305444
1	1	3	1	1	-5.524434444	0.137638333	-5.716552	-5.196124	-3.749740944	0.071892534	-3.848497	-3.662984	3.802800167	3.048697901	-0.069208	9.041805	-0.432613611	2.371673761	-3.836932	3.112693	27.33602494	111.0314568	-112.391853	200.977707	-2.363826167	105.9364986	-116.355515	176.751129	0.010651111	0.005695146	-0.002358	0.01504	-0.002251111	0.001831695	-0.005482	-0.000532	0.000471556	0.000393514	-0.000344	0.000995	2.99E-05	0.000101269	-0.00011	0.000182	-0.081654278	0.016908008	-0.108764	-0.062835	1.766482444
1	1	3	1	2	-5.491754222	0.157710894	-5.682979	-5.128308	-3.753406889	0.069704689	-3.848497	-3.662984	3.983392667	3.152107434	-0.069208	9.041805	-0.455273667	2.350161573	-3.836932	3.112693	13.45415128	126.5028157	-229.554169	200.977707	-4.269314889	108.3875987	-150.654312	176.751129	0.009641222	0.006598702	-0.004137	0.01504	-0.002508833	0.001900645	-0.005482	-0.000604	0.000391333	0.000437554	-0.000506	0.000995	3.23E-05	9.91E-05	-0.00011	0.000182	-0.079886889	0.015512671	-0.107766	-0.062835	1.733568556
1	1	3	1	3	-5.458044556	0.177978259	-5.650238	-5.076205	-3.757328889	0.06649322	-3.848497	-3.662984	4.027036	3.157474789	-0.069208	9.041805	-0.503768833	2.328552272	-3.836932	3.112693	-6.070518389	154.5460195	-362.651825	200.977707	-7.920361667	112.7282226	-163.091187	176.751129	0.008550722	0.0073474	-0.00524	0.01504	-0.002729889	0.001897457	-0.005482	-0.000683	0.000312389	0.000450239	-5.06E-04	0.000981	3.42E-05	9.80E-05	-0.00011	1.82E-04	-0.078175111	0.013868169	-0.105613	-0.062835	1.700002167
1	1	3	1	4	-5.424636944	0.195368028	-5.620351	-5.048901	-3.761803111	0.06235209	-3.848497	-3.663174	3.882217333	3.229513812	-0.069208	9.041805	-0.587279722	2.326734291	-3.836932	3.112693	-32.65228389	196.4454916	-519.854187	200.977707	-10.91799867	115.2307754	-163.091187	176.751129	0.007425167	0.007883232	-0.005566	0.01504	-0.002905778	0.001842499	-0.005482	-0.000759	0.000251778	0.000427812	-0.000506	0.000888	3.51E-05	9.77E-05	-0.00011	1.82E-04	-0.076417944	0.012074996	-0.102416	-0.062835	1.665394167
1	1	3	1	5	-5.393340944	0.206948905	-5.595418	-5.048901	-3.767116944	0.0573253	-3.848497	-3.66738	3.482831278	3.715174382	-3.899803	9.041805	-0.685735444	2.349620083	-3.836932	3.112693	-68.46027539	254.2880309	-716.650208	200.977707	-9.271527667	114.6370874	-163.091187	176.751129	0.006314222	0.008169769	-0.005566	0.01504	-0.003038444	0.001763092	-0.005482	-0.000825	0.000221278	0.000398341	-0.000506	0.000778	3.47E-05	9.78E-05	-0.00011	1.82E-04	-0.074496889	0.010318458	-0.098301	-0.062835	1.629328389
1	1	3	1	6	-5.366589778	0.210384238	-5.577753	-5.048901	-3.773232056	0.051650114	-3.848497	-3.676734	2.741212778	5.015797578	-10.793238	9.041805	-0.741805111	2.364844385	-3.836932	3.112693	-116.7145733	331.4417606	-969.122864	200.977707	0.761841167	116.3577376	-163.091187	176.751129	0.005266167	0.008195494	-0.005566	0.01504	-0.003138167	0.001679305	-0.005482	-0.000879	0.000221333	0.000398413	-0.000506	0.000778	3.27E-05	9.80E-05	-0.00011	1.82E-04	-0.072305333	0.009080175	-0.093391	-0.058853	1.591419667
1	1	3	1	7	-5.347654056	0.205543583	-5.568529	-5.048901	-3.779480389	0.045756363	-3.848497	-3.692844	1.537588389	7.355929135	-20.051851	9.041805	-0.673038056	2.358631142	-3.836932	3.112693	-181.6199277	430.2187674	-1280.688232	200.977707	20.55663889	128.8119751	-163.091187	261.653992	0.004325222	0.007976696	-0.005566	0.014929	-0.003220611	0.001596243	-0.005482	-0.000925	0.000231722	0.000407611	-0.000506	0.000778	2.86E-05	9.75E-05	-0.00011	1.82E-04	-0.069775833	0.009201793	-0.087894	-0.04786	1.551379056
1	1	3	1	8	-5.340963278	0.199811035	-5.567603	-5.048901	-3.784449389	0.040329183	-3.848497	-3.716587	-0.285786	10.82844168	-32.138042	9.041805	-0.3991945	2.432409087	-3.836932	3.112693	-266.6504847	547.1373306	-1624.021362	200.977707	48.02570083	151.7000287	-163.091187	391.885742	0.0035295	0.007560213	-0.005566	0.014682	-0.003302778	0.001506678	-0.005482	-0.000998	0.000200167	0.000429168	-0.000506	0.000778	2.06E-05	9.56E-05	-0.00011	1.82E-04	-0.066889167	0.011131438	-0.082133	-0.035934	1.509075833
1	1	3	1	9	-5.352417111	0.21852523	-5.772544	-5.048901	-3.786133667	0.037887466	-3.848497	-3.738002	-2.906586333	15.45948114	-47.118874	9.041805	0.127390278	2.782660935	-3.836932	6.241379	-371.1510573	668.5065411	-1926.124634	200.977707	78.14564422	175.8215621	-163.091187	458.026886	0.002908333	0.007030786	-0.005566	0.014259	-0.003397444	0.001403335	-0.005482	-0.001147	3.71E-05	0.000841248	-0.002865	0.000778	5.33E-06	9.45E-05	-0.000118	0.000182	-0.063669111	0.014373578	-0.076954	-0.024172	1.46E+00
1	1	3	1	10	-5.389406333	0.29872472	-6.233409	-5.048901	-3.782326278	0.044872708	-3.848497	-3.678263	-6.471637	21.12693229	-64.24012	9.041805	0.903232944	3.483721306	-3.836932	10.171795	-487.2859857	770.576299	-2071.697021	200.977707	104.7403301	192.9157017	-163.091187	458.026886	0.002480167	0.006514608	-0.005566	0.013591	-0.003507944	0.001289392	-0.005482	-0.00142	-0.000371611	0.001927372	-0.00732	0.000778	-2.14E-05	0.000108701	-0.0003	0.000181	-0.060173889	0.018209345	-0.076954	-0.013579	1.418251556
1	1	3	1	11	-5.460277722	0.454289149	-6.843213	-5.048901	-3.771079833	0.06595584	-3.848497	-3.577374	-11.02801939	27.45991104	-81.647156	9.041805	1.8730625	4.396750755	-3.299947	13.62	-599.9291496	828.2462311	-2071.697021	200.977707	122.1427407	199.7467895	-163.091187	458.026886	0.002248833	0.0061612	-0.005566	0.012614	-0.003623944	0.001179763	-0.005482	-0.001839	-0.001123222	0.003616869	-0.013397	0.000778	-6.17E-05	0.00015411	-0.000544	0.000152	-0.056488944	0.022103766	-0.076954	-0.005048	1.370632833
1	1	3	1	12	-5.573206667	0.678330387	-7.594195	-5.048901	-3.751108611	0.099256982	-3.848497	-3.451263	-16.47045617	33.83548425	-96.639008	9.041805	2.938945333	5.301414912	-2.240109	15.885944	-690.6297663	831.8395067	-2071.697021	200.977707	126.26743	199.9374966	-163.091187	458.026886	0.002204	0.006083789	-0.005566	0.011807	-0.003722556	0.001092766	-0.005482	-0.002363	-2.25E-03	0.00568384	-0.019873	0.000778	-1.13E-04	0.00021756	-0.000764	9.90E-05	-0.052715167	0.025681505	-0.076954	0.000755	1.32E+00
1	1	3	1	13	-5.734785333	0.959464258	-8.453863	-5.048901	-3.722097444	0.140923528	-3.848497	-3.312608	-22.53851556	39.51299332	-106.524521	9.041805	3.977519667	6.010822741	-2.035918	16.454229	-743.3137873	802.907046	-2071.697021	200.977707	115.9737559	203.4522031	-163.091187	458.026886	0.003966	0.011259661	-0.005566	0.043001	-0.003980056	0.001291762	-0.007039	-0.002363	-0.006709444	0.019096923	-0.079815	0.000778	-0.000204667	0.000398267	-0.001558	3.30E-05	-0.048942278	0.028700744	-0.076954	0.003678	1.274852389
1	1	3	1	14	-5.948848611	1.283129118	-9.369604	-5.048901	-3.684816667	0.186897952	-3.848497	-3.177026	-28.85901928	43.82406318	-109.425491	9.041805	4.871841222	6.437267936	-2.035918	16.454229	-747.8042582	797.5231627	-2071.697021	193.826294	93.97454011	217.4230169	-219.234756	458.026886	0.007411111	0.019529019	-0.005566	0.071593	-0.004181333	0.001419991	-0.007039	-0.002363	-0.014336111	0.035939659	-0.136558	0.000778	-0.0005875	0.001613705	-0.006858	1.10E-05	-0.045212056	0.031055628	-0.076954	0.004309	1.228573556
1	1	3	1	15	-6.215769	1.630925372	-10.277621	-5.048901	-3.640900111	0.233290723	-3.836318	-3.057999	-35.00191989	46.32133954	-109.425491	9.041805	5.543762	6.605839094	-2.035918	16.454229	-700.3940273	878.0889972	-2071.697021	1047.210449	65.50054367	239.0652228	-340.371887	458.026886	0.013190333	0.031362961	-0.005566	0.111524	-0.004827667	0.003008006	-0.015459	-0.002363	-0.025671556	0.056936054	-0.20326	0.000712	-0.001122889	0.002671338	-0.009671	1.10E-05	-0.041493333	0.032754061	-0.076954	0.004309	1.184580111
1	1	3	1	16	-6.532213944	1.98146462	-11.111638	-5.048901	-3.592420611	0.276888412	-3.814362	-2.963687	-40.53225322	46.87824403	-109.425491	9.041805	5.963517	6.61069818	-2.035918	16.454229	-603.3184726	1056.740874	-2071.697021	1903.285156	35.89296244	262.12258	-400.083435	458.026886	0.021262	0.044921906	-0.005566	0.150384	-0.005808722	0.005076901	-0.022199	-0.002363	-0.039110833	0.075785485	-0.241249	0.000712	-0.001607111	0.003208316	-0.009671	1.10E-05	-0.037675333	0.03386877	-0.076954	0.004309	1.143604
1	1	3	1	17	-6.891306556	2.312108793	-11.810488	-5.048901	-3.541508167	0.315271405	-3.789204	-2.897938	-45.05722783	45.76961946	-109.425491	9.041805	6.141978056	6.566916107	-2.035918	16.454229	-464.1017736	1292.05001	-2071.697021	2593.968018	9.289835667	282.6143393	-414.980225	458.026886	0.0318435	0.060108505	-0.005566	0.192969	-0.007316778	0.008031317	-0.032262	-0.002363	-0.052749222	0.089170296	-0.245123	0.000712	-0.001981889	0.003410772	-0.009671	1.10E-05	-0.033574056	0.034489696	-0.076954	0.006174	1.106143667
1	1	3	1	18	-7.283167778	2.601090236	-12.324982	-5.048901	-3.490054333	0.346743294	-3.789204	-2.861483	-48.26728283	43.73312005	-109.425491	8.590336	6.118347611	6.5792117	-2.035918	16.454229	-294.3193436	1534.22989	-2071.697021	3052.568115	-11.90390756	298.8142431	-414.980225	458.026886	0.044356722	0.074738894	-0.005566	0.225171	-0.009232889	0.011092265	-0.039946	-0.002363	-0.063394222	0.093819848	-0.245123	0.000712	-0.002178889	0.003398249	-0.009671	1.10E-05	-0.028959333	0.034711434	-0.076954	0.011836	1.072430833
1	1	3	1	19	-7.695761333	2.829552044	-12.622808	-5.048901	-3.439535722	0.370168295	-3.789204	-2.853149	-49.96255022	41.95472507	-109.425491	7.195129	5.943579611	6.719044549	-2.035918	16.454229	-107.5294529	1747.707493	-2071.697021	3251.41748	-27.356245	310.5248458	-414.980225	458.026886	0.058113833	0.087359155	-0.005566	0.24527	-0.010994167	0.012840802	-0.039946	-0.002363	-0.0686045	0.092709996	-0.245123	0.000712	-0.002153778	0.003416355	-0.009671	0.00038	-0.023609889	0.034669081	-0.076954	0.021601	1.042444444
1	1	3	1	20	-8.115877	2.983146294	-12.69039	-5.048901	-3.390994667	0.384801233	-3.789204	-2.853149	-50.05944033	41.81674755	-109.425491	5.451107	5.662410167	7.016613355	-3.592129	16.454229	82.99436267	1912.756378	-2071.697021	3251.41748	-38.57321906	318.7776983	-414.980225	458.026886	0.072347833	0.096964645	-0.005566	0.252075	-0.012518889	0.013708765	-0.039946	-0.002363	-0.067272389	0.093910524	-0.245123	0.023472	-0.001909278	0.003720967	-0.009671	0.004368	-0.0173795	0.034596164	-0.076954	0.035196	1.015954056
1	1	4	1	1	-5.566853278	0.178560676	-5.827722	-5.179736	-3.804916722	0.083549686	-3.870173	-3.589219	4.644249222	2.759223507	1.128387	9.507265	2.025849833	2.706037846	-1.226606	6.203985	40.63072128	101.3486542	-112.997818	173.022644	26.23014472	85.83715818	-74.653816	163.734909	0.012114	0.005887376	-0.002041	0.01662	-0.002222333	0.002103187	-0.005625	-0.000244	0.000763111	0.000425976	-3.24E-04	0.001327	-7.27E-05	1.16E-04	-0.000256	7.50E-05	-0.068443667	0.013064743	-0.094283	-0.052017	1.831580556
1	1	4	1	2	-5.526702889	0.19677573	-5.795628	-5.105015	-3.787142444	0.102064334	-3.870173	-3.544759	4.919489167	2.860440203	1.128387	9.507265	2.214923722	2.786562627	-1.226606	6.203985	23.605251	110.7729875	-176.558868	173.022644	20.22485733	90.46631932	-94.996552	163.734909	0.011053722	0.007016852	-0.00445	0.01662	-0.002485278	0.002143921	-0.005625	-0.000244	0.000684333	0.000537752	-6.31E-04	0.001327	-7.43E-05	1.16E-04	-0.000256	7.50E-05	-0.069370667	0.014538826	-0.097978	-0.052017	1.797564611
1	1	4	1	3	-5.484861778	0.215417901	-5.757535	-5.042488	-3.768001278	0.119989006	-3.870173	-3.507107	5.037670056	2.87337178	1.128387	9.507265	2.362930833	2.813199092	-1.226606	6.203985	3.083705611	131.4772241	-286.763763	173.022644	15.87786694	94.70282705	-106.290146	163.734909	0.009875	0.008013274	-0.006144	0.01662	-0.002714722	0.002110919	-0.005625	-0.000244	0.000585556	0.00061419	-0.000675	0.001327	-7.39E-05	1.16E-04	-0.000256	7.50E-05	-0.070365111	0.015879885	-0.098189	-0.052017	1.763398667
1	1	4	1	4	-5.442741667	0.232416667	-5.718	-4.999373	-3.747760278	0.136568108	-3.870173	-3.476478	4.970884222	2.89660077	1.128387	9.507265	2.479554833	2.799308776	-1.226606	6.203985	-21.85201633	165.9377875	-427.89859	173.022644	11.61847156	99.70890518	-132.485672	163.734909	0.008627556	0.008795047	-0.00695	0.01662	-0.002904667	0.002027704	-0.005625	-0.000278	0.000490278	0.000630628	-0.000675	0.001327	-7.31E-05	1.17E-04	-0.000256	7.50E-05	-0.071317667	0.016831189	-0.098189	-0.052017	1.728668222
1	1	4	1	5	-5.402013667	0.245224419	-5.68153	-4.984896	-3.726675389	0.150997788	-3.870173	-3.454521	4.673469778	3.200169785	-0.793161	9.507265	2.556572	2.760515896	-1.226606	6.203985	-54.44049867	219.0120381	-627.496155	173.022644	5.6328775	107.8519929	-178.588776	163.734909	0.007364889	0.009304461	-0.00695	0.01662	-0.003058444	0.001918821	-0.005625	-0.000338	0.000421333	0.000600908	-0.000675	0.001203	-7.31E-05	1.17E-04	-0.000256	7.50E-05	-0.072125889	0.017306194	-0.098189	-0.052017	1.692885167
1	1	4	1	6	-5.3648505	0.250992679	-5.651734	-4.984896	-3.705150722	0.162231065	-3.870173	-3.444998	4.063542611	4.223532947	-7.002754	9.507265	2.573436167	2.744049497	-1.226606	6.203985	-99.57533	296.6518531	-902.097717	173.022644	-2.562237111	119.1297294	-219.724854	163.734909	0.006140056	0.00951287	-0.00695	0.01662	-0.0031875	0.001799497	-0.005625	-0.000429	0.000393056	0.000573302	-0.000675	0.001071	-7.43E-05	1.16E-04	-0.000256	7.50E-05	-0.072708444	0.017389886	-0.098189	-0.052017	1.655545333
1	1	4	1	7	-5.334287944	0.247473794	-5.630433	-4.984896	-3.683784778	0.169144322	-3.870173	-3.444998	3.013881	6.315715929	-15.828123	9.507265	2.513868056	2.829617919	-1.773291	6.203985	-162.6264563	401.6870603	-1247.918091	173.022644	-11.46669422	129.1418703	-219.724854	163.734909	0.005002444	0.009422892	-0.00695	0.01662	-0.0033075	0.001672246	-0.005625	-0.000567	0.000399611	0.000580828	-0.000675	0.001081	-7.63E-05	0.000113743	-0.000256	7.50E-05	-0.073016556	0.017294502	-0.098189	-0.052017	1.616209167
1	1	4	1	8	-5.314619167	0.236372332	-5.616857	-4.984896	-3.663252944	0.170957037	-3.870173	-3.444998	1.353101667	9.632009763	-27.80139	9.507265	2.382324556	3.05381193	-3.470922	6.203985	-247.9014392	530.418656	-1637.208374	173.022644	-18.32256356	133.4728323	-219.724854	163.734909	0.003996667	0.00906948	-0.00695	0.016554	-0.003433944	0.001533097	-0.005625	-0.000779	0.000401111	0.000581648	-0.000675	0.001081	-7.75E-05	0.000112274	-0.000256	7.50E-05	-0.073040889	0.017276485	-0.098189	-0.052017	1.574589111
1	1	4	1	9	-5.311736278	0.232758102	-5.607742	-4.984896	-3.644079389	0.167564266	-3.870173	-3.444998	-1.117809667	14.23478307	-43.114929	9.507265	2.208491944	3.346370091	-4.355593	6.203985	-356.3669038	670.4159302	-2010.233398	173.022644	-20.87163961	133.3418275	-219.724854	163.734909	0.003159222	0.008521137	-0.00695	0.016286	-0.003576889	0.00138366	-0.005625	-0.001088	0.000313333	0.000680775	-0.001106	0.001081	-7.59E-05	0.000114679	-0.000256	0.000103	-0.072807833	0.017533484	-0.098189	-0.052017	1.530622833
1	1	4	1	10	-5.333249333	0.275666632	-5.994977	-4.984896	-3.626444722	0.159503756	-3.870173	-3.444998	-4.586346889	20.06698617	-61.305283	9.507265	2.034463833	3.592138242	-4.355593	6.203985	-482.7915119	799.5523419	-2266.441895	173.022644	-18.70498739	135.1324438	-219.724854	163.734909	0.002518056	0.007885836	-0.00695	0.01575	-0.003737778	0.001237929	-0.005625	-0.001518	1.07E-05	0.001434614	-0.00505	0.001081	-7.11E-05	0.000122408	-0.000256	0.000149	-0.072364278	0.018131407	-0.098189	-0.045891	1.48E+00
1	1	4	1	11	-5.388175389	0.401367564	-6.58672	-4.984896	-3.610171611	0.147678889	-3.866822	-3.444998	-9.164335111	26.84733316	-80.888962	9.507265	1.896742111	3.725268358	-4.355593	6.203985	-613.5622842	889.5980958	-2274.360352	173.022644	-13.04445389	143.2771567	-219.724854	224.238678	0.002090333	0.007313987	-0.00695	0.014844	-0.003907056	0.001119166	-0.005625	-0.002083	-0.000644889	0.003023136	-0.011318	0.001081	-6.45E-05	0.000130721	-0.000256	0.000149	-0.071755889	0.019013286	-0.098189	-0.041159	1.436824778
1	1	4	1	12	-5.485988222	0.611194113	-7.343126	-4.984896	-3.594832333	0.133069592	-3.851845	-3.444998	-14.81238517	34.0004469	-99.211288	9.507265	1.817056278	3.758513435	-4.355593	6.203985	-727.7535158	919.4790284	-2274.360352	173.022644	-5.793812167	155.2612817	-219.724854	288.847717	0.001879722	0.006971707	-0.00695	0.013506	-0.004063667	0.001043589	-0.005625	-0.002589	-0.001742111	0.00526625	-0.019071	0.001081	-5.92E-05	0.000133612	-0.000256	0.000149	-0.071013889	0.020060678	-0.098189	-0.038661	1.388309944
1	1	4	1	13	-5.635048444	0.892168291	-8.240241	-4.984896	-3.579887333	0.116592768	-3.825092	-3.444998	-21.29356056	40.71242419	-112.921028	9.507265	1.800178611	3.755929435	-4.355593	6.203985	-803.0362798	897.4502967	-2274.360352	173.022644	1.034686667	165.5198522	-219.724854	288.847717	0.002335444	0.007972643	-0.00695	0.021709	-0.004347611	0.001327344	-0.00788	-0.002589	-0.004161722	0.010935823	-0.042656	0.001081	-5.33E-05	0.000133411	-0.000256	0.000149	-0.070144278	0.021156754	-0.098189	-0.03822	1.339990556
1	1	4	1	14	-5.840880889	1.228206867	-9.225143	-4.984896	-3.564829333	0.099278815	-3.788035	-3.444998	-28.19632339	46.13326768	-119.075943	9.507265	1.834301111	3.778165704	-4.355593	6.203985	-823.2454965	878.0643784	-2274.360352	167.424774	5.645607056	170.8632204	-219.724854	288.847717	0.004525833	0.013905921	-0.00695	0.05113	-0.004453722	0.001335137	-0.00788	-0.002589	-0.010108833	0.026279181	-0.105999	0.001081	-8.29E-05	0.000204273	-0.000716	0.000149	-0.069105167	0.022230173	-0.098189	-0.03822	1.292958722
1	1	4	1	15	-6.104987167	1.599100099	-10.22484	-4.984896	-3.549315667	0.082798278	-3.742828	-3.444998	-35.01431906	49.62128836	-119.075943	9.507265	1.894272111	3.838379931	-4.355593	6.203985	-782.1894611	942.0556581	-2274.360352	906.433411	6.675337111	171.6200892	-219.724854	288.847717	0.009862444	0.027597847	-0.00695	0.105508	-0.004662889	0.001582475	-0.00807	-0.002589	-0.022023	0.05443878	-0.213384	0.001081	-0.000229	0.000686659	-0.00286	0.000149	-0.067775667	0.023259966	-0.098189	-0.03822	1.248245222
1	1	4	1	16	-6.424452889	1.980868669	-11.160145	-4.984896	-3.533258167	0.070117888	-3.692068	-3.444998	-41.23281461	50.9152295	-119.075943	9.507265	1.945556778	3.898732724	-4.355593	6.681147	-682.7342126	1122.64168	-2274.360352	1932.98584	3.356836611	170.7743577	-219.724854	288.847717	0.017967222	0.043489861	-0.00695	0.152681	-0.005234444	0.002959889	-0.015262	-0.002589	-0.037445556	0.080595499	-0.276685	0.001081	-0.000483833	0.001286465	-0.004843	0.000149	-0.065939722	0.024245428	-0.098189	-0.03822	1.206684722
1	1	4	1	17	-6.792200722	2.347806569	-11.957652	-4.984896	-3.516889722	0.065072466	-3.639428	-3.397436	-46.39322283	50.22665124	-119.075943	9.507265	1.950219444	3.904171539	-4.355593	6.681147	-534.2417733	1378.777261	-2274.360352	2765.447754	-4.238845333	172.7943371	-219.724854	288.847717	0.028536389	0.05988562	-0.00695	0.194102	-0.006221333	0.005169903	-0.023207	-0.002589	-0.053254722	0.098594996	-0.283974	0.001081	-0.000788111	0.001780507	-0.005726	0.000149	-0.063303833	0.02521727	-0.098189	-0.032287	1.168819889
1	1	4	1	18	-7.197673278	2.675006775	-12.558206	-4.984896	-3.5007545	0.068801662	-3.590715	-3.348994	-50.13684433	48.28892795	-119.075943	9.28113	1.874909389	3.83034274	-4.355593	6.681147	-350.3698256	1650.481515	-2274.360352	3326.341064	-15.43769994	180.9977157	-233.008865	288.847717	0.041464222	0.076393302	-0.00695	0.233525	-0.007732	0.008117773	-0.032817	-0.002589	-0.066367556	0.106458872	-0.283974	0.001081	-0.001077	0.002078457	-0.005726	0.000149	-0.059545833	0.026364029	-0.098189	-0.02017	1.134862889
1	1	4	1	19	-7.627814833	2.940737669	-12.922284	-4.984896	-3.485641222	0.077548692	-3.590715	-3.31718	-52.23272006	46.33759584	-119.075943	8.234911	1.692924444	3.714995484	-4.355593	6.681147	-147.0613437	1893.696489	-2274.360352	3583.211426	-29.79388378	195.6277641	-333.065125	288.847717	0.055998389	0.091100377	-0.00695	0.259574	-0.009299278	0.010131064	-0.033691	-0.002589	-0.073517444	0.106083488	-0.283974	0.001081	-0.001238722	0.002115419	-0.005726	0.000149	-0.0543805	0.028201892	-0.098189	-0.001307	1.104716944
1	1	4	1	20	-8.068218611	3.128310059	-13.032283	-4.984896	-3.472539056	0.086391745	-3.590715	-3.30892	-52.58786678	45.86901891	-119.075943	6.338482	1.378344611	3.664456492	-4.355593	6.681147	59.761534	2084.017701	-2274.360352	3583.211426	-47.22156556	214.8106247	-408.694824	288.847717	0.071244167	0.102623092	-0.00695	0.269974	-0.010433667	0.010749332	-0.033691	-0.002589	-0.073013778	0.106470711	-0.283974	0.008435	-0.001197889	0.002145632	-0.005726	0.000638	-0.047619	0.031528068	-0.098189	0.023729	1.078041278
1	1	5	1	1	-5.5598675	0.172235861	-5.823953	-5.213618	-3.676218333	0.100095697	-3.882635	-3.560721	4.338278778	1.992713475	1.731663	7.745876	2.313755167	3.304616131	-3.159285	6.588635	34.552575	82.44890436	-97.822952	144.956024	30.5549605	178.3391492	-262.117493	254.161835	0.012033333	0.005453013	-0.000762	0.016239	-0.002308333	0.000780282	-0.00374	-0.001115	0.000781667	0.000384133	-9.90E-05	0.001411	-9.69E-05	0.000144366	-0.000324	0.000129	-0.035446722	0.012819477	-0.068434	-0.017915	1.841731056
1	1	5	1	2	-5.522490944	0.184143574	-5.79493	-5.151175	-3.655832889	0.092674188	-3.862856	-3.515697	4.574321111	2.055887277	1.731663	7.745876	2.512121056	3.359807931	-3.159285	6.588635	21.09899561	83.12889603	-97.822952	132.87793	15.19937394	174.3016515	-262.117493	254.161835	0.011047722	0.006435954	-0.002929	0.016239	-0.002395722	0.000840398	-0.00374	-0.001115	0.0007225	0.000468696	-0.000356	0.001411	-9.70E-05	0.000144349	-0.000324	0.000129	-0.038898111	0.015830991	-0.08004	-0.019804	1.807687889
1	1	5	1	3	-5.483628833	0.196654248	-5.758052	-5.095412	-3.634349611	0.08647403	-3.82892	-3.476157	4.689928667	2.077353783	1.731663	7.745876	2.567078167	3.380147129	-3.159285	6.588635	6.030274278	90.84773339	-164.137451	132.87793	-2.5119315	170.7849827	-262.117493	254.161835	0.009945778	0.007306419	-0.004547	0.016239	-0.002444944	0.00086519	-0.00374	-0.001115	0.000635944	0.000537418	-0.000477	0.001411	-9.09E-05	0.000144415	-0.000324	0.000129	-0.042864889	0.019325142	-0.091206	-0.021996	1.773743056
1	1	5	1	4	-5.4443255	0.208897171	-5.717787	-5.050592	-3.613048222	0.08287582	-3.782773	-3.445495	4.674825611	2.078813678	1.731663	7.745876	2.470255611	3.336958407	-3.159285	6.588635	-11.09609522	109.8284268	-261.694336	132.87793	-19.88425361	168.271474	-262.117493	254.161835	0.008773667	0.007994356	-0.00543	0.016239	-0.002446167	0.000865536	-0.00374	-0.001115	0.000538667	0.000561746	-0.000477	0.001411	-7.92E-05	1.42E-04	-0.000324	1.29E-04	-0.047238833	0.022902591	-0.100727	-0.02443	1.739494833
1	1	5	1	5	-5.405715056	0.219346097	-5.679212	-5.022799	-3.593178667	0.082663948	-3.72845	-3.425121	4.504993722	2.195596863	1.673441	7.745876	2.235674	3.218439806	-3.159285	6.588635	-33.44612083	146.5980276	-422.635468	132.87793	-34.31964028	167.8891765	-262.117493	254.161835	0.007582056	0.00844747	-0.005499	0.016239	-0.002402556	0.000862321	-0.00374	-0.001115	0.000450833	0.000540526	-0.000477	0.001315	-6.31E-05	1.33E-04	-0.000324	1.29E-04	-0.051870278	0.026209349	-0.107796	-0.026979	1.704417889
1	1	5	1	6	-5.369242222	0.225684638	-5.646293	-5.022701	-3.575787	0.085415607	-3.672963	-3.4154	4.117390278	2.775182247	-2.687187	7.745876	1.898261667	3.049151284	-3.159285	6.211152	-66.70894672	210.284305	-672.112671	132.87793	-43.63761078	169.8700062	-262.117493	254.161835	0.006419889	0.008638107	-0.005499	0.016239	-0.002328444	0.000869074	-0.00374	-1.12E-03	0.000389722	0.000497552	-0.000477	0.001103	-4.51E-05	1.16E-04	-0.000308	1.29E-04	-0.0566005	0.028988714	-0.112123	-2.95E-02	1.667936667
1	1	5	1	7	-5.337091833	0.225114891	-5.620755	-5.022701	-3.561540944	0.089539436	-3.669824	-3.4154	3.393177944	4.251806628	-9.528437	7.745876	1.508380556	2.910773166	-3.159285	5.404429	-117.5020232	306.6023919	-1012.098328	132.87793	-46.623994	171.4407168	-262.117493	254.161835	0.005331	0.008562558	-0.005499	0.016219	-0.002246056	0.000885161	-0.00374	-0.001115	0.000359111	0.000467105	-0.000477	0.00087	-2.79E-05	9.59E-05	-0.000235	1.29E-04	-0.061285556	0.031092404	-0.113848	-0.031836	1.629521278
1	1	5	1	8	-5.312689278	0.216187097	-5.601971	-5.022701	-3.550647333	0.093225927	-3.669824	-3.4154	2.159023278	6.885662843	-19.555492	7.745876	1.121195111	2.900599621	-3.159285	5.404429	-191.2541424	433.1826713	-1417.722168	132.87793	-43.17474472	168.7194813	-262.117493	254.161835	0.004354889	0.008243879	-0.005499	0.016032	-0.002183333	0.000898875	-0.00374	-0.001115	0.000337111	0.00045149	-0.000477	0.00087	-1.41E-05	8.11E-05	-0.000131	1.29E-04	-0.065815167	0.032458694	-0.113848	-0.033662	1.5887835
1	1	5	1	9	-5.301108167	0.20507684	-5.58735	-5.022701	-3.542854389	0.095423152	-3.669824	-3.4154	0.205609	10.80449931	-33.157139	7.745876	0.788801444	3.032667219	-3.159285	5.404429	-290.2142632	579.2298297	-1836.939941	132.87793	-33.93197144	160.4648608	-262.117493	254.161835	0.003527111	0.007734736	-0.005499	0.015645	-0.0021685	0.000900854	-0.00374	-0.001115	0.000265056	0.000500166	-0.000651	0.00087	-4.39E-06	7.74E-05	-0.000131	1.29E-04	-0.0701205	0.033076681	-0.113848	-0.034785	1.545559222
1	1	5	1	10	-5.3092625	0.219536355	-5.734128	-5.022701	-3.537500667	0.096053914	-3.669824	-3.4154	-2.677881056	16.03371638	-50.171158	7.745876	0.555662278	3.209955977	-3.667731	5.404429	-411.3498727	725.5332685	-2185.153076	132.87793	-20.10660189	150.0295352	-203.997223	254.161835	0.002876111	0.007123832	-0.005499	0.015018	-0.002222944	0.000904703	-0.00374	-0.001115	4.53E-05	0.000996981	-0.003421	0.00087	1.94E-06	8.16E-05	-0.000131	1.29E-04	-0.074169056	0.032956873	-0.113848	-0.035189	1.50E+00
1	1	5	1	11	-5.345739556	0.304183516	-6.229697	-5.022701	-3.533593389	0.095525079	-3.669824	-3.4154	-6.650222056	22.41394295	-69.576355	7.745876	0.453691444	3.30794549	-3.667731	5.404429	-544.2213034	845.3464979	-2342.530518	132.87793	-3.7045485	144.7899897	-156.77919	254.161835	0.002421333	0.006540523	-0.005499	0.014102	-0.002357056	0.000952565	-0.00381	-0.001115	-0.000443111	0.00218582	-0.008253	0.00087	6.00E-06	8.75E-05	-0.000131	1.56E-04	-0.077945778	0.032113727	-0.113848	-0.035189	1.452423611
1	1	5	1	12	-5.420099556	0.474393143	-6.893734	-5.022701	-3.529939167	0.093946845	-3.669824	-3.4154	-11.74823594	29.51044995	-89.213333	7.745876	0.493919833	3.269310165	-3.667731	5.404429	-670.9158161	912.3421945	-2342.530518	132.87793	12.2138975	149.5511596	-156.77919	254.161835	0.002169389	0.006139139	-0.005499	0.012844	-0.002567278	0.001081029	-0.004941	-0.001115	-1.30E-03	0.004010597	-0.014818	0.00087	7.72E-06	9.03E-05	-0.000131	1.60E-04	-0.0814285	0.030566011	-0.113848	-0.035253	1.40E+00
1	1	5	1	13	-5.5415435	0.720375551	-7.716586	-5.022701	-3.525361389	0.090693797	-3.669824	-3.4154	-17.83215206	36.61712672	-106.021873	7.745876	0.657256444	3.147221598	-3.667731	5.404429	-770.2660824	918.227186	-2342.530518	132.87793	23.88100644	159.0601766	-156.77919	254.161835	0.002114	0.006040876	-0.005499	0.011847	-0.0028325	0.00127245	-0.005889	-0.001305	-0.002555389	0.00623787	-0.02181	0.00087	5.83E-06	8.81E-05	-0.000131	1.60E-04	-0.084562111	0.028365775	-0.113848	-0.036045	1.354665444
1	1	5	1	14	-5.717302111	1.028806411	-8.660765	-5.022701	-3.518984889	0.084816581	-3.669824	-3.4154	-24.58600378	42.90902725	-116.979134	7.745876	0.891936611	3.066982812	-3.667731	5.404429	-824.3544783	890.1431978	-2342.530518	125.541115	28.22451656	163.7850344	-156.77919	254.161835	0.003998222	0.011691688	-0.005499	0.045127	-0.003432	0.002479743	-0.012096	-0.001384	-0.007696444	0.021851723	-0.091681	0.00087	-3.11E-06	8.88E-05	-0.000131	1.60E-04	-0.087237333	0.02566285	-0.113848	-0.0382	1.30653
1	1	5	1	15	-5.951310222	1.383360433	-9.666238	-5.022701	-3.510495778	0.076022343	-3.666162	-3.4154	-3.16E+01	47.65973261	-120.03376	7.745876	1.127665	3.107338953	-3.667731	5.404429	-822.6307883	892.1186413	-2342.530518	156.567535	24.66087383	159.6563991	-156.77919	254.161835	0.007974889	0.021569494	-0.005499	0.080791	-0.003842667	0.002774626	-0.012096	-0.001384	-0.017105333	0.043592469	-0.16849	0.000762	-4.28E-05	0.000188466	-0.000709	1.60E-04	-0.089271556	0.022843503	-0.113848	-0.042313	1.260369278
1	1	5	1	16	-6.243491944	1.763662274	-10.661327	-5.022701	-3.500190444	0.065527717	-3.643431	-3.4154	-38.29651672	50.40585407	-120.03376	7.745876	1.302951111	3.221467304	-3.667731	5.404429	-762.2372641	989.8174725	-2342.530518	1188.748169	15.28430044	150.0523053	-156.77919	241.827972	0.0145435	0.035025789	-0.005499	0.125126	-0.004120556	0.002860918	-0.012096	-0.001384	-0.030968111	0.06953388	-0.248768	0.000552	-0.0001345	0.000436896	-0.001714	1.60E-04	-0.090391944	0.020808825	-0.113848	-0.048798	1.217155667
1	1	5	1	17	-6.589585444	2.146246776	-11.572399	-5.022701	-3.488779889	0.056358657	-3.605771	-3.4154	-44.27534739	51.04556006	-120.03376	7.745876	1.382403333	3.298773063	-3.667731	5.404429	-646.8507004	1192.154427	-2342.530518	2140.757813	2.927351556	142.68476	-156.77919	241.827972	0.023486389	0.049733219	-0.005499	0.165326	-0.004461611	0.003070054	-0.012096	-0.001384	-0.047009278	0.091632729	-0.288206	0.000552	-0.000266889	0.000707739	-0.002498	1.60E-04	-0.090242944	0.021131279	-0.113848	-0.046116	1.177612611
1	1	5	1	18	-6.981414389	2.506441728	-12.331682	-5.022701	-3.477150389	0.052245118	-3.560721	-3.39644	-49.07736139	49.91708115	-120.03376	7.655153	1.351740333	3.265938477	-3.667731	5.404429	-485.6980481	1454.20593	-2342.530518	2916.197266	-10.83359667	144.0097276	-156.77919	241.827972	0.035083944	0.066033294	-0.005499	0.210497	-0.005119	0.003977548	-0.015301	-0.001384	-0.063039833	0.106858201	-0.288324	0.000552	-0.000427056	0.000957374	-0.003014	1.60E-04	-0.088428778	0.025117313	-0.113848	-0.025023	1.142152111
1	1	5	1	19	-7.407541444	2.820555086	-12.883905	-5.022701	-3.466250889	0.054212714	-3.54841	-3.36453	-52.37031456	47.86737056	-120.03376	7.092361	1.201843444	3.127995813	-3.667731	5.073853	-292.4756249	1723.20498	-2342.530518	3438.792725	-25.95672533	155.8679382	-265.540405	241.827972	0.048960833	0.082299691	-0.005499	0.249022	-0.0062095	0.005834535	-0.023369	-0.001384	-0.075477278	0.112006038	-0.288324	0.000552	-0.000555944	0.001063209	-0.003014	1.60E-04	-0.0845825	0.032558062	-0.113848	0.000799	1.110869222
1	1	5	1	20	-7.854252944	3.068058103	-13.191982	-5.022701	-3.457119667	0.059023041	-3.54841	-3.351335	-53.95195478	46.22934191	-120.03376	6.035013	0.919128278	2.98411165	-3.667731	5.053568	-83.45806544	1960.167279	-2342.530518	3665.107666	-42.86680106	176.2786936	-375.919525	241.827972	0.064295556	0.096545118	-0.005499	0.273096	-0.007361111	0.007190845	-0.024394	-0.001384	-0.081125111	0.110548892	-0.288324	0.000552	-0.000557889	0.001062313	-0.003014	1.60E-04	-0.0784375	0.0424127	-0.113848	0.03057	1.083578333
1	1	5	1	21	-8.306740667	3.233395427	-13.240191	-5.022701	-3.450932111	0.062637188	-3.54841	-3.351335	-53.76128189	46.4976115	-120.03376	9.467125	0.487396722	3.041272768	-3.667731	5.053568	125.2807448	2142.63545	-2342.530518	3665.107666	-61.57693744	201.14514	-457.484436	241.827972	0.080062444	0.10722454	-0.005499	0.279257	-0.0082905	0.0076943	-0.024394	-0.001384	-0.078567889	0.113028756	-0.288324	0.045553	-0.000358778	0.001435735	-0.003014	3.55E-03	-0.069884722	0.053705467	-0.113848	0.062744	1.059875333
1	2	1	1	1	-3.960846278	0.105914277	-4.045961	-3.66736	-4.454734111	0.459386937	-5.005903	-3.858427	2.519335833	4.15194907	-1.899619	9.911041	7.781849667	5.963526265	-0.10849	17.027435	54.03733328	143.8599803	-254.554077	252.812576	20.06697839	261.3915401	-354.872131	428.271118	0.012937278	0.005258618	-4.80E-05	0.017327	-0.002012944	0.000880979	-0.002959	-0.00062	0.000227056	0.00056542	-0.000584	0.001204	-2.09E-05	2.37E-05	-5.50E-05	1.30E-05	-0.152941	0.014420238	-0.169294	-0.124049	1.891662889
1	2	1	1	2	-3.937850833	0.134286269	-4.045961	-3.602441	-4.389116333	0.460654126	-5.005903	-3.822975	2.847478444	4.154607844	-1.899619	9.911041	8.020397	5.730667904	-0.10849	17.027435	17.406084	195.938885	-522.087463	252.812576	32.703926	259.1458653	-354.872131	428.271118	0.012027667	0.006378551	-0.00247	0.017327	-0.002076056	0.000820538	-0.002959	-0.00062	0.000216722	0.000572571	-0.000584	0.001204	-2.35E-05	2.37E-05	-5.50E-05	1.30E-05	-0.152219444	0.016169781	-0.169294	-0.111061	1.841877111
1	2	1	1	3	-3.913388333	0.157798523	-4.045961	-3.572886	-4.321060778	0.454637209	-5.005903	-3.780802	2.809437222	4.177809525	-1.899619	9.911041	8.326915056	5.408814816	0.799484	17.027435	-33.91790078	279.5460435	-835.940247	252.812576	36.60516944	259.5696372	-354.872131	428.271118	0.010991111	0.007396095	-0.004205	0.017327	-0.002136056	0.000743692	-0.002959	-0.000643	0.000205389	0.000574998	-0.000584	0.001204	-2.64E-05	2.39E-05	-5.50E-05	1.30E-05	-0.149939889	0.021180861	-0.169294	-0.091791	1.7924005
1	2	1	1	4	-3.891026833	0.172143644	-4.045961	-3.572886	-4.250334333	0.440640232	-4.992477	-3.732827	2.282180056	4.92191221	-8.263865	9.911041	8.630483111	5.106371786	3.061981	17.027435	-99.70998833	386.1150887	-1168.105957	252.812576	33.51612256	257.9597432	-354.872131	428.271118	0.009880778	0.008214705	-0.004992	0.017327	-0.002197722	0.000653109	-0.002959	-0.000797	0.000227167	0.000587091	-0.000584	0.001204	-2.99E-05	2.40E-05	-6.00E-05	1.30E-05	-0.146081	0.02821329	-0.169294	-0.070773	1.743177556
1	2	1	1	5	-3.875351944	0.175154183	-4.045961	-3.572886	-4.177219333	0.418904539	-4.95487	-3.676407	1.147604	7.097888031	-19.382187	9.911041	8.885517111	4.923251251	3.079448	17.027435	-178.8278129	503.9141227	-1477.104126	252.812576	27.06332306	251.3869357	-354.872131	428.271118	0.0087595	0.008759514	-0.004992	0.017327	-0.002269	0.000553692	-0.002959	-0.001096	0.000298889	0.000667759	-0.000584	0.001575	-3.43E-05	2.42E-05	-7.30E-05	1.30E-05	-0.140670722	0.036353157	-0.169294	-0.048811	1.694082778
1	2	1	1	6	-3.871900111	0.173445625	-4.045961	-3.572886	-4.102242333	0.391404618	-4.886551	-3.605284	-0.698283556	10.7169868	-32.882267	9.911041	9.0815385	4.886699848	3.079448	17.027435	-268.4577398	618.9380476	-1710.774536	252.812576	21.32797322	242.9096193	-354.872131	428.271118	0.007690389	0.008992513	-0.004992	0.017327	-0.002357167	0.000476958	-0.002959	-0.0015	0.000396333	0.000757984	-0.000584	0.001848	-4.06E-05	2.58E-05	-0.0001	1.20E-05	-0.133785778	0.045019582	-0.169294	-0.026895	1.644971333
1	2	1	1	7	-3.886990056	0.194579773	-4.258655	-3.572886	-4.025860333	0.362424247	-4.786941	-3.511675	-3.326691722	15.44570597	-47.895096	9.911041	9.240983278	4.967205121	3.079448	17.027435	-362.8400284	714.8133337	-1804.879517	252.812576	19.03362272	239.003456	-354.872131	386.972809	0.006727833	0.008920838	-0.004992	0.017327	-0.002466722	0.000494641	-0.003472	-0.0017	0.000444389	0.000746903	-0.000584	0.001848	-4.94E-05	3.28E-05	-0.000146	1.00E-06	-0.125547056	0.053746937	-0.169294	-0.006112	1.595753889
1	2	1	1	8	-3.927345	0.276553831	-4.722291	-3.572886	-3.948225944	0.338697124	-4.661662	-3.389522	-6.745617444	20.86119376	-62.963593	9.911041	9.398765556	5.151901022	3.079448	17.027435	-452.7821022	776.2084954	-1804.879517	252.812576	19.37503811	239.5118104	-354.872131	386.972809	0.005910722	0.008598989	-0.004992	0.017327	-0.002595667	0.000632338	-0.00426	-0.0017	0.000332667	0.000995047	-0.002444	0.001848	-6.12E-05	4.81E-05	-0.000211	-1.60E-05	-0.116112722	0.062093114	-0.169294	0.012472	1.546473667
1	2	1	1	9	-3.999417	0.42744657	-5.308048	-3.572886	-3.869214222	0.328200727	-4.521072	-3.239451	-10.87306017	26.44763161	-76.193588	9.911041	9.563900667	5.415223079	3.079448	18.92458	-527.2853316	796.7229787	-1804.879517	252.812576	17.45877583	238.0129496	-354.872131	386.972809	0.005259778	0.008120699	-0.004992	0.017327	-0.002732889	0.000813561	-0.004801	-0.0017	-4.34E-05	0.00206534	-0.007353	0.001848	-7.55E-05	6.81E-05	-0.000274	-2.50E-05	-0.105668889	0.06962607	-0.169294	0.027968	1.497356056
1	2	1	1	10	-4.108562667	0.635331401	-5.992185	-3.572886	-3.788827556	0.336252696	-4.377871	-3.074112	-15.53370639	31.64095048	-85.715019	9.911041	9.689745222	5.621271572	3.079448	19.292637	-576.2908876	786.3338106	-1804.879517	252.812576	8.011105444	240.4763448	-354.872131	386.972809	0.005212167	0.008047975	-0.004992	0.017058	-0.002998667	0.001368238	-0.007408	-0.0017	-0.001381722	0.006161768	-0.024649	0.001848	4.06E-06	0.000354578	-0.000274	1.40E-03	-0.094412167	0.075955037	-0.169294	0.039922	1.448802278
1	2	1	1	11	-4.258312056	0.886517695	-6.736631	-3.572886	-3.707718444	0.360981825	-4.244411	-2.917907	-20.47790839	35.9176971	-90.099533	9.911041	9.697419111	5.631344752	3.079448	19.292637	-592.5864097	773.928105	-1804.879517	252.812576	-8.629990889	260.2175907	-430.56543	386.972809	0.0061165	0.01010822	-0.004992	0.033336	-0.002937056	0.001401512	-0.007408	-0.0017	-0.004277056	0.013506458	-0.052448	0.001848	5.68E-05	0.000412638	-0.000274	1.40E-03	-0.082523611	0.080787237	-0.169294	0.048614	1.401329778
1	2	1	1	12	-4.449861111	1.166282855	-7.493844	-3.572886	-3.627203944	0.394319195	-4.130476	-2.79515	-25.41014667	38.88045094	-90.099533	9.911041	9.545912056	5.520335692	3.079448	19.292637	-572.7462794	799.2861891	-1804.879517	545.419434	-25.78773794	287.0148044	-575.225281	386.972809	0.009242556	0.018593229	-0.004992	0.072602	-0.002613833	0.001963253	-0.007408	0.002895	-0.010518056	0.028743805	-0.112278	0.001848	7.95E-05	0.00041737	-0.000274	0.001399	-0.070139389	0.083974882	-1.69E-01	0.055153	1.355483611
1	2	1	1	13	-4.6818145	1.458089016	-8.212488	-3.572886	-3.54862	0.427661595	-4.041747	-2.715965	-30.02367983	40.33218665	-90.099533	9.911041	9.2676235	5.507055651	3.079448	19.292637	-517.746209	887.2269389	-1804.879517	1223.14917	-36.96752039	303.6154018	-575.225281	386.972809	0.015171778	0.032434451	-0.004992	0.121821	-0.002424444	0.002088434	-0.007408	0.002895	-0.020124056	0.047566183	-0.172384	0.001848	0.000114722	0.000431853	-0.000274	0.001399	-0.057335111	0.085523687	-0.169255	0.061183	1.311746778
1	2	1	1	14	-4.950255778	1.744242494	-8.843997	-3.572886	-3.472743611	0.455290191	-3.978889	-2.675972	-34.03925028	40.33155297	-90.099533	9.911041	8.929786778	5.701348755	3.014202	19.292637	-432.8530722	1027.336873	-1804.879517	1780.889038	-41.17641833	308.7630972	-575.225281	386.972809	0.023567222	0.047836817	-0.004992	0.164471	-0.0025485	0.002183929	-0.007408	0.002895	-0.031059389	0.06266776	-0.195897	0.001848	0.000138278	0.000433956	-0.000274	0.001399	-0.044131278	0.085574787	-0.166934	0.068414	1.270472333
1	2	1	1	15	-5.249135333	2.007258583	-9.348581	-3.572886	-3.399790222	0.474230472	-3.937658	-2.665728	-37.23789778	39.21618133	-90.099533	9.911041	8.581349944	6.055699624	-0.026536	19.292637	-326.3338529	1188.364508	-1804.879517	2160.80127	-41.71843933	309.2483013	-575.225281	386.972809	0.034270667	0.06378899	-0.004992	0.203811	-0.003037278	0.00305859	-0.011622	0.002895	-0.0412855	0.07149204	-0.195897	0.001848	1.42E-04	4.33E-04	-2.74E-04	1.40E-03	-0.030505111	0.084389719	-0.161803	0.078337	1.231847278
1	2	1	1	16	-5.570887389	2.231295692	-9.699459	-3.572886	-3.329721111	0.483176034	-3.910028	-2.665728	-39.47814789	37.58746247	-90.099533	9.911041	8.234479556	6.488894875	-2.112007	19.292637	-207.4399947	1341.106272	-1804.879517	2337.68457	-42.679838	309.7627152	-575.225281	386.972809	0.046698278	0.078565081	-0.004992	0.232259	-0.003722722	0.004158008	-0.015015	0.002895	-0.048611611	0.073607194	-0.195897	0.001848	1.27E-04	4.44E-04	-3.10E-04	1.40E-03	-0.016406444	0.082337708	-0.153598	0.091973	1.195883
1	2	1	1	17	-5.9071045	2.403279803	-9.884452	-3.572886	-3.262548889	0.481798781	-3.886334	-2.665728	-40.69523106	36.23728027	-90.099533	9.911041	7.870019389	6.962424978	-3.480835	19.292637	-84.45915556	1466.968475	-1804.879517	2337.68457	-46.93699267	310.5713741	-575.225281	386.972809	0.060022333	0.090617535	-0.004992	0.245544	-0.004075222	0.004313923	-0.015015	0.002895	-0.051626278	0.072562176	-0.195897	0.001848	8.08E-05	5.00E-04	-8.53E-04	1.40E-03	-0.001788	0.079869143	-0.142289	0.109534	1.162426944
1	2	2	1	1	-3.943069222	0.151097991	-4.07925	-3.5676	-5.228003056	0.556016198	-6.006093	-4.412988	2.966344278	5.048903387	-2.655659	11.382508	10.94663461	4.600813514	1.164551	17.526541	18.52326128	228.4564042	-594.28656	312.021149	63.07296883	221.8435333	-240.832336	442.249481	0.011861889	0.006387072	-0.002999	0.017266	-0.000119222	0.002178854	-0.003185	0.002511	0.000277222	0.000612257	-0.000467	0.001408	6.53E-05	1.79E-04	-0.000224	3.18E-04	-0.208324	0.052458633	-0.274313	-0.126684	1.904788333
1	2	2	1	2	-3.917568056	0.178150391	-4.07925	-3.535872	-5.134391444	0.559146409	-5.99256	-4.321084	2.932880667	5.067491658	-2.655659	11.382508	11.45752589	3.909290221	3.015575	17.526541	-34.56950456	317.8778865	-920.379639	312.021149	49.44839567	227.0753673	-240.832336	442.249481	0.010818	0.007490334	-0.004981	0.017266	-0.000408944	0.002175108	-0.003185	0.002511	0.000277778	0.000611994	-0.000467	0.001408	5.23E-05	1.90E-04	-0.000224	3.18E-04	-0.2155205	0.049395915	-0.274313	-0.136081	1.8456985
1	2	2	1	3	-3.894187833	0.195098916	-4.07925	-3.535872	-5.037044278	0.55345493	-5.955833	-4.240311	2.390185944	5.795161162	-9.100699	11.382508	11.77077456	3.383611385	6.304693	17.526541	-103.628064	429.9571786	-1263.765015	312.021149	20.26290983	225.5893873	-240.832336	442.249481	0.009691167	0.008398361	-0.005933	0.017266	-0.000696	0.002106971	-0.003185	0.002504	0.000319167	0.000630895	-0.000467	0.001408	4.00E-05	1.96E-04	-0.000224	3.18E-04	-0.221270667	0.045473016	-0.274313	-0.144328	1.787237944
1	2	2	1	4	-3.877731611	0.199540873	-4.07925	-3.535872	-4.938211889	0.53836629	-5.887482	-4.17685	1.205746333	8.012436056	-21.067928	11.382508	11.79524106	3.343111661	6.74509	17.526541	-187.8474625	553.7682638	-1586.629028	312.021149	-13.03234094	205.2733197	-240.832336	442.249481	0.008545889	0.009016698	-0.005933	0.017266	-0.000985278	0.001996325	-0.003185	0.002344	0.000419167	0.000751715	-0.000467	0.002058	2.65E-05	0.000197662	-0.000224	3.18E-04	-0.225365778	0.041260237	-0.274313	-0.152265	1.729418444
1	2	2	1	5	-3.874092056	0.198074253	-4.07925	-3.535872	-4.840456944	0.515109634	-5.786846	-4.127893	-0.740605111	11.80935225	-35.544518	11.382508	11.55356883	3.615962319	5.789165	17.526541	-284.0674353	674.801525	-1831.706787	312.021149	-37.74328183	171.1841721	-240.832336	367.420593	0.007451056	0.009291744	-0.005933	0.017266	-0.001290167	0.001873234	-0.003185	0.002056	0.000547667	0.000891649	-0.000467	0.002485	9.67E-06	0.000193431	-0.000224	3.18E-04	-0.227597111	0.038034358	-0.274313	-0.160518	1.672241611
1	2	2	1	6	-3.890075	0.218703758	-4.279959	-3.535872	-4.745652389	0.486950394	-5.659557	-4.080364	-3.528710944	16.83268985	-51.596375	11.382508	11.16618633	3.746416766	5.789165	17.526541	-385.0951691	774.6989559	-1920.65918	312.021149	-45.88041339	153.3435437	-240.832336	231.061371	0.00647	0.009229042	-0.005933	0.017266	-0.001627333	0.001779356	-0.004013	0.001698	0.000614611	0.000891041	-0.000467	0.002485	-1.18E-05	0.000182305	-0.000224	3.18E-04	-0.227787056	0.037686605	-0.274313	-0.163937	1.615787778
1	2	2	1	7	-3.932903889	0.302538707	-4.778758	-3.535872	-4.654353778	0.458765557	-5.515797	-4.016182	-7.158857944	22.5926406	-67.555504	11.382508	10.78889533	3.539175283	5.789165	17.526541	-479.6492725	836.0252615	-1920.65918	312.021149	-38.38076606	170.0733004	-240.832336	366.055023	0.005649556	0.00889826	-0.005933	0.017266	-0.002008611	0.001760086	-0.005165	0.001302	0.000490667	0.001141341	-0.002501	0.002485	-3.84E-05	0.000165567	-0.000224	3.10E-04	-0.225816556	0.041636047	-0.274313	-0.133991	1.560268944
1	2	2	1	8	-4.009389278	0.460888642	-5.405884	-3.535872	-4.565837444	0.43591741	-5.367448	-3.922503	-11.52286544	28.48883164	-81.207794	11.382508	10.52650694	3.165639559	5.789165	17.434788	-554.8173179	852.7078978	-1920.65918	312.021149	-25.53544056	186.6857879	-240.832336	366.055023	0.0050125	0.008418004	-0.005933	0.017266	-0.002430611	0.001828906	-0.006294	0.000881	6.27E-05	0.00233428	-0.00815	0.002485	-7.01E-05	0.000148648	-0.00026	2.66E-04	-0.221633722	0.049600443	-0.274313	-0.104045	1.5060355
1	2	2	1	9	-4.124951611	0.68062767	-6.132221	-3.535872	-4.478912	0.422462051	-5.225217	-3.80279	-16.40581311	33.87585423	-90.401031	11.382508	10.36330467	2.848362383	5.789165	16.257763	-599.6440162	839.5035738	-1920.65918	312.021149	-20.81589711	186.4051816	-240.832336	366.055023	0.005466611	0.009292913	-0.005933	0.02544	-0.003517111	0.004119969	-0.018676	0.000419	-0.002137833	0.009750968	-0.040077	0.002485	8.96E-05	0.000771118	-0.00026	3.14E-03	-0.215246389	0.060154533	-0.274313	-7.53E-02	1.45E+00
1	2	2	1	10	-4.282819444	0.945410167	-6.912568	-3.535872	-4.393115667	0.418782695	-5.096485	-3.680883	-21.51693228	38.18193807	-93.629211	11.382508	10.17957533	2.535232711	5.789165	14.497147	-607.4772046	832.7274259	-1920.65918	312.021149	-30.2685745	198.9044716	-351.211456	366.055023	0.006453	0.011307354	-0.005933	0.034704	-0.003781111	0.004003518	-0.018676	-9.40E-05	-0.005269333	0.016101388	-0.056644	0.002485	0.000187611	0.000889171	-0.00026	3.14E-03	-0.206695278	0.071895324	-0.274313	-0.048394	1.4033205
1	2	2	1	11	-4.483567111	1.238003913	-7.692708	-3.535872	-4.309252389	0.420785561	-4.984932	-3.586946	-26.53043311	41.0113334	-93.629211	11.382508	9.858828389	2.324003714	5.789165	14.497147	-576.569739	874.940757	-1920.65918	787.521057	-48.70205128	231.7133683	-567.315125	366.055023	0.009858222	0.020174756	-0.005933	0.077516	-0.003572444	0.004294319	-0.018676	0.003662	-0.012053611	0.031787529	-0.122007	0.002485	0.000233722	0.000907182	-0.00026	3.14E-03	-0.196020056	0.083830388	-0.274313	-0.023065	1.355864111
1	2	2	1	12	-4.724993278	1.539779197	-8.416739	-3.535872	-4.228801889	0.422432134	-4.890943	-3.536823	-31.12642783	42.21715203	-93.629211	11.382508	9.367874444	2.677272101	3.495383	14.497147	-509.8805317	983.7839718	-1920.65918	1489.519531	-67.75283933	260.7200661	-583.746521	366.055023	0.016150833	0.034481142	-0.005933	0.128317	-0.003178278	0.004866262	-0.018676	0.006449	-0.022102056	0.050581217	-0.180262	0.002485	0.000275778	0.000916108	-0.00026	3.14E-03	-0.183242722	0.095321505	-0.274313	0.001448	1.311614611
1	2	2	1	13	-5.002340889	1.831523638	-9.034439	-3.535872	-4.153121167	0.418840201	-4.811546	-3.52869	-35.02844189	41.94513293	-93.629211	11.382508	8.729614444	3.619558418	-1.085486	14.497147	-414.1220563	1139.979231	-1920.65918	2035.673706	-84.34100294	278.4471109	-583.746521	366.055023	0.025070833	0.05068841	-0.005933	0.173967	-0.002833944	0.005219237	-0.018676	0.006449	-0.033207889	0.065062908	-0.198817	0.002485	0.000259167	0.000924003	-0.000295	3.14E-03	-0.168374833	0.105961406	-0.274313	0.026023	1.270884278
1	2	2	1	14	-5.308800611	2.094894651	-9.507155	-3.535872	-4.083308278	0.407204269	-4.740633	-3.52869	-38.02846206	40.64104025	-93.629211	11.382508	7.962191167	4.820015116	-4.795074	14.497147	-297.9236548	1310.098552	-1920.65918	2383.631592	-100.0319972	288.0887115	-583.746521	366.055023	0.036290778	0.067141429	-0.005933	0.213254	-0.0029005	0.005212857	-0.018676	0.006449	-0.0429435	0.072290156	-0.198817	0.002485	0.000173	0.001020702	-0.00159	3.14E-03	-0.151437778	0.115480141	-0.274313	0.051296	1.233817
1	2	2	1	15	-5.636148556	2.313784105	-9.810705	-3.535872	-4.020418	0.386609058	-4.670203	-3.52869	-39.99383617	39.02135101	-93.629211	11.382508	7.062414556	6.067746912	-7.715392	14.497147	-169.9581583	1467.117886	-1920.65918	2526.972168	-116.5865919	291.1616049	-583.746521	366.055023	0.048949222	0.081570836	-0.005933	0.236596	-0.003246389	0.00537696	-0.018676	0.006449	-0.048964389	0.072889641	-0.198817	0.002485	1.26E-05	0.001261006	-0.002965	3.14E-03	-0.132491667	0.123681267	-0.274313	0.077437	1.200363278
1	2	2	1	16	-5.975364611	2.475291904	-9.935452	-3.535872	-3.965601389	0.357946314	-4.593128	-3.52869	-40.86109806	37.97728556	-93.629211	11.382508	6.019081333	7.243001592	-9.929652	14.497147	-37.59627028	1595.016356	-1920.65918	2526.972168	-134.0265774	288.0160574	-583.746521	366.055023	0.062275333	0.092918359	-0.005933	0.245711	-0.003422333	0.00541274	-0.018676	0.006449	-0.050150389	0.072197735	-0.198817	0.002485	-0.000245222	0.001690574	-0.004759	3.14E-03	-0.111674444	0.130387617	-0.274313	0.103923	1.170276056
1	2	3	1	1	-4.006572167	0.090072154	-4.07015	-3.750208	-4.405440556	0.395915231	-4.894285	-3.864007	2.088120167	3.742405708	-1.881666	9.038916	7.115364111	4.474298529	1.55345	14.239197	66.10632	111.8019324	-149.531647	228.023819	14.40725206	209.723752	-291.281036	347.500977	0.012876611	0.004012967	0.002436	0.01622	-0.001974722	0.001122679	-0.003156	-0.000353	0.000252278	0.000518293	-0.000451	0.001189	-1.18E-05	3.13E-05	-6.60E-05	3.20E-05	-0.158148278	0.020242551	-0.180638	-0.113754	1.823702111
1	2	3	1	2	-3.986760167	0.117352702	-4.07015	-3.683483	-4.345587556	0.399088854	-4.879249	-3.816931	2.556363889	3.743768062	-1.231184	9.038916	7.323327889	4.332945714	1.55345	14.239197	39.31870622	149.5113051	-362.085327	228.023819	31.12468639	205.9775678	-291.281036	347.500977	0.012138944	0.005036868	-6.30E-05	0.01622	-0.002103722	0.001057753	-0.003156	-0.000353	0.000276944	0.000492792	-0.000327	0.001189	-1.70E-05	3.53E-05	-8.50E-05	3.20E-05	-0.159547722	0.017704494	-0.180638	-0.123796	1.770310444
1	2	3	1	3	-3.963966111	0.141436486	-4.07015	-3.641096	-4.283385111	0.398272664	-4.868394	-3.759605	2.743431833	3.647936026	-1.231184	9.038916	7.634108889	4.088477427	1.590099	14.239197	-1.784800056	213.8759808	-619.875244	228.023819	37.45622556	204.8957968	-291.281036	347.500977	0.011261556	0.006037133	-0.002158	0.01622	-0.002216167	0.000964132	-0.003156	-0.000394	0.0002825	0.000487708	-0.000327	0.001189	-2.26E-05	3.92E-05	-9.50E-05	3.20E-05	-0.159439444	0.017940396	-0.180638	-0.121847	1.717700389
1	2	3	1	4	-3.941036333	0.158449798	-4.07015	-3.64106	-4.218352444	0.392660607	-4.852747	-3.697806	2.526617111	3.919051533	-3.784533	9.038916	7.947598333	3.804238772	2.736082	14.239197	-57.5268265	301.3688359	-913.234253	228.023819	31.87622944	205.297029	-291.281036	347.500977	0.0102795	0.006925313	-0.003604	0.01622	-0.002308833	0.000852376	-0.003156	-0.000524	0.000293167	0.000484272	-0.000327	0.001189	-2.79E-05	4.15E-05	-9.50E-05	3.20E-05	-0.157763944	0.021630235	-0.180638	-0.102371	1.665996111
1	2	3	1	5	-3.921855889	0.165306033	-4.07015	-3.64106	-4.150925167	0.381359181	-4.822793	-3.639056	1.784651333	5.30748196	-12.675204	9.038916	8.165379389	3.594785437	3.609638	14.239197	-127.1306532	405.3471083	-1217.304077	228.023819	17.00830444	202.0704183	-291.281036	347.500977	0.009240944	0.007618675	-0.004172	0.01622	-0.002382944	0.000738442	-0.003156	-0.000756	0.000333444	0.000505066	-0.000327	0.001189	-3.26E-05	4.16E-05	-9.50E-05	3.20E-05	-0.154492778	0.027995576	-0.180638	-0.081087	1.615243722
1	2	3	1	6	-3.911292167	0.16320785	-4.07015	-3.64106	-4.082262778	0.364149488	-4.770689	-3.58687	0.407772944	8.088541589	-24.072933	9.038916	8.231070056	3.542481234	3.609638	14.239197	-208.4478834	515.3857347	-1488.003662	228.023819	-0.660514944	189.0663226	-291.281036	347.500977	0.008203167	0.008053114	-0.004172	0.01622	-0.002445	0.000633098	-0.003156	-0.001078	0.000408333	0.000579372	-0.000327	0.001553	-3.69E-05	3.98E-05	-9.50E-05	3.20E-05	-0.149635167	0.035968757	-0.180638	-0.058767	1.565436667
1	2	3	1	7	-3.915059667	0.167032289	-4.105387	-3.64106	-4.013740722	0.342381799	-4.692988	-3.537292	-1.689480056	12.049289	-37.475266	9.038916	8.154370833	3.567489019	3.609638	14.239197	-297.1943383	616.9209595	-1663.292358	228.023819	-13.96565344	170.6543307	-291.281036	314.581482	0.007223833	0.008198653	-0.004172	0.01622	-0.002505222	0.000540149	-0.003156	-0.001457	0.000484333	0.000623482	-0.000327	0.001553	-4.14E-05	3.64E-05	-9.50E-05	3.20E-05	-0.143232444	0.044783637	-0.180638	-0.03631	1.516560833
1	2	3	1	8	-3.939450167	0.212017068	-4.476901	-3.64106	-3.946356667	0.31942239	-4.592104	-3.480075	-4.545466056	16.85604176	-51.794472	9.038916	7.998309167	3.509855111	3.609638	14.239197	-385.9926196	693.3887659	-1673.615112	228.023819	-19.4926725	160.7089209	-291.281036	215.095139	0.006352278	0.00806898	-0.004172	0.01622	-0.0025725	0.000473174	-0.003156	-0.001854	0.000484889	0.000622946	-0.000327	0.001553	-4.66E-05	3.16E-05	-9.50E-05	2.40E-05	-0.135352167	0.053874686	-0.180638	-0.014623	1.468651056
1	2	3	1	9	-3.990817389	0.32221193	-4.968628	-3.64106	-3.880435556	0.300177492	-4.475799	-3.405524	-8.122690389	22.07816326	-65.368851	9.038916	7.829492944	3.321564812	3.609638	14.239197	-464.7950098	732.5347064	-1673.615112	228.023819	-20.12629372	159.7645653	-291.281036	215.095139	0.005623778	0.007724414	-0.004172	0.01622	-0.002649889	0.000462543	-0.003247	-0.001858	0.000311778	0.001094856	-0.003371	0.001553	-5.25E-05	2.73E-05	-9.50E-05	8.00E-06	-0.126087333	0.062762958	-0.180638	0.005504	1.4218435
1	2	3	1	10	-4.074828333	0.492072224	-5.566382	-3.64106	-3.815865111	0.289389412	-4.354784	-3.313531	-12.2920495	27.19379686	-76.279648	9.038916	7.662870944	3.044812413	3.609638	14.163408	-523.2511509	735.134671	-1673.615112	228.023819	-22.72462706	158.6245655	-291.281036	215.095139	0.005601333	0.007692335	-0.004172	0.016134	-0.002856056	0.000887365	-0.005922	-0.001858	-0.000839167	0.005157491	-0.021044	0.001553	-2.74E-05	0.000123751	-9.50E-05	0.00046	-0.115553444	0.071022218	-0.180638	0.023519	1.376402778
1	2	3	1	11	-4.195684889	0.708812373	-6.239956	-3.64106	-3.752721056	0.288881985	-4.239742	-3.218191	-16.84354283	31.67251553	-82.88475	9.038916	7.450749167	2.675961355	3.609638	12.916603	-553.3725791	720.4419221	-1673.615112	228.023819	-31.65440444	166.3369716	-291.281036	215.095139	0.006021167	0.008468108	-0.004172	0.023691	-0.002911889	0.000895293	-0.005922	-0.001858	-0.002729611	0.009410268	-0.034274	0.001553	1.28E-05	0.000214089	-9.50E-05	0.000713	-0.103876	0.078305281	-0.180638	0.039362	1.332700444
1	2	3	1	12	-4.355554	0.95914649	-6.947794	-3.64106	-3.691685944	0.295905507	-4.139507	-3.14111	-21.51492572	35.0752998	-84.181709	9.038916	7.135297556	2.302318571	3.609638	11.240001	-550.8416292	723.0777452	-1673.615112	228.023819	-44.652414	188.0847054	-435.165039	215.095139	0.007582889	0.012153573	-0.004172	0.043838	-0.002605444	0.00161593	-0.005922	0.002788	-0.006309833	0.017280623	-0.064449	0.001553	4.41E-05	0.000246712	-9.50E-05	0.000713	-0.091167	0.084386845	-0.180638	0.053623	1.291157222
1	2	3	1	13	-4.554266944	1.228390451	-7.642984	-3.64106	-3.633799444	0.304926197	-4.059575	-3.09755	-26.02423656	37.12809668	-84.181709	9.038916	6.706542222	2.296327655	3.092465	11.240001	-515.1374954	775.7259765	-1673.615112	832.001465	-56.18119211	208.4122615	-484.308228	215.095139	0.011582222	0.022312838	-0.004172	0.086921	-0.002117667	0.002566832	-0.005922	0.005879	-0.013068667	0.032024327	-0.121308	0.001553	7.04E-05	0.000261945	-9.50E-05	0.000713	-0.077506	0.089175934	-0.180638	0.067345	1.252168722
1	2	3	1	14	-4.789291278	1.500510989	-8.279046	-3.64106	-3.579910222	0.310908426	-4.001117	-3.089569	-30.10055056	37.76957264	-84.181709	9.038916	6.198944333	2.862586931	-0.83333	11.240001	-449.2033566	884.8541545	-1673.615112	1409.111694	-63.55333194	219.2811556	-484.308228	215.095139	0.018006778	0.035636548	-0.004172	0.129367	-0.001726056	0.002931438	-0.005922	0.005879	-0.021944333	0.046734203	-0.159026	0.001553	6.74E-05	0.000263611	-9.80E-05	0.000713	-0.0629435	0.092690721	-0.180638	0.081566	1.216033056
1	2	3	1	15	-5.055942778	1.759051993	-8.814901	-3.64106	-3.530483667	0.310726403	-3.960318	-3.089569	-33.51095906	37.18087354	-84.181709	9.038916	5.64732	3.735791128	-3.973861	11.240001	-358.7200268	1029.612431	-1673.615112	1856.723755	-68.22638356	224.1280983	-484.308228	215.095139	0.026510389	0.049649709	-0.004172	0.165159	-0.0014475	0.003028121	-0.005922	0.005879	-0.031055222	0.056874139	-0.16295	0.001553	1.65E-05	0.000357941	-0.00096	0.000713	-0.047519	0.095024796	-0.178265	0.097003	1.182897444
1	2	3	1	16	-5.347807278	1.988344326	-9.218878	-3.64106	-3.485788222	0.303027592	-3.929674	-3.089569	-36.0792175	35.79924068	-84.181709	9.038916	5.061837833	4.670488331	-6.252108	11.240001	-250.8747171	1181.964946	-1673.615112	2141.166748	-73.02989783	226.6856744	-484.308228	215.095139	0.036853833	0.063488018	-0.004172	0.196251	-0.001514889	0.003081407	-0.005922	0.005879	-0.038643056	0.061260999	-0.16295	0.001553	-8.29E-05	0.000563569	-0.001828	0.000713	-0.031281389	0.096331831	-0.173026	0.114012	1.152731333
1	2	3	1	17	-5.657263111	2.17463392	-9.471062	-3.64106	-3.446119722	0.28785797	-3.900158	-3.089569	-37.69220422	34.30344917	-84.181709	9.038916	4.430155	5.562235112	-7.760653	11.240001	-133.0185498	1319.969054	-1673.615112	2252.204102	-80.080841	226.9390659	-484.308228	215.095139	0.048429667	0.075683972	-0.004172	0.216065	-0.001716111	0.003304253	-0.006766	0.005879	-0.043077778	0.061103673	-0.16295	0.001553	-0.000239833	0.000863939	-0.002864	0.000713	-0.014304556	0.096808063	-0.164714	0.132557	1.125322444
1	2	4	1	1	-3.946274	0.136500053	-4.059558	-3.608415	-4.890158556	0.576532007	-5.668662	-3.970197	2.663878667	4.367818755	-1.857862	10.1649	11.84147522	4.024740264	3.924122	16.929417	18.39256461	215.9996327	-592.743286	282.47052	64.03364833	173.2894114	-186.194229	354.106506	0.012355667	0.006319299	-0.002578	0.01751	-0.001588222	0.001893332	-0.004059	0.000955	0.000215722	0.000615663	-0.000508	0.001385	-2.51E-05	0.00014174	-0.000302	0.000137	-0.111343667	0.024862905	-0.140401	-0.059459	1.901371333
1	2	4	1	2	-3.923286778	0.159548398	-4.059558	-3.587723	-4.789099333	0.591284	-5.638172	-3.849596	2.621746944	4.403775032	-1.857862	10.1649	12.38417628	3.521499884	4.115925	16.929417	-36.87681917	305.6554142	-906.264771	282.47052	57.321736	180.4033567	-186.194229	354.106506	0.011304667	0.007448494	-0.004614	0.01751	-0.001851778	0.00185672	-0.004059	0.000955	0.000230444	0.000609208	-0.000508	0.001385	-4.32E-05	0.000153263	-0.000302	0.000137	-0.113264611	0.021760602	-0.140401	-0.07022	1.842870167
1	2	4	1	3	-3.902578222	0.172358062	-4.059558	-3.587723	-4.683755611	0.599963611	-5.600063	-3.741985	2.049264944	5.322847866	-10.190721	10.1649	12.7968375	2.870676749	5.695839	16.929417	-108.2542864	415.0809603	-1236.734375	282.47052	35.121628	197.7722666	-293.29892	354.106506	0.010166722	0.008377644	-0.005608	0.01751	-0.002108167	0.001762591	-0.004059	0.000898	0.000284167	0.000631868	-0.000508	0.001385	-5.85E-05	0.000157391	-0.000302	0.000137	-0.113462722	0.021358178	-0.140401	-0.073786	1.784984944
1	2	4	1	4	-3.889132389	0.173779102	-4.059558	-3.587723	-4.575818722	0.600183807	-5.543242	-3.657199	0.817508722	7.761242254	-21.883621	10.1649	12.96953678	2.486098575	8.344431	16.929417	-193.8447522	534.7283832	-1548.354004	282.47052	4.875608833	203.9116608	-293.29892	354.106506	0.009010222	0.009016442	-0.005608	0.01751	-0.002356167	0.001623278	-0.004059	0.00069	0.000391833	0.000751218	-0.000508	0.002031	-7.10E-05	0.000155679	-0.000302	0.000137	-0.111876333	0.024803626	-0.140401	-0.051048	1.727808556
1	2	4	1	5	-3.888953056	0.173662253	-4.059558	-3.587723	-4.467596611	0.591038606	-5.460989	-3.595244	-1.181480944	11.64849658	-35.99662	10.1649	12.87809767	2.688265615	6.698527	16.929417	-289.6586069	650.3554761	-1779.423096	282.47052	-23.107771	188.5916636	-293.29892	354.106506	0.0079075	0.009315206	-0.005608	0.01751	-0.002597444	0.001458249	-0.004059	0.000332	0.000522444	0.000878404	-0.000508	0.002382	-8.23E-05	0.000149885	-0.000302	0.000137	-0.108499889	0.031519797	-0.140401	-0.026895	1.671412889
1	2	4	1	6	-3.908823722	0.204772502	-4.357512	-3.587723	-4.361183722	0.573844349	-5.352698	-3.545557	-4.010134667	16.62457838	-51.540672	10.1649	12.58440733	3.111002145	6.146193	16.929417	-387.9521992	743.3618877	-1846.190674	282.47052	-41.30297011	164.2910327	-293.29892	285.277161	0.006922944	0.009281035	-0.005608	0.01751	-0.002833611	0.001290491	-0.004059	-0.000116	0.000586556	0.000869979	-0.000508	0.002382	-9.41E-05	0.000140509	-0.000302	0.000137	-0.103390056	0.040176654	-0.140401	-0.002598	1.615901333
1	2	4	1	7	-3.955788611	0.302482211	-4.853343	-3.587723	-4.2578565	0.551834017	-5.223552	-3.492808	-7.647350833	22.21720003	-66.766464	10.1649	12.18971494	3.330682907	6.146193	16.929417	-477.0548344	797.1540188	-1846.190674	282.47052	-49.12080983	150.6154228	-293.29892	160.992615	0.006101556	0.008981659	-0.005608	0.01751	-0.003062778	0.001136591	-0.004241	-0.000583	0.000458611	0.001139873	-0.002631	0.002382	-0.000106778	0.000128184	-0.000302	0.000126	-0.096660722	0.049684925	-0.140401	0.020497	1.561459056
1	2	4	1	8	-4.0362795	0.468300816	-5.470286	-3.587723	-4.158021833	0.528927176	-5.082911	-3.426528	-11.9610485	27.83916345	-79.434097	10.1649	11.76572722	3.277198019	6.146193	16.929417	-544.2978957	808.5222366	-1846.190674	282.47052	-52.90093578	145.8089905	-293.29892	154.365631	0.005462611	0.008529451	-0.005608	0.01751	-0.003275833	0.000995032	-0.004418	-0.001032	3.27E-05	0.002326089	-0.008146	0.002382	-0.000119667	0.000114315	-0.000302	9.70E-05	-0.088467667	0.059246009	-0.140401	0.041202	1.5083825
1	2	4	1	9	-4.155139389	0.688460732	-6.177245	-3.587723	-4.061761056	0.507955851	-4.941395	-3.350217	-16.71898233	32.87409202	-87.500671	10.1649	11.30803267	3.08316603	6.146193	16.530476	-580.1889662	795.8246839	-1846.190674	282.47052	-60.43300761	145.2899589	-293.29892	154.365631	0.005534556	0.008641769	-0.005608	0.018805	-0.0036405	0.00128491	-0.007596	-0.001463	-0.001533444	0.007166299	-0.028699	0.002382	-6.14E-05	0.000317711	-0.000302	0.001146	-0.078981778	0.068255276	-0.140401	0.058832	1.457067944
1	2	4	1	10	-4.314929222	0.948055038	-6.928631	-3.587723	-3.969554611	0.489180654	-4.807403	-3.281679	-21.63086456	36.8059747	-89.721367	10.1649	10.75851039	2.977269013	6.146193	15.344095	-580.6003558	795.4493271	-1846.190674	282.47052	-73.66128117	158.841438	-333.22821	154.365631	0.006862444	0.011816171	-0.005608	0.041244	-0.003501	0.001626203	-0.007596	0.001048	-0.005102111	0.016481555	-0.064585	0.002382	-3.52E-05	0.000346253	-0.000302	0.001146	-0.068351278	0.076279197	-0.140401	0.073525	1.407959667
1	2	4	1	11	-4.515653833	1.231050739	-7.672601	-3.587723	-3.8824525	0.470443722	-4.68566	-3.239565	-26.39565489	39.31294227	-89.721367	10.1649	10.08034467	3.249162724	3.137112	14.489751	-546.4521218	842.3070404	-1846.190674	805.035522	-87.72945489	177.4822995	-417.750824	154.365631	0.010849944	0.022575334	-0.005608	0.088564	-0.0031395	0.00249724	-0.007596	0.004625	-0.012476889	0.034217534	-0.13274	0.002382	-2.27E-05	0.0003521	-0.000302	0.001146	-0.056672722	0.083051531	-0.140401	0.086226	1.361474278
1	2	4	1	12	-4.754856833	1.520235644	-8.358775	-3.587723	-3.801548833	0.448915024	-4.577596	-3.229394	-30.73839983	40.31225807	-89.721367	10.1649	9.296352833	3.932484261	-0.323439	14.489751	-482.3077109	944.5497367	-1846.190674	1407.880615	-97.43218572	187.6637741	-417.750824	154.365631	0.017628944	0.037514446	-0.005608	0.137783	-0.002872833	0.002827507	-0.007596	0.004625	-0.022716944	0.052697285	-0.183826	0.002382	-2.05E-05	0.000352211	-0.000302	0.001146	-0.043991056	0.088442035	-0.140401	0.098226	1.317926833
1	2	4	1	13	-5.0279605	1.79821048	-8.944336	-3.587723	-3.727513278	0.422513732	-4.481646	-3.229394	-34.43411672	39.97070384	-89.721367	10.1649	8.456474889	4.787958622	-2.876945	14.489751	-394.9630759	1082.106755	-1846.190674	1854.67395	-102.1414769	190.4010617	-417.750824	154.365631	0.026805722	0.053446943	-0.005608	0.179384	-0.002747722	0.002885168	-0.007596	0.004625	-0.033651167	0.066182701	-0.195828	0.002382	-4.67E-05	0.000372321	-0.000532	0.001146	-0.030322	0.092418259	-0.140401	0.110709	1.277476833
1	2	4	1	14	-5.328758778	2.048626546	-9.397841	-3.587723	-3.660607556	0.390185918	-4.39256	-3.229394	-37.32111778	38.69081431	-89.721367	10.1649	7.593994889	5.610888093	-4.422469	14.489751	-292.1250904	1227.177541	-1846.190674	2120.330322	-104.7802459	190.5290702	-417.750824	154.365631	0.038071778	0.069213329	-0.005608	0.214894	-0.002933056	0.003012252	-0.007596	0.004625	-0.043235722	0.072963788	-0.195828	0.002382	-9.83E-05	0.000437503	-0.00102	0.001146	-0.015677889	0.095022676	-0.140401	0.124539	1.240101444
1	2	4	1	15	-5.649979111	2.257241226	-9.700884	-3.587723	-3.600946667	0.351908017	-4.302198	-3.229394	-39.30286811	37.07664834	-89.721367	10.1649	6.710137444	6.293253436	-5.142546	14.489751	-181.1380926	1358.304606	-1846.190674	2204.726074	-108.8292609	188.5543839	-417.750824	154.365631	0.050767278	0.083209878	-0.005608	0.238033	-0.003213111	0.003284125	-0.00848	0.004625	-0.049608889	0.073841848	-0.195828	0.002382	-0.000177056	0.00055429	-0.001541	0.001146	-9.44E-05	0.096356651	-0.138676	0.140101	1.205600167
1	2	4	1	16	-5.983806556	2.412646243	-9.847927	-3.587723	-3.548771889	0.308803002	-4.202818	-3.229394	-40.34008589	35.85667883	-89.721367	10.1649	5.780173833	6.779870355	-5.354848	14.489751	-67.89951722	1463.148171	-1846.190674	2204.726074	-116.1929142	181.8091466	-417.750824	154.365631	0.0642465	0.09450746	-0.005608	0.249159	-0.0032875	0.003311952	-0.00848	0.004625	-0.051825889	0.072821649	-0.195828	0.002382	-0.000281722	0.000708661	-0.002051	0.001146	0.016341278	0.096559093	-0.133365	0.157167	1.173620778
1	2	5	1	1	-3.944406889	0.152707711	-4.053494	-3.624868	-4.5848885	0.331248888	-5.164418	-4.103689	2.624020722	3.74450352	-1.347313	9.27887	7.745026778	2.503780649	3.082209	11.624179	-25.38333033	288.8139955	-882.707703	247.057632	10.97240406	175.2607563	-195.23735	353.625	0.011637611	0.00530064	-0.000883	0.015906	-0.001683	0.000132625	-0.001898	-0.001481	0.000389389	0.000577855	-0.000313	0.001483	-1.68E-05	3.36E-05	-0.000122	4.00E-06	-0.135652722	0.04868258	-0.185707	-0.041023	1.814282222
1	2	5	1	2	-3.923238222	0.163707901	-4.053494	-3.624868	-4.519884556	0.325591284	-5.084238	-3.994347	2.140158944	4.722788117	-10.056825	9.27887	7.956455611	2.872338517	3.082209	14.179044	-100.9061808	403.5621255	-1239.62085	247.057632	34.45014911	176.4886526	-195.23735	353.625	0.010736444	0.006266217	-0.002776	0.015906	-0.001689889	0.00012472	-0.001898	-0.001481	0.000433833	0.000550786	-0.000135	0.001483	-2.53E-05	4.73E-05	-0.000159	4.00E-06	-0.141938556	0.04267987	-0.185707	-0.055395	1.761826333
1	2	5	1	3	-3.908737556	0.163050061	-4.052532	-3.624868	-4.452280889	0.327843027	-5.012087	-3.867372	0.942251111	7.379141816	-21.912502	9.27887	8.319195944	3.395259927	3.082209	15.66915	-195.0939618	530.7687197	-1591.574707	247.057632	46.93536717	173.1722914	-195.23735	353.625	0.009744056	0.007094329	-0.003956	0.015906	-0.001694833	0.000117507	-0.001898	-0.001494	0.000521944	0.00058974	-0.000135	0.001509	-3.49E-05	5.90E-05	-0.000178	4.00E-06	-0.146527722	0.036872873	-0.185707	-0.069507	1.710000889
1	2	5	1	4	-3.907534056	0.162002842	-4.048378	-3.624868	-4.381231278	0.337814435	-4.943441	-3.733194	-1.111406944	11.52389055	-36.583069	9.27887	8.738711722	3.848362909	3.082209	15.999055	-302.5429682	656.6855005	-1872.979248	247.057632	49.09300761	172.1209614	-195.23735	353.625	0.008710944	0.007706073	-0.004209	0.015906	-0.0017065	0.000106283	-0.001898	-0.001531	0.000665167	0.000767889	-0.000135	0.00268	-4.49E-05	6.77E-05	-0.000182	4.00E-06	-0.149273	0.032365173	-0.185707	-0.083241	1.658882722
1	2	5	1	5	-3.927261056	0.197688214	-4.4022	-3.624868	-4.306635722	0.354215924	-4.873883	-3.600721	-4.100131556	16.80241712	-53.128822	9.27887	9.137412722	4.15863767	3.082209	15.999055	-413.3345704	761.2841522	-1987.231323	247.057632	42.7812095	175.6818419	-195.23735	353.625	0.007696111	0.008045392	-0.004209	0.015906	-0.001739833	0.000137506	-0.002131	-0.00157	0.000831111	0.000955184	-0.000135	0.00316	-5.50E-05	7.38E-05	-0.000182	4.00E-06	-0.150067556	0.030785767	-0.185707	-0.096593	1.608552
1	2	5	1	6	-3.975869611	0.305547615	-4.916349	-3.624868	-4.228941111	0.375227939	-4.799844	-3.47538	-8.000316278	22.76259807	-69.70359	9.27887	9.451731889	4.32729106	3.082209	15.999055	-513.5338803	824.9541278	-1987.231323	247.057632	28.5496705	184.753937	-200.918488	353.625	0.006760444	0.008092818	-0.004209	0.015906	-0.001810944	0.000301131	-0.002892	-0.00157	0.000930611	0.000970681	-0.000135	0.00316	-6.54E-05	7.83E-05	-0.000185	4.00E-06	-0.148846278	0.033360285	-0.185707	-0.07461	1.559133167
1	2	5	1	7	-4.060599667	0.483604623	-5.563926	-3.624868	-4.149106889	0.398750317	-4.720332	-3.362828	-12.65902944	28.80045698	-83.815552	9.27887	9.613240611	4.371881858	3.082209	15.999055	-588.4112361	841.8102932	-1987.231323	247.057632	5.994796056	203.5686249	-338.687897	353.625	0.005956389	0.007878307	-0.004209	0.015906	-0.001934	0.000583825	-0.00394	-0.00157	0.000838556	0.001129591	-0.001656	0.00316	-7.61E-05	8.14E-05	-0.000189	4.00E-06	-0.145580944	0.039700764	-0.185707	-0.050833	1.510836889
1	2	5	1	8	-4.186853444	0.717966019	-6.313275	-3.624868	-4.068720444	0.42199259	-4.637552	-3.273376	-17.80717017	34.24806459	-93.071167	9.27887	9.551645167	4.3778342	3.082209	15.999055	-627.0228579	830.5592994	-1987.231323	247.057632	-22.43285228	232.5289696	-473.861786	353.625	0.0053195	0.007485916	-0.004209	0.015906	-0.002117889	0.000954857	-0.005147	-0.00157	0.000450556	0.002184991	-0.007105	0.00316	-8.56E-05	8.15E-05	-0.000189	3.00E-06	-0.140259722	0.048454999	-0.185707	-0.026543	1.463977667
1	2	5	1	9	-4.357385833	0.993932792	-7.115112	-3.624868	-3.989912778	0.441518883	-4.556271	-3.219014	-23.10941033	38.5253401	-95.900604	9.27887	9.239359778	4.552770167	3.082209	15.999055	-624.7966896	832.4887805	-1987.231323	247.057632	-49.32069894	259.0918225	-507.215607	353.625	0.006728889	0.011108108	-0.004209	0.041275	-0.002109556	0.000957539	-0.005147	-0.00157	-0.003380389	0.01654373	-0.069092	0.00316	-5.23E-05	0.00018138	-0.000189	0.000603	-0.132854722	0.058492267	-0.185707	-0.001457	1.418946167
1	2	5	1	10	-4.572010278	1.29483761	-7.911618	-3.624868	-3.914731111	0.454434951	-4.481714	-3.203001	-28.22044822	41.26021235	-95.900604	9.27887	8.729633556	5.028395407	0.175209	15.999055	-582.8580939	889.3544133	-1987.231323	876.113403	-66.34717083	271.9942937	-507.215607	353.625	0.010787056	0.022299084	-0.004209	0.088785	-0.001638	0.002265987	-0.005147	0.006594	-0.011293667	0.036654292	-0.142399	0.00316	-4.74E-05	0.000184051	-0.000189	0.000603	-0.123304722	0.069147759	-0.185707	0.025122	1.376146444
1	2	5	1	11	-4.827726611	1.602176858	-8.645523	-3.624868	-3.844418889	0.459432181	-4.418499	-3.203001	-32.82371178	42.35000651	-95.900604	9.27887	8.133573611	5.680209496	-2.462783	15.999055	-505.9368708	1012.409776	-1987.231323	1584.564941	-70.2120305	273.8558766	-507.215607	353.625	0.018084611	0.039049027	-0.004209	0.146608	-0.0008755	0.003908796	-0.005147	0.011888	-0.022891333	0.058969275	-0.208355	0.00316	-7.92E-05	0.000221193	-0.000573	0.000603	-0.111535278	0.080049653	-0.185707	0.053766	1.335915889
1	2	5	1	12	-5.119072167	1.896833333	-9.266597	-3.624868	-3.779171556	0.456493886	-4.369668	-3.203001	-36.65272928	41.98617937	-95.900604	9.27887	7.559433056	6.317719138	-3.611784	15.999055	-400.9317082	1179.272626	-1987.231323	2136.260498	-64.09626039	272.1232818	-507.215607	353.625	0.027928556	0.056494322	-0.004209	0.191559	-2.14E-05	0.005178884	-0.005147	0.01362	-0.035123222	0.074533662	-0.219313	0.00316	-0.000146389	0.000345589	-0.001213	0.000603	-0.097502056	0.09094232	-0.185707	0.084456	1.298449278
1	2	5	1	13	-5.4386055	2.160524886	-9.735777	-3.624868	-3.718428333	0.44592019	-4.33496	-3.203001	-39.50590667	40.665697	-95.900604	9.27887	7.065302556	6.853743945	-3.882008	15.999055	-276.4319532	1356.660413	-1987.231323	2488.053223	-55.02715189	270.5306088	-507.215607	353.625	0.0397745	0.073104186	-0.004209	0.226276	0.000588722	0.005602312	-0.005147	0.01362	-0.045269056	0.081401926	-0.219313	0.00316	-0.0002315	0.000474024	-0.001539	0.000603	-0.0812325	0.101575345	-0.185707	0.116474	1.263751944
1	2	5	1	14	-5.777504	2.37720272	-10.02817	-3.624868	-3.6614165	0.427687563	-4.30934	-3.203001	-41.25992833	39.1665119	-95.900604	9.27887	6.642313833	7.29936752	-3.994145	15.999055	-142.0599566	1516.856218	-1987.231323	2617.818848	-50.47035294	270.1371025	-507.215607	353.625	0.053179778	0.088150257	-0.004209	0.252593	0.000630611	0.005587578	-0.005147	0.01362	-0.0512805	0.081740985	-0.219313	0.00316	-0.000326333	0.000584891	-0.001717	0.000603	-0.062855722	0.111640279	-0.185707	0.148492	1.231623444
1	2	5	1	15	-6.126271	2.534213808	-10.134905	-3.624868	-3.607723167	0.40142122	-4.28359	-3.203001	-41.87357244	38.41231384	-95.900604	9.27887	6.22413	7.7188906	-4.4451	15.999055	-6.806522111	1642.939818	-1987.231323	2617.818848	-55.85913756	269.8384638	-507.215607	353.625	0.067242778	0.100096463	-0.004209	0.262292	0.000382222	0.005789657	-0.0061	0.01362	-0.0519545	0.08132988	-0.219313	0.00316	-0.000446611	0.000722973	-0.002178	0.000603	-0.042619722	0.120744444	-0.185707	0.178757	1.201673778
1	2	5	1	16	-6.475396889	2.623038057	-10.134905	-3.624868	-3.557681056	0.366868077	-4.246384	-3.203001	-41.37337028	39.16877332	-95.900604	18.282509	5.711328167	8.183619667	-5.453024	15.999055	122.8049249	1728.44379	-1987.231323	2617.818848	-73.42305239	265.2887121	-507.215607	353.625	0.081083667	0.108136032	-0.004209	0.262292	0.0002715	0.005850036	-0.0061	0.01362	-0.047546611	0.086367101	-0.219313	0.080417	-0.000624944	0.000967039	-0.003233	0.000603	-0.020898889	0.128413121	-0.182778	0.205268	1.173366444
1	3	1	1	1	-2.228087389	0.166166323	-2.361907	-1.858785	-0.228947056	0.142245507	-0.404459	0.005068	3.197372	3.750573984	-2.143121	8.389392	0.678798444	5.418204912	-7.835788	7.244939	54.47885939	87.01290264	-190.852692	142.859177	59.35070056	157.3510976	-212.079178	261.632416	0.014286667	0.006480198	-0.001289	0.019904	-0.004693833	0.002362544	-0.00762	-0.000791	0.000526556	0.000755461	-0.000561	0.001678	-8.06E-05	0.000317361	-0.000511	0.000331	-0.099976	0.019665598	-0.14691	-0.079756	1.699775778
1	3	1	1	2	-2.199512167	0.190908882	-2.361907	-1.81062	-0.221315667	0.151255159	-0.404459	0.00718	3.572563	3.515322824	-1.45782	8.389392	1.131074278	4.988383594	-7.179017	7.244939	33.08782539	118.2891513	-290.485809	142.859177	53.87334589	157.4354238	-212.079178	261.632416	0.013229333	0.00777277	-0.003986	0.019904	-0.004933833	0.002152871	-0.00762	-0.001179	0.000539889	0.000737031	-0.000403	0.001678	-9.82E-05	0.000302755	-0.000511	0.000331	-0.096179389	0.016396601	-0.136823	-0.078571	1.664420556
1	3	1	1	3	-2.168544722	0.211037592	-2.361907	-1.781947	-0.210095778	0.160764683	-0.404459	0.010155	3.748835778	3.32250404	-1.024818	8.389392	1.576687556	4.54053092	-6.768415	7.244939	5.734275833	159.6564126	-425.265747	142.859177	55.79717567	157.7782034	-212.079178	261.632416	0.012014056	0.008946198	-0.005939	0.019904	-0.005083778	0.00196145	-0.00762	-0.001614	0.000552389	0.000721851	-0.000321	0.001678	-0.000116056	0.000285754	-0.000511	0.000331	-0.091916389	0.015134536	-0.126531	-0.060089	1.630528333
1	3	1	1	4	-2.137031611	0.224391873	-2.361907	-1.781947	-0.1950375	0.169291481	-0.404459	0.021214	3.668134222	3.460067559	-2.477446	8.389392	2.061027278	4.034811971	-6.141421	7.244939	-30.06913567	213.4431133	-599.07843	142.859177	59.74608033	158.8353229	-212.079178	261.632416	0.010694889	0.009894816	-0.006916	0.019904	-0.005145889	0.001860201	-0.00762	-0.002078	0.000585556	0.000693644	-0.000321	0.001678	-0.000134111	0.000265387	-0.000511	0.000327	-0.086918611	0.017672281	-0.116347	-0.036571	1.598039
1	3	1	1	5	-2.107409167	0.228873313	-2.361907	-1.781947	-0.175745333	0.175734316	-0.404459	0.04265	3.2476835	4.364012462	-8.26955	8.389392	2.572455611	3.479125527	-4.940135	7.244939	-76.71165489	278.5993123	-797.753784	142.859177	59.68422544	158.8149419	-212.079178	261.632416	0.009336333	0.010533569	-0.006916	0.019904	-0.005134778	0.001880095	-0.00762	-0.001878	0.0006515	0.000669254	-0.000321	0.001678	-0.000151056	0.000243007	-0.000511	0.000283	-0.080987167	0.023998849	-0.106671	-0.009581	1.566817167
1	3	1	1	6	-2.082903556	0.223683957	-2.361907	-1.781947	-0.152163222	0.179112087	-0.404459	0.072286	2.389606667	6.228582822	-15.773342	8.389392	3.055764389	2.935970092	-3.136042	7.244939	-134.7443788	349.9048596	-992.696655	142.859177	52.15998072	155.9455857	-212.079178	261.632416	0.008007278	0.010812211	-0.006916	0.019904	-0.005074667	0.001981612	-0.00762	-0.001484	0.000739889	0.000668808	-0.000321	0.001678	-0.000165556	0.000222506	-0.000511	0.000191	-0.074014556	0.032738676	-0.09964	0.018836	1.5366785
1	3	1	1	7	-2.067582389	0.212620746	-2.358238	-1.781947	-0.124815889	0.178735103	-0.404459	0.105307	1.001943833	8.944158503	-24.814495	8.389392	3.441788611	2.498121693	-0.969279	7.244939	-201.9488822	418.5017811	-1143.563965	142.859177	37.03606494	149.9207959	-212.079178	261.632416	0.006773278	0.010726468	-0.006916	0.019904	-0.004994167	0.002093713	-0.00762	-0.001484	0.000809222	0.000658347	-0.000321	0.001678	-0.000176278	0.000208524	-0.000511	6.20E-05	-0.065989167	0.042719127	-0.09964	0.04654	1.507430278
1	3	1	1	8	-2.0662045	0.210698024	-2.349007	-1.781947	-0.094800111	0.17432262	-0.4031	0.135825	-0.976208056	12.30399902	-34.832741	8.389392	3.673032167	2.245678274	0.305177	7.244939	-273.0040067	472.9194369	-1199.356812	142.859177	16.60744594	142.3797161	-212.079178	250.434525	0.005688	0.0103235	-0.006916	0.019904	-0.004918444	0.002169496	-0.00762	-0.001484	0.000789222	0.000680902	-0.000321	0.001678	-0.000181667	0.00020319	-0.000511	2.20E-05	-0.056975722	0.053099994	-0.09964	0.071751	1.478923667
1	3	1	1	9	-2.083852556	0.246107338	-2.666672	-1.781947	-0.063598722	0.165956	-0.384051	0.158525	-3.548123	16.03178338	-44.803776	8.389392	3.718579389	2.200964443	0.305177	7.244939	-339.9249102	502.5151052	-1199.356812	142.859177	-6.1907405	135.4207942	-212.079178	219.487732	0.004786889	0.009698618	-0.006916	0.019766	-0.0048625	0.00220215	-0.00762	-0.001484	0.0006005	0.001101776	-0.002881	0.001678	-0.000179556	0.000204447	-0.000511	2.20E-05	-0.047080444	0.063240916	-0.09964	0.093332	1.451096333
1	3	1	1	10	-2.125339889	0.336858885	-3.080165	-1.781947	-0.032823778	0.153964665	-0.349689	0.169898	-6.641623222	19.77124864	-53.373772	8.389392	3.569853111	2.324707254	0.305177	7.244939	-393.7690289	503.9751754	-1199.356812	142.859177	-29.62805822	130.4816713	-212.079178	179.190872	0.004084944	0.00898144	-0.006916	0.019195	-0.004825944	0.002209331	-0.00762	-0.001484	0.000187222	0.002029301	-0.006644	0.001678	-0.000167667	0.000207661	-0.000511	2.20E-05	-0.036415778	0.072647887	-0.09964	0.110836	1.423985222
1	3	1	1	11	-2.194546278	0.476260813	-3.556235	-1.781947	-0.004101167	0.138858874	-0.302674	0.169898	-10.11094011	23.12934852	-59.209312	8.389392	3.224778389	2.56677562	-1.328718	7.244939	-426.8815032	487.6181809	-1199.356812	142.859177	-53.00885061	128.5545574	-241.663391	133.336029	0.004997	0.011172431	-0.006916	0.035612	-0.004864	0.002224608	-0.00762	-0.001484	-0.001917722	0.008937275	-0.036805	0.001678	-0.000139	0.000215878	-0.000511	0.000162	-0.025068556	0.080956443	-0.09964	0.124494	1.397704722
1	3	1	1	12	-2.293855556	0.649765699	-4.066987	-1.781947	0.020922556	0.121372778	-0.246503	0.169898	-13.75631489	25.74830876	-61.324253	8.389392	2.686372278	2.902427199	-3.500166	7.244939	-434.5882437	479.2618836	-1199.356812	142.859177	-75.13730078	129.8377928	-270.305023	133.336029	0.0072895	0.016828677	-0.006916	0.0594	-0.004527667	0.00249644	-0.00762	0.000133	-0.005525444	0.017003842	-0.063581	0.001678	-6.06E-05	0.000324611	-0.000511	0.00096	-0.013078444	0.087915424	-0.09964	0.135121	1.372401056
1	3	1	1	13	-2.423818167	0.843277926	-4.578306	-1.781947	0.040671722	0.102799197	-0.185739	0.169898	-17.3540775	27.37718705	-61.324253	8.389392	1.972490056	3.324447227	-5.833802	7.244939	-415.692474	509.1415973	-1199.356812	482.983032	-94.46972028	133.8680689	-284.75589	133.336029	0.012386722	0.029167754	-0.006916	0.108293	-0.004136778	0.002713507	-0.00762	0.000552	-0.011839333	0.030194815	-0.112072	0.001678	0.000105	0.000664725	-0.000511	0.002472	-0.000427778	0.093367277	-0.09964	0.143995	1.348199389
1	3	1	1	14	-2.583090167	1.043216795	-5.055206	-1.781947	0.053797389	0.085881112	-0.125754	0.169898	-20.68452278	27.92319148	-61.324253	8.389392	1.111876889	3.843804585	-8.246098	6.810466	-371.5489456	588.0254725	-1199.356812	929.520508	-110.6472258	140.7754914	-303.53186	133.336029	0.020337556	0.044973771	-0.006916	0.157521	-0.003848111	0.002666976	-0.00762	0.000552	-0.020069944	0.043537333	-0.146473	0.001581	0.000387278	0.001227961	-0.000457	0.00457	0.012949111	0.097219892	-0.09964	0.152573	1.325156
1	3	1	1	15	-2.768560222	1.23638503	-5.466215	-1.781947	0.059203	0.076460318	-0.072232	0.169898	-23.54655989	27.47763989	-61.324253	8.389392	0.128369556	4.507484917	-10.892666	5.692009	-304.7589862	702.0131589	-1199.356812	1302.626587	-124.7644057	151.2703964	-347.285034	133.336029	0.030704556	0.061388667	-0.006916	0.198352	-0.004036111	0.003027772	-0.010795	0.000552	-0.028583111	0.053006705	-0.151656	0.001488	0.000854111	0.002143839	-0.000349	0.007946	0.027135778	0.09942029	-0.09964	0.162125	1.303223444
1	3	1	1	16	-2.975532833	1.410334675	-5.785225	-1.781947	0.055936889	0.083350233	-0.131022	0.169898	-25.76383917	26.33935078	-61.324253	8.389392	-0.967529944	5.387359959	-14.034182	4.006489	-218.8279158	829.7904466	-1199.356812	1587.191528	-138.4729069	165.9138098	-414.991608	133.336029	0.043095056	0.077157631	-0.006916	0.231678	-0.004804222	0.005061306	-0.021446	0.000552	-0.035746167	0.057276474	-0.151656	0.001488	0.001547444	0.003388569	-0.000214	0.012131	0.042187444	0.099941883	-0.09964	0.173389	1.282236167
1	3	1	1	17	-3.197957556	1.553933467	-5.992283	-1.781947	0.043077556	0.110851973	-0.262356	0.169898	-27.19369183	25.04293615	-61.324253	7.791195	-2.179512278	6.534355062	-17.809193	3.812394	-118.3841222	953.7329681	-1199.356812	1774.643921	-153.7285094	184.647005	-486.680023	133.336029	0.057002167	0.091220496	-0.006916	0.255615	-0.005961889	0.007511498	-0.028368	0.000552	-0.040092722	0.057310658	-0.151656	0.001488	0.002486556	0.00488407	-9.30E-05	0.01669	0.0580775	0.098796977	-0.097969	0.186381	1.261917444
1	3	1	1	18	-3.428761056	1.657982966	-6.074358	-1.781947	0.019611722	0.156880758	-0.427842	0.169898	-27.73690789	24.33548123	-61.324253	6.55652	-3.529671778	7.944226981	-22.145515	3.812394	-8.631036556	1062.254656	-1199.356812	1865.583252	-172.9078188	205.8828177	-540.122925	133.336029	0.071627167	0.102295122	-0.006916	0.265138	-0.007079667	0.009029294	-0.028368	0.000552	-0.040622056	0.056958979	-0.151656	0.001488	0.003611278	0.006362409	-4.70E-05	0.020152	0.074654056	0.096068601	-0.091197	0.200409	1.2418985
1	3	2	1	1	-2.262256833	0.160660834	-2.475209	-1.963382	-0.369983111	0.258196718	-0.68337	-0.027168	3.568943667	1.284962393	1.909418	5.146394	4.117252389	3.752942094	-3.070536	9.346667	14.26718228	54.37332697	-122.221184	105.092812	32.22102106	159.2323976	-159.848923	246.463486	0.011913222	0.008477937	-0.005302	0.019416	-0.002271111	0.004045443	-0.007496	0.003256	0.000595333	0.000433764	-0.000408	0.00103	-0.000190889	0.000173258	-0.000444	7.00E-05	-0.137304222	0.045337458	-0.205618	-0.085545	1.704850111
1	3	2	1	2	-2.231993944	0.169262489	-2.453652	-1.930477	-0.33458	0.260141742	-0.68337	-0.020206	3.614469722	1.245294937	1.909418	5.146394	4.311960444	3.435591127	-1.554501	9.346667	-5.138492556	77.47567692	-244.209335	73.986908	15.40001556	155.6318366	-159.848923	246.463486	0.010596944	0.009409284	-0.006568	0.019416	-0.002768167	0.003872337	-0.007496	0.003094	0.000540444	0.000485946	-0.000408	0.00103	-0.000195111	0.000167352	-0.000444	4.10E-05	-0.143151611	0.045055756	-0.205618	-0.087599	1.668522389
1	3	2	1	3	-2.202015667	0.175370262	-2.430214	-1.914043	-0.298117111	0.255386477	-0.68337	-0.019931	3.483302167	1.454149743	0.338645	5.146394	4.373919333	3.332066253	-0.439241	9.346667	-28.94849711	119.503824	-395.524109	73.986908	-1.073479889	152.7175814	-159.848923	246.463486	0.009228444	0.010063394	-0.006799	0.019416	-0.003201556	0.003604965	-0.007496	0.002772	0.000491	0.000497732	-0.000408	0.00103	-0.000197222	0.000164412	-0.000444	4.00E-06	-0.147947333	0.043357001	-0.205618	-0.08985	1.633046833
1	3	2	1	4	-2.173938944	0.177133499	-2.408788	-1.914043	-0.261681333	0.243706896	-0.67711	-0.019931	3.131994778	2.219205511	-3.631711	5.146394	4.294069167	3.459137293	-1.488108	9.346667	-59.18963156	173.6058024	-563.86261	73.986908	-19.84105206	147.7211065	-159.848923	246.463486	0.007870667	0.010382421	-0.006799	0.019416	-0.003569389	0.003283009	-0.007496	0.002292	0.000463111	0.000488755	-0.000408	0.00103	-0.000196944	0.000164776	-0.000444	9.00E-06	-0.151421333	0.040861482	-0.205618	-0.09239	1.598116056
1	3	2	1	5	-2.149815778	0.172782677	-2.390643	-1.914043	-0.226549278	0.225173237	-0.654773	-0.019931	2.496808333	3.634057475	-9.059065	5.146394	4.043235167	3.803634502	-2.799149	9.346667	-98.33076667	236.7528133	-743.659485	73.986908	-42.344303	138.4169324	-177.755035	246.463486	0.006587944	0.010347146	-0.006799	0.019416	-0.0038795	0.002942785	-0.007496	0.001675	0.000454389	0.000483822	-0.000408	0.00103	-0.000192944	0.000169363	-0.000444	2.20E-05	-0.153402278	0.038634988	-0.205618	-0.09541	1.563380222
1	3	2	1	6	-2.132325444	0.162605109	-2.374791	-1.914043	-0.194294056	0.200450189	-0.614817	-0.019931	1.493148722	5.684153771	-16.026035	5.146394	3.588330778	4.299646334	-4.450692	9.346667	-148.227695	305.6529916	-926.037109	73.986908	-68.23048683	124.0529746	-219.487823	236.544327	0.005439778	0.009984845	-0.006799	0.019416	-0.004147	0.002607975	-0.007496	0.00095	0.000435778	0.000480412	-0.000408	0.00103	-0.000182389	0.000179404	-0.000444	6.40E-05	-0.153812667	0.038017037	-0.205618	-0.099215	1.528504667
1	3	2	1	7	-2.124929944	0.153712835	-2.358819	-1.914043	-0.166743722	0.171197411	-0.557713	-0.019931	0.026346778	8.351272025	-24.493017	5.146394	2.906060389	4.861719314	-6.45728	9.346667	-208.5265604	373.6610159	-1082.866455	73.986908	-95.47456728	105.6692009	-253.849121	186.958344	0.004475611	0.009375185	-0.006799	0.019096	-0.004389222	0.002289795	-0.007496	0.000139	0.000350611	0.000567768	-0.000881	0.00103	-0.000161389	0.000196203	-0.000444	0.000159	-0.152640167	0.040069983	-0.205618	-0.07811	1.493236556
1	3	2	1	8	-2.131886333	0.167165011	-2.484034	-1.914043	-0.145859667	0.140955675	-0.486817	-0.019931	-1.982294	11.55960605	-34.073811	5.146394	1.997088	5.41472167	-8.681511	9.346667	-275.0430143	429.8763712	-1161.117676	73.986908	-120.0195867	85.6154999	-254.852005	100.000504	0.003728778	0.008649346	-0.006799	0.018361	-0.004621278	0.001996806	-0.007496	-0.000747	0.000125167	0.001035068	-0.00336	0.00103	-0.000125944	0.000222495	-0.000444	0.000322	-0.149897167	0.044971807	-0.205618	-0.054817	1.457462889
1	3	2	1	9	-2.157968167	0.22735153	-2.809569	-1.914043	-0.133458889	0.116973627	-0.40872	-0.019931	-4.5577035	15.11623446	-43.844978	5.146394	0.905733944	5.891808812	-10.704813	9.346667	-339.6356102	462.6254972	-1161.117676	73.986908	-136.6981374	67.57362472	-254.852005	0.875015	0.003212389	0.007975604	-0.006799	0.017202	-0.004852111	0.001747143	-0.007496	-0.001701	-0.000305	0.00194402	-0.006934	0.00103	-7.42E-05	0.000260709	-0.000444	0.000534	-0.145579111	0.052115391	-0.205618	-0.033029	1.421239611
1	3	2	1	10	-2.207848056	0.336549088	-3.214784	-1.914043	-0.130764111	0.110646918	-0.360214	-0.019931	-7.6428875	18.70525054	-52.446426	5.146394	-0.281214278	6.23346128	-12.018401	8.954144	-392.5099371	467.1431741	-1161.117676	73.986908	-142.5690421	58.95957407	-254.852005	-69.415672	0.002918611	0.007514025	-0.006799	0.015633	-0.005078389	0.001569777	-0.007496	-0.002717	-0.000962167	0.003136168	-0.0109	0.00103	-9.11E-06	0.000305891	-0.000444	0.00073	-0.139638833	0.060686061	-0.205618	-0.012292	1.384781556
1	3	2	1	11	-2.285349667	0.484399723	-3.683676	-1.914043	-0.138145833	0.127883661	-0.46391	-0.019931	-11.09953578	21.95001726	-58.502571	5.146394	-1.470416778	6.407353596	-12.451501	8.019835	-425.2881539	452.9694793	-1161.117676	64.220238	-138.8277617	65.01528412	-254.852005	-12.266922	0.003909444	0.010040412	-0.006799	0.033468	-0.005521	0.001943494	-0.010684	-0.00314	-0.002916333	0.008389957	-0.03416	0.00103	2.64E-05	0.000289068	-0.000411	0.00073	-0.131978722	0.070003479	-0.205618	0.008199	1.348417
1	3	2	1	12	-2.392840333	0.660083097	-4.189826	-1.914043	-0.155271111	0.161349148	-0.567739	-0.019931	-14.73102344	24.5071915	-61.046776	5.146394	-2.595010389	6.420125567	-12.451501	6.775347	-432.8374335	445.40046	-1161.117676	43.928146	-128.9747479	78.38027872	-254.852005	46.626434	0.006520111	0.016656204	-0.006799	0.060658	-0.005438833	0.002049787	-0.010684	-0.002301	-0.006563389	0.016713211	-0.064617	0.000945	0.000111944	0.000368878	-0.000352	0.001129	-0.1224535	0.079569994	-0.205618	0.029449	1.312521889
1	3	2	1	13	-2.530866722	0.852720969	-4.701122	-1.914043	-0.181396056	0.201613758	-0.667624	-0.019931	-18.31349311	26.14461839	-61.046776	5.146394	-3.619996	6.307917989	-12.451501	5.404797	-413.7346257	473.5363565	-1161.117676	387.778687	-116.8846607	89.77481206	-254.852005	60.719318	0.011668722	0.028404619	-0.006799	0.103987	-0.004888	0.003216597	-0.010684	0.005062	-0.012635333	0.029093297	-0.10835	0.000759	0.000241667	0.000558144	-0.000278	0.001983	-0.110883444	0.089022587	-0.205618	0.052505	1.277456778
1	3	2	1	14	-2.698065222	1.05090464	-5.184777	-1.914043	-0.215604389	0.243286803	-0.762312	-0.019931	-21.62660056	26.78037058	-61.046776	5.146394	-4.543088111	6.122589125	-12.451501	4.111198	-369.7170668	547.4092092	-1161.117676	813.542847	-106.8535219	94.64713282	-254.852005	60.719318	0.019192389	0.042154542	-0.006799	0.144037	-0.004223389	0.004112462	-0.010684	0.006091	-0.020303333	0.041076626	-0.137265	0.00064	0.000407222	0.000789108	-0.000204	0.002702	-0.0970885	0.098080813	-0.205618	0.078185	1.243521667
1	3	2	1	15	-2.891310056	1.243028227	-5.610852	-1.914043	-0.257114222	0.284047394	-0.854472	-0.019931	-24.47544417	26.49129171	-61.046776	5.146394	-5.400888056	5.916942502	-12.451501	3.065521	-304.57067	654.0910352	-1161.117676	1178.290527	-103.1811815	94.55308135	-254.852005	60.719318	0.029164722	0.057280279	-0.006799	0.18515	-0.003864278	0.00416171	-0.010684	0.006091	-0.028620111	0.050654057	-0.149196	0.00064	0.000650833	0.001172863	-0.00014	0.004181	-0.080943778	0.106511313	-0.205618	0.106736	1.210934389
1	3	2	1	16	-3.105989278	1.41780859	-5.953743	-1.914043	-0.305619222	0.323478726	-0.951132	-0.019931	-26.70277833	25.52193764	-61.046776	5.133605	-6.262774556	5.738364828	-12.451501	2.313555	-223.1495842	774.338328	-1161.117676	1465.122925	-108.6087247	97.59248741	-254.852005	60.719318	0.041351611	0.072579385	-0.006799	0.221923	-0.003871	0.004167712	-0.010684	0.006091	-0.036161278	0.055935287	-0.149196	0.00064	0.000984111	0.001678332	-9.10E-05	0.005859	-0.062441333	0.114105603	-0.205618	0.13759	1.179828556
1	3	2	1	17	-3.336356333	1.56481616	-6.193279	-1.914043	-0.361493778	0.362384189	-1.061945	-0.019931	-28.19460389	24.307465	-61.046776	4.997377	-7.211033556	5.647336148	-14.755107	1.742105	-130.2821626	892.728763	-1161.117676	1662.672607	-123.5341949	112.2991871	-348.063416	60.719318	0.055135222	0.086411813	-0.006799	0.247641	-0.004223167	0.004722881	-0.013835	0.006091	-0.041384389	0.056747754	-0.149196	0.00064	0.001415167	0.002275955	-5.50E-05	0.007668	-0.041743722	0.120668909	-0.205618	0.169342	1.1502625
1	3	2	1	18	-3.575899333	1.674999097	-6.315731	-1.914043	-0.425803056	0.402382615	-1.19705	-0.019931	-28.87414767	23.48191869	-61.046776	4.408801	-8.321677889	5.747921551	-18.249493	1.156627	-29.511425	999.1353946	-1161.117676	1770.38501	-146.6052301	139.8141053	-484.694305	60.719318	0.069720611	0.097442499	-0.006799	0.259357	-0.004545167	0.005121163	-0.013835	0.006091	-0.0431975	0.055871704	-0.149196	0.00064	0.001885056	0.002773335	-2.60E-05	0.008403	-0.019213	0.12601428	-0.201581	0.199935	1.122237833
1	3	3	1	1	-2.282947222	0.158781779	-2.449113	-1.964563	-0.461432611	0.248610777	-0.747323	-0.038018	3.063873444	2.79470454	-2.989111	6.358066	2.880072833	6.871240861	-8.922799	10.608661	58.24582578	63.93619259	-94.613312	141.994003	83.69878489	196.9685822	-163.13295	390.702148	0.013601778	0.006044322	-0.000956	0.01884	-0.003239278	0.003861874	-0.009074	0.001129	0.000584389	0.000640096	-0.000752	0.001262	-0.000204778	0.000324277	-0.000614	0.00026	-0.165180778	0.010680656	-0.180702	-0.151137	1.694749
1	3	3	1	2	-2.255323833	0.17663276	-2.449113	-1.918169	-0.434528889	0.270021012	-0.747323	-0.010946	3.495556111	2.373041745	-1.941991	6.358066	3.540465833	6.209510412	-8.171448	10.608661	41.25125367	86.19453629	-196.056183	141.994003	74.88588983	200.3686474	-163.13295	390.702148	0.012600667	0.007264829	-0.003571	0.01884	-0.003773722	0.00389027	-0.009074	0.001129	0.000609611	0.000591435	-0.000513	0.001262	-0.000225111	0.000304277	-0.000614	0.000254	-0.163855944	0.01027034	-0.180702	-0.151137	1.657126889
1	3	3	1	3	-2.224687944	0.190658682	-2.449113	-1.884876	-0.402424833	0.287214613	-0.747323	0.011386	3.751394333	1.965593357	-0.767412	6.358066	4.128171	5.495369408	-7.233109	10.608661	15.69778939	119.1720252	-326.660431	141.994003	65.48621594	203.003859	-163.13295	390.702148	0.011448056	0.008375776	-0.005468	0.01884	-0.004259222	0.003786345	-0.009074	0.001057	0.000624	0.00056508	-0.000298	0.001262	-0.000242667	0.000283409	-0.000614	0.000241	-0.161702056	0.01059001	-0.180666	-0.141932	1.620840111
1	3	3	1	4	-2.192800611	0.198972988	-2.449113	-1.873784	-0.365726111	0.298227331	-0.747323	0.029174	3.757185889	1.951599404	-0.663164	6.358066	4.631902778	4.75890045	-5.779724	10.608661	-19.16093711	163.5583436	-485.463074	137.920471	53.29375639	204.6265487	-163.13295	390.702148	0.010196833	0.009271744	-0.006406	0.01884	-0.004679278	0.003575404	-0.009074	0.000862	0.000639778	0.000543995	-0.000298	0.001262	-0.000257778	0.00026259	-0.000614	0.000208	-0.1584235	0.013189605	-0.179307	-0.121652	1.585732667
1	3	3	1	5	-2.162068167	0.199774912	-2.44068	-1.873784	-0.3252265	0.301506938	-0.747323	0.041954	3.432045333	2.829531194	-5.427954	6.358066	5.016400278	4.102531476	-3.617027	10.608661	-64.04564167	219.281122	-670.004211	123.510361	35.80805472	203.2609492	-163.13295	390.702148	0.008908722	0.009871326	-0.006406	0.01884	-0.005027389	0.003298466	-0.009074	0.000519	0.000665333	0.000529345	-0.000298	0.001262	-0.000270056	0.000244042	-0.000614	0.000142	-0.153782889	0.01887789	-0.176611	-0.095776	1.551567444
1	3	3	1	6	-2.135599833	0.192104051	-2.423592	-1.873784	-0.282119444	0.295992287	-0.747323	0.048195	2.6897585	4.572953792	-11.829901	6.358066	5.228703722	3.709531685	-0.78441	10.608661	-119.1383126	284.3172324	-868.157715	102.121353	11.96707333	195.5046576	-163.13295	390.702148	0.007649833	0.010126779	-0.006406	0.01884	-0.005307278	0.003000431	-0.009074	3.80E-05	0.000695722	0.000533702	-0.000298	0.001262	-0.000278	0.000231863	-0.000614	3.50E-05	-0.147640056	0.027177892	-0.172754	-6.60E-02	1.518070444
1	3	3	1	7	-2.117238833	0.178254018	-2.399295	-1.873784	-0.238081444	0.281311556	-0.740806	0.048195	1.446406778	7.020164143	-19.897249	6.358066	5.2158515	3.731923671	-1.01575	10.608661	-182.9396507	352.4388924	-1046.302734	81.76403	-16.83998689	177.6569009	-163.13295	390.702148	0.006485111	0.01003355	-0.006406	0.01884	-0.005530722	0.002715146	-0.009074	-0.000563	0.000702444	0.000535851	-0.000298	0.001262	-0.000279111	0.000230318	-0.000614	1.50E-05	-0.139961278	0.037304246	-0.168115	-0.034536	1.484973889
1	3	3	1	8	-2.111493056	0.170108258	-2.369704	-1.873784	-0.195188556	0.258048664	-0.705939	0.048195	-0.359235722	10.05665955	-29.26828	6.358066	4.948037278	4.094896472	-2.337628	10.608661	-250.8365568	412.7189505	-1148.750488	81.76403	-46.33648328	147.5343372	-163.13295	353.403564	0.005471333	0.009638633	-0.006406	0.01884	-0.005712889	0.002460278	-0.009074	-0.001265	0.000629889	0.000571263	-0.000298	0.001262	-0.000270333	0.000240029	-0.000614	5.00E-05	-0.130805444	0.048524904	-0.164645	-0.00331	1.452062778
1	3	3	1	9	-2.123226111	0.194500419	-2.580899	-1.873784	-0.155614111	0.227983074	-0.645351	0.048195	-2.734202556	13.49880689	-39.043091	6.358066	4.443576833	4.52949991	-3.352996	10.608661	-315.0424379	453.1566137	-1148.750488	81.76403	-70.50557522	108.727425	-163.13295	257.538239	0.004649056	0.009044059	-0.006406	0.018618	-0.005865778	0.00224358	-0.009074	-0.002053	0.000408833	0.000962498	-0.002752	0.001262	-0.000249333	0.000255799	-0.000614	0.000105	-0.120300167	0.060172971	-0.164645	0.025908	1.419221
1	3	3	1	10	-2.157063111	0.271651955	-2.946589	-1.873784	-0.121128889	0.193954007	-0.566387	0.048195	-5.609943	17.05695402	-47.906841	6.358066	3.772944389	4.799092156	-3.698296	10.608661	-366.9535646	467.6683679	-1148.750488	81.76403	-85.23150411	74.12950385	-163.13295	134.134369	0.004035722	0.008391842	-0.006406	0.018013	-0.0059905	0.002075242	-0.009074	-0.002915	-1.33E-05	0.001836021	-0.006336	0.001199	-0.000216889	0.000268268	-0.000614	0.000154	-0.108613889	0.071650588	-0.164645	0.051858	1.39E+00
1	3	3	1	11	-2.216725167	0.395742212	-3.379346	-1.873784	-0.092731667	0.159240917	-0.478357	0.048195	-8.850095278	20.38282744	-54.539024	6.358066	3.023051778	4.820130105	-3.698296	10.608661	-400.1593194	461.8112856	-1148.750488	81.76403	-91.27875933	57.8294196	-163.13295	25.283775	0.004744444	0.010022056	-0.006406	0.03077	-0.006529444	0.002454563	-0.012616	-0.00384	-0.001707	0.007117542	-0.029288	0.001115	-0.000179944	0.00026606	-0.000614	0.000154	-0.095922556	0.082446483	-0.164645	0.073854	1.353898611
1	3	3	1	12	-2.304564667	0.553385673	-3.855573	-1.873784	-0.070744722	0.126903074	-0.389576	0.048195	-12.279265	23.14594308	-57.989975	6.358066	2.251631722	4.642568045	-3.698296	10.35617	-411.6903323	453.4773991	-1148.750488	81.76403	-92.67267989	55.22830771	-163.13295	25.283775	0.006284444	0.013528597	-0.006406	0.044697	-0.006674056	0.002361716	-0.012616	-0.003842	-0.004282111	0.012435115	-0.045237	0.001075	-0.000126278	0.000272206	-0.000614	0.000359	-0.082373111	0.092157466	-0.164645	0.091891	1.321748056
1	3	3	1	13	-2.421379611	0.732579842	-4.345846	-1.873784	-0.0552045	0.099794983	-0.305755	0.048195	-15.71160089	25.0957784	-57.989975	6.358066	1.478507056	4.363901641	-3.698296	9.548793	-401.4643655	466.2944196	-1148.750488	229.8452	-92.67595967	55.22648087	-163.13295	25.283775	0.010171611	0.023037255	-0.006406	0.085451	-0.006570722	0.002484505	-0.012616	-0.002973	-0.009133167	0.02287332	-0.086244	0.001065	-3.39E-05	0.000363755	-0.00058	0.001049	-0.068047056	0.100504316	-0.164645	0.106732	1.290232556
1	3	3	1	14	-2.566424722	0.921948503	-4.819368	-1.873784	-0.046102944	0.081369819	-0.23043	0.048195	-18.97033783	26.10522695	-57.989975	6.358066	0.707032333	4.070901575	-4.337752	8.396626	-371.2941707	514.077267	-1148.750488	618.367065	-92.49837661	55.14679726	-163.13295	25.283775	0.0168055	0.037014339	-0.006406	0.132941	-0.006486722	0.002533977	-0.012616	-0.002973	-0.016174	0.035545099	-0.12567	0.001026	0.000101111	0.000551583	-0.000515	0.00185	-0.052939056	0.107321702	-0.164645	0.119764	1.259545389
1	3	3	1	15	-2.737551889	1.110316332	-5.248499	-1.873784	-0.043420611	0.075521751	-0.182148	0.048195	-21.89983711	26.19076091	-57.989975	6.358066	-0.063132556	3.835070384	-5.466342	7.047117	-324.1903833	591.1052614	-1148.750488	929.632202	-92.87485839	55.58456809	-163.13295	25.283775	0.025832833	0.052235511	-0.006406	0.173628	-0.006736889	0.002792253	-0.012616	-0.002973	-0.024232167	0.046248945	-0.144033	0.001026	0.000299944	0.000869741	-0.000426	0.003064	-0.036964611	0.112516892	-0.164645	0.13258	1.229799111
1	3	3	1	16	-2.931421944	1.287058705	-5.611395	-1.873784	-0.047155111	0.08320143	-0.233032	0.048195	-24.37351094	25.5084057	-57.989975	6.358066	-0.840882	3.72629679	-6.952373	5.677744	-263.9824823	681.3250801	-1148.750488	1148.171021	-95.29708944	59.62916958	-206.733109	25.283775	0.036866444	0.067165123	-0.006406	0.206945	-0.007418056	0.004227232	-0.020191	-0.002973	-0.032041167	0.0531205	-0.144033	0.001026	0.000590444	0.001352365	-0.000328	0.004803	-0.0200005	0.116022618	-0.164645	0.146497	1.200994889
1	3	3	1	17	-3.143777056	1.442597433	-5.892922	-1.873784	-0.057435278	0.101280303	-0.298021	0.048195	-26.29954522	24.33954539	-57.989975	6.358066	-1.651417444	3.810768203	-8.911894	4.497584	-194.888443	770.1469911	-1148.750488	1273.530029	-101.7230411	71.30036957	-268.639069	25.283775	0.049362056	0.080531721	-0.006406	0.230182	-0.008331444	0.005943199	-0.025118	-0.002973	-0.038413722	0.055790514	-0.144033	0.001026	0.000986222	0.001969428	-0.000236	0.006796	-0.001956278	0.117774409	-0.164645	0.162138	1.173017556
1	3	3	1	18	-3.369747722	1.568767402	-6.084486	-1.873784	-0.074678722	0.126931963	-0.381564	0.048195	-27.62165178	23.07473815	-57.989975	5.9307	-2.536266	4.134392288	-11.42969	3.614129	-120.690194	848.2465519	-1148.750488	1314.4198	-113.6208873	90.49013764	-337.978149	25.283775	0.062849	0.091701526	-0.006406	0.244847	-0.0091335	0.006939892	-0.025118	-0.002973	-0.042573944	0.055530713	-0.144033	0.001026	0.001485889	0.002660713	-0.000163	0.008758	0.017145222	0.117718417	-0.162885	0.179182	1.145658889
1	3	4	1	1	-2.296970389	0.168703285	-2.473117	-1.982325	-0.365937611	0.242293405	-0.633841	0.01735	3.1720455	2.391032451	-2.150946	6.012883	2.585910278	6.52685851	-9.832458	10.028298	37.74154194	82.52986377	-152.166229	149.041565	53.3554045	241.6098151	-366.003632	298.566345	0.013554889	0.005652216	0.000514	0.018357	-0.003914333	0.004130972	-0.009812	0.00139	0.000650444	0.000566509	-0.000573	0.001258	-0.000201722	0.000324928	-0.000636	0.000277	-0.169703944	0.016675047	-0.199798	-0.148716	1.642785833
1	3	4	1	2	-2.269216278	0.181329865	-2.473117	-1.958107	-0.342569722	0.255973882	-0.633841	0.01735	3.414038389	2.010803273	-0.926127	6.012883	2.9195085	5.985832351	-8.083926	10.028298	20.05319594	90.96117283	-169.348663	137.449265	29.42052311	247.6959428	-366.003632	298.566345	0.012615833	0.006656899	-0.001585	0.018357	-0.004452278	0.004028805	-0.009812	0.00119	0.000678889	0.000511666	-0.000256	0.001258	-0.000208722	0.00031522	-0.000636	0.00025	-0.168292611	0.014965574	-0.196511	-0.148716	1.613156833
1	3	4	1	3	-2.240069778	0.189118831	-2.473117	-1.945576	-0.317279111	0.261752763	-0.633841	0.01735	3.506265444	1.829967635	0.139875	6.012883	3.076252333	5.711398687	-6.200627	10.028298	1.750182667	98.76106624	-192.004974	118.138214	11.39199167	244.9645406	-366.003632	298.566345	0.011546444	0.007552964	-0.003166	0.018357	-0.004895333	0.003804058	-0.009812	0.000869	0.000690833	0.000490635	-6.10E-05	0.001258	-0.000214611	0.00030703	-0.000636	0.000211	-0.166631722	0.013205048	-0.192186	-0.148716	1.584733389
1	3	4	1	4	-2.210778556	0.191713151	-2.467882	-1.945576	-0.291298833	0.259278142	-0.633841	0.01735	3.443208111	1.967200663	-0.995157	6.012883	3.109375	5.655892768	-5.604419	10.028298	-18.25318361	109.6629701	-241.922379	99.474335	-1.414886889	238.2706657	-366.003632	298.566345	0.010387333	0.008268616	-0.004078	0.018357	-0.005224333	0.00352181	-0.009812	0.000441	0.000692222	0.000488734	-6.10E-05	0.001258	-0.000221389	0.000298304	-0.000636	0.000153	-0.164488111	0.011877842	-0.186959	-0.148716	1.5572365
1	3	4	1	5	-2.182683	0.188853565	-2.455736	-1.945576	-0.265456167	0.249154054	-0.633841	0.01735	3.202045722	2.478427858	-3.29808	6.012883	3.052670889	5.736873824	-5.604419	10.028298	-42.33076611	128.2904396	-333.92215	82.176018	-11.81712428	229.7383383	-366.003632	298.566345	0.009186	0.008744961	-0.004211	0.018357	-0.005436278	0.003266341	-0.009812	-7.80E-05	0.000687833	0.000492603	-6.10E-05	0.001258	-0.000227944	0.000290795	-0.000636	0.000151	-0.161664722	0.012256364	-0.180944	-1.36E-01	1.530307111
1	3	4	1	6	-2.157411167	0.180412638	-2.437919	-1.945576	-0.240420944	0.232478847	-0.633841	0.01735	2.737695333	3.377076207	-6.560526	6.012883	2.912423	5.889481408	-5.604419	10.028298	-72.98579328	159.0315729	-469.614471	66.834641	-22.723754	218.8705328	-366.003632	298.566345	0.007995056	0.00894414	-0.004211	0.018357	-0.005543111	0.003108406	-0.009812	-0.000664	0.000678889	0.000496411	-6.10E-05	0.001258	-0.0002315	0.000287295	-0.000636	0.000151	-0.158028722	0.015483588	-0.176877	-0.115496	1.5035405
1	3	4	1	7	-2.137054778	0.167079542	-2.415529	-1.945576	-0.216915778	0.210733357	-0.616838	0.01735	1.985615833	4.701476107	-11.124988	6.012883	2.673941667	6.065430178	-5.604419	10.028298	-112.1718887	203.2936755	-638.515076	65.286255	-36.270334	204.9162709	-366.003632	284.840729	0.006867722	0.008855404	-0.004211	0.018357	-0.005568944	0.00306713	-0.009812	-0.001129	0.000658278	0.000500094	-6.10E-05	0.001258	-0.000229444	0.000288934	-0.000636	0.000151	-0.153514778	0.021232176	-0.176877	-0.093066	1.476529111
1	3	4	1	8	-2.124317556	0.152723828	-2.389391	-1.945576	-0.195855222	0.185893338	-0.579728	0.01735	0.868163833	6.510685156	-17.202444	6.012883	2.307917389	6.225506125	-5.604419	10.028298	-160.5384368	257.5244043	-815.646484	65.286255	-53.51658044	188.7247375	-366.003632	251.120392	0.005852778	0.008500963	-0.004211	0.018229	-0.005545056	0.003103742	-0.009812	-0.000876	0.000604944	0.000519763	-6.10E-05	0.001258	-0.000219944	0.000294424	-0.000636	0.000151	-0.148104778	0.028606804	-0.176877	-0.070038	1.448905944
1	3	4	1	9	-2.122585333	0.149687095	-2.360057	-1.945576	-0.178450444	0.160812125	-0.524808	0.01735	-0.690024778	8.830314676	-24.719095	6.012883	1.781998667	6.336896586	-5.604419	10.028298	-216.1688397	312.460733	-954.828735	65.286255	-73.31892828	172.918063	-366.003632	198.884842	0.0049905	0.007940453	-0.004211	0.017809	-0.005503889	0.00315783	-0.009812	-0.000876	0.000481167	0.000653187	-0.001168	0.001258	-0.000201333	0.000301248	-0.000636	0.000151	-0.141792444	0.036961455	-0.176877	-0.047157	1.420387389
1	3	4	1	10	-2.135817944	0.179478393	-2.598244	-1.945576	-0.166155278	0.13986983	-0.455858	0.01735	-2.734650167	11.5875671	-33.116257	6.012883	1.085935278	6.367801951	-5.604419	10.028298	-274.0280265	355.2824182	-999.202332	65.286255	-91.9386835	159.3993662	-366.003632	135.807434	0.004308833	0.007273993	-0.004211	0.017053	-0.005472111	0.003189351	-0.009812	-0.000876	0.000239556	0.001065944	-0.003201	0.001258	-0.000171833	0.000307313	-0.000636	0.000151	-0.1345455	0.045912344	-0.176877	-0.02461	1.390811667
1	3	4	1	11	-2.168162833	0.253383951	-2.910149	-1.945576	-0.160351556	0.128877275	-0.377533	0.01735	-5.2571585	14.58276241	-41.372467	6.012883	0.249687278	6.277831181	-6.21595	10.028298	-327.2823416	375.7992872	-999.202332	65.286255	-105.4951588	148.9230187	-366.003632	95.658875	0.003820333	0.006634974	-0.004211	0.01594	-0.005463222	0.003194778	-0.009812	-0.000876	-0.0001585	0.00178242	-0.005963	0.001258	-0.0001305	0.000311298	-0.000636	0.000249	-0.126279444	0.055245863	-0.176877	-0.00208	1.3601615
1	3	4	1	12	-2.223437222	0.365776492	-3.287785	-1.945576	-0.161993833	0.131959105	-0.407094	0.01735	-8.189355778	17.5259085	-48.332077	6.012883	-0.672317389	6.02244419	-6.900465	10.028298	-369.3243085	372.6553261	-999.202332	65.286255	-112.8909078	142.795232	-366.003632	95.658875	0.004337611	0.007881325	-0.004211	0.025251	-0.005925667	0.003653323	-0.013063	-0.000876	-0.0014105	0.005261835	-0.021297	0.001258	-0.000110667	0.000292165	-0.000636	0.000249	-0.116848722	0.064845352	-0.176877	0.021037	1.328560278
1	3	4	1	13	-2.304652056	0.507683367	-3.715683	-1.945576	-0.171556833	0.147437967	-0.466399	0.01735	-11.41256356	20.10745466	-53.043308	6.012883	-1.631827833	5.576655902	-7.24289	9.804958	-394.8810136	356.5213123	-999.202332	58.445549	-115.2238226	141.0614019	-366.003632	95.658875	0.005600333	0.010859485	-0.004211	0.037206	-0.00597	0.003657485	-0.013063	-0.000876	-0.003393667	0.009342015	-0.034439	0.001225	-6.36E-05	0.000272147	-0.000636	0.000249	-0.106054333	0.074624598	-0.176877	0.045365	1.296240722
1	3	4	1	14	-2.413646556	0.670610111	-4.17184	-1.945576	-0.189190944	0.16966318	-0.527809	0.01735	-14.77070594	22.06294516	-54.910984	6.012883	-2.592714389	4.944366507	-7.491	8.917789	-400.4012556	349.7950946	-999.202332	28.638268	-112.9835364	142.1942055	-366.003632	95.658875	0.008570222	0.01792045	-0.004211	0.066126	-0.005500167	0.004035344	-0.013063	0.001415	-0.006982167	0.016851325	-0.063368	0.001094	4.00E-05	0.000376444	-0.000594	0.001229	-0.093662222	0.084483337	-0.176877	0.071445	1.263498
1	3	4	1	15	-2.5508305	0.845714862	-4.630867	-1.945576	-0.214768722	0.19339475	-0.591249	0.01735	-18.08591772	23.2195303	-54.910984	6.012883	-3.514886778	4.156425542	-7.681314	7.226994	-384.2994129	376.3679774	-999.202332	318.471436	-105.4001726	143.4739018	-366.003632	95.658875	0.013884889	0.029184094	-0.004211	0.106202	-0.004587722	0.005110672	-0.013063	0.008258	-0.012575389	0.027412108	-0.099584	0.000854	0.000165889	0.000507895	-0.000482	0.001672	-0.079433556	0.094278581	-0.176877	0.099623	1.230643944
1	3	4	1	16	-2.715078611	1.023608808	-5.067262	-1.945576	-0.247772389	0.215207893	-0.655831	0.01735	-21.17569606	23.52249628	-54.910984	5.604916	-4.349384	3.29060459	-7.793956	4.717187	-346.8762791	442.3609299	-999.202332	652.999878	-92.424415	139.9505346	-366.003632	95.658875	0.021376	0.042079055	-0.004211	0.142978	-0.003461556	0.006178559	-0.013063	0.011166	-0.019500167	0.037651531	-0.123792	0.000544	0.000314444	0.000671846	-0.000305	0.002192	-0.063173833	0.103798581	-0.176877	0.129799	1.197975
1	3	4	1	17	-2.903758778	1.194727163	-5.457585	-1.945576	-0.287258444	0.233517741	-0.721148	0.01735	-23.867189	23.04479576	-54.910984	4.74103	-5.055293722	2.498861452	-7.989188	1.664906	-290.0711042	535.0824829	-999.202332	946.181946	-76.53295539	126.5364333	-366.003632	95.658875	0.030873444	0.055462758	-0.004211	0.176511	-0.002507333	0.006476895	-0.013063	0.011166	-0.026864111	0.045619761	-0.132007	0.000404	0.000517833	0.000963942	-0.000217	0.003356	-0.044798333	0.112752801	-0.176877	0.161224	1.165759333
1	3	4	1	18	-3.112865056	1.349789231	-5.781294	-1.945576	-0.332027278	0.248547093	-0.788984	0.01735	-26.01021439	21.99771921	-54.910984	3.556437	-5.624933222	1.994634639	-8.588605	-1.382873	-217.3276485	638.2106061	-999.202332	1186.473511	-62.64550844	104.7378189	-329.555786	95.658875	0.042163944	0.068579968	-0.004211	0.206186	-0.001780111	0.006341949	-0.013063	0.011166	-0.033643667	0.050192507	-0.132007	0.000404	0.000776444	0.001339651	-0.000217	0.004555	-0.024397944	0.12078315	-0.176877	0.192416	1.1342385
1	3	4	1	19	-3.337262333	1.480229489	-6.021476	-1.945576	-0.381007389	0.262145504	-0.864292	-0.006193	-27.48931633	20.75258735	-54.910984	2.204926	-6.099385556	1.941227425	-9.923015	-3.341616	-133.1550903	739.2279808	-999.202332	1362.939819	-56.35631033	90.15093614	-232.779846	95.658875	0.054890222	0.080597782	-0.004211	0.229587	-0.001382722	0.006058063	-0.013063	0.011166	-0.038782389	0.051265442	-0.132007	0.000404	0.001114444	0.001828655	-0.000217	0.006152	-0.002275	0.127494255	-0.174394	0.221336	1.103633889
1	3	5	1	1	-2.363318889	0.145770971	-2.519933	-2.076198	-0.469730333	0.177357474	-0.678322	-0.148871	2.636737722	3.054196416	-4.031324	6.614571	2.000831389	5.435744863	-9.129063	7.061253	74.76255806	61.13343321	-23.100471	152.520279	97.92180711	130.2577286	-70.500267	284.9422	0.015972222	0.004281376	0.005036	0.020318	-0.001823889	0.004221179	-0.009899	0.003077	0.000722444	0.000788916	-0.000916	0.00155	-0.000180889	0.000219531	-0.000412	0.00014	-0.179221278	0.016063073	-0.202616	-0.161941	1.589476333
1	3	5	1	2	-2.338702111	0.164323235	-2.519933	-2.019101	-0.4496325	0.196722826	-0.678322	-0.10859	3.236116833	2.707603744	-2.912951	6.7575	2.767336778	4.696483974	-7.511537	7.061253	65.94753194	64.54155962	-31.925154	152.520279	85.00599706	131.926376	-70.500267	284.9422	0.015333889	0.00544592	0.001528	0.020318	-0.002579222	0.004499861	-0.010519	0.002899	0.000783333	0.000691274	-0.000711	0.00155	-0.000204	0.000205191	-0.000412	0.000138	-0.177165833	0.015478868	-0.202616	-0.161941	1.552671778
1	3	5	1	3	-2.309383611	0.181658649	-2.519933	-1.963573	-0.423608	0.214330459	-0.678322	-0.07107	3.735863278	2.306312896	-1.717644	6.7575	3.417598	3.938758951	-5.960794	7.061253	49.97808939	79.3197669	-148.629135	152.520279	70.1880895	134.3845338	-76.626236	284.9422	0.014461389	0.006766702	-0.001685	0.020318	-0.003330778	0.004658008	-0.010629	0.002639	0.000812889	0.000632499	-0.000447	0.00155	-0.000223611	0.00018661	-0.000412	0.000131	-0.174554556	0.014886229	-0.202433	-0.155613	1.516988333
1	3	5	1	4	-2.276437722	0.196185145	-2.519933	-1.917726	-0.3926725	0.227815925	-0.678322	-0.038704	4.069085056	1.862657911	-0.456648	6.7575	3.937138222	3.170849331	-4.32537	7.061253	25.12483567	110.8320119	-299.980408	152.520279	52.80401133	138.0042193	-121.743378	284.9422	0.013388	0.008072297	-0.004259	0.020318	-0.004044611	0.004673852	-0.010629	0.002313	0.000820056	0.000617947	-0.000318	0.00155	-0.000238833	0.000166021	-0.000412	0.000113	-0.171134444	0.01517355	-0.200424	-0.140871	1.482389167
1	3	5	1	5	-2.241565556	0.205903991	-2.518363	-1.892234	-0.357989056	0.235523787	-0.678322	-0.014555	4.154610556	1.667779722	0.824361	6.7575	4.297664833	2.466932053	-2.367861	7.061253	-9.951877889	158.0112454	-478.860565	149.500748	30.90819239	141.8714202	-178.548752	284.9422	0.012165167	0.00921761	-0.005876	0.020318	-0.004692667	0.00454748	-0.010629	0.0019	0.000820667	0.000616966	-0.000318	0.00155	-0.000249056	0.000147742	-0.000412	7.30E-05	-0.166620278	0.017805738	-0.196854	-0.119169	1.448757944
1	3	5	1	6	-2.207194222	0.208600985	-2.506194	-1.892234	-0.321044778	0.236250528	-0.678322	-0.002636	3.903220389	2.385772966	-3.700662	6.7575	4.452274778	2.081748034	-0.039879	7.061253	-55.80604206	217.5571517	-675.874207	134.28125	3.135616111	143.8976942	-242.776917	284.9422	0.010859222	0.010086173	-0.006304	0.020318	-0.005254944	0.00430354	-0.010629	0.001389	0.000829111	0.000609766	-0.000318	0.00155	-0.000253667	0.000138079	-0.000412	4.00E-06	-0.160743889	0.023714707	-0.192155	-0.091079	1.415923722
1	3	5	1	7	-2.176511833	0.20256451	-2.484446	-1.892234	-0.283784444	0.229376568	-0.668298	-0.002636	3.224509833	4.082728063	-10.181759	6.7575	4.349925111	2.344326039	-1.882173	7.061253	-112.1060841	285.8718677	-879.119507	106.198311	-29.73262428	143.3096336	-306.686127	270.679321	0.009545056	0.010600296	-0.006304	0.020318	-0.005720889	0.003984057	-0.010629	0.00078	0.000846556	0.000608953	-0.000318	0.00155	-0.000251556	0.000142471	-0.000412	4.20E-05	-0.153305944	0.032610536	-0.186773	-0.058272	1.383692
1	3	5	1	8	-2.153452333	0.188591371	-2.455154	-1.892234	-0.248545944	0.215108582	-0.638635	-0.002636	2.034785611	6.523428772	-18.352654	6.7575	3.956731	3.149280125	-4.696318	7.061253	-177.1295254	357.4462095	-1064.223633	95.903778	-64.77311433	142.6433073	-360.0495	214.886581	0.008297611	0.010733942	-0.006304	0.020318	-0.006087944	0.003639333	-0.010629	0.000113	0.000849833	0.000610127	-0.000318	0.00155	-0.000240944	0.000161035	-0.000412	0.0001	-0.144218111	0.043657489	-0.181128	-0.023192	1.351882889
1	3	5	1	9	-2.142598722	0.17536469	-2.421029	-1.892234	-0.217838889	0.194623006	-0.593773	-0.002636	0.272351056	9.584333692	-27.918819	6.7575	3.270373167	4.201120979	-7.882998	7.061253	-246.8152524	422.7686304	-1184.509521	95.903778	-97.65659056	142.6066531	-377.015991	139.956802	0.007182167	0.010516957	-0.006304	0.020318	-0.006360889	0.003316863	-0.010629	-0.000559	0.000786222	0.000618518	-0.000318	0.00155	-0.000219611	0.000190263	-0.000412	0.000189	-0.133519778	0.055945956	-0.175606	0.011442	1.320372833
1	3	5	1	10	-2.148913167	0.187599516	-2.534689	-1.892234	-0.194039722	0.170666062	-0.539258	-0.002636	-2.078801889	13.10251047	-38.094479	6.7575	2.329121111	5.313221633	-10.979918	7.061253	-314.3752074	469.875916	-1184.509521	95.903778	-123.3030605	138.8206719	-377.015991	65.918053	0.006243389	0.010033242	-0.006304	0.020318	-0.006549778	0.003053366	-0.010629	-0.001224	0.000582944	0.000907415	-0.002169	0.00155	-0.000185889	0.000227408	-0.000412	0.000318	-0.1213665	0.068596232	-0.170581	0.043153	1.289133278
1	3	5	1	11	-2.177245444	0.252567109	-2.894697	-1.892234	-0.179020222	0.149021572	-0.480373	-0.002636	-4.967235778	16.80604966	-47.628006	6.7575	1.215322111	6.324987119	-13.244326	7.061253	-371.3915769	490.8215328	-1184.509521	95.903778	-137.5018516	131.1890819	-377.015991	2.799911	0.005499056	0.009404979	-0.006304	0.020132	-0.006663611	0.002876189	-0.010629	-0.001945	0.000177389	0.001718554	-0.00575	0.001508	-0.000140556	0.000268491	-0.000412	4.57E-04	-0.107996111	0.080807219	-0.167166	0.070086	1.258252
1	3	5	1	12	-2.231700444	0.369988761	-3.328489	-1.892234	-0.173784333	0.139138643	-0.421571	-0.002636	-8.268661556	20.34547641	-55.139294	6.7575	0.037423556	7.099122313	-14.140921	6.850721	-410.0945465	488.6855518	-1184.509521	95.903778	-139.2944923	129.366953	-377.015991	-2.102737	0.005690722	0.009749571	-0.006304	0.023582	-0.006905333	0.002628464	-0.010629	-0.002796	-0.001166722	0.005628984	-0.022686	0.001391	-6.99E-05	0.000350983	-0.000412	0.000872	-0.093681778	0.091907687	-0.167166	0.091238	1.227925722
1	3	5	1	13	-2.315056444	0.525699031	-3.813685	-1.892234	-0.178396444	0.148870879	-0.504589	-0.002636	-11.80214489	23.37218752	-59.520378	6.7575	-1.106252778	7.578938797	-14.140921	6.322787	-425.6762942	480.0148946	-1184.509521	95.903778	-131.2560304	139.6990786	-377.015991	100.384369	0.006315222	0.010970944	-0.006304	0.03076	-0.006986611	0.002514049	-0.010629	-0.003273	-0.003018611	0.009131585	-0.031943	0.001253	3.94E-06	0.000409805	-0.0004	0.000918	-0.078681167	0.101394798	-0.167166	0.106555	1.198426333
1	3	5	1	14	-2.428402833	0.706583776	-4.320495	-1.892234	-0.192221833	0.176355572	-0.615051	-0.002636	-15.36326644	25.61453584	-60.198826	6.7575	-2.150176944	7.786732842	-14.140921	5.675717	-417.5527947	488.6572377	-1184.509521	138.141174	-117.5868846	156.9640552	-377.015991	175.544357	0.009289	0.018858715	-0.006304	0.071929	-0.006958778	0.00255385	-0.010629	-0.003273	-0.007285722	0.019301161	-0.075555	0.001151	0.000134444	0.000602373	-0.000374	0.001949	-0.063186556	0.108951372	-0.167166	0.11696	1.170052167
1	3	5	1	15	-2.571110889	0.900777056	-4.816999	-1.892234	-0.214232667	0.213542077	-0.712386	-0.002636	-18.76135811	26.9256486	-60.198826	6.7575	-3.066034167	7.781611773	-14.140921	5.149609	-388.6591372	530.1458115	-1184.509521	547.753357	-102.9397059	173.0992245	-377.015991	193.258499	0.015012889	0.032180195	-0.006304	0.119759	-0.006988833	0.002532122	-0.010629	-0.003273	-0.013993444	0.032597214	-0.119588	0.001101	0.000318222	0.000879156	-0.00035	0.002934	-0.0472905	0.11443089	-0.167166	0.124188	1.143073944
1	3	5	1	16	-2.741092167	1.096862212	-5.274129	-1.892234	-0.243322333	0.253704229	-0.795213	-0.002636	-21.84091872	27.29279514	-60.198826	6.7575	-3.865838722	7.62581064	-14.140921	4.907774	-343.2300092	601.9031872	-1184.509521	887.30896	-92.04583378	182.7876234	-377.015991	193.258499	0.023117944	0.047001756	-0.006304	0.160388	-0.007318111	0.002803061	-0.01219	-0.003273	-0.021998167	0.044272679	-0.142984	0.001084	0.000548056	0.001182585	-0.000338	0.003787	-0.030976611	0.117810536	-0.167166	0.130411	1.117684111
1	3	5	1	17	-2.935126222	1.283905027	-5.668159	-1.892234	-0.278663278	0.293049008	-0.866501	-0.002636	-24.48185828	26.82775392	-60.198826	6.7575	-4.600131389	7.363124511	-14.140921	4.889585	-285.0182155	690.9525268	-1184.509521	1143.716064	-88.5050445	184.9599296	-377.015991	193.258499	0.033464833	0.062344195	-0.006304	0.197979	-0.007964389	0.003971575	-0.019242	-0.003273	-0.030205167	0.052649908	-0.146683	0.001084	0.000801278	0.001441375	-0.000332	0.00422	-0.014144167	0.119131444	-0.167166	0.137712	1.093962167
1	3	5	1	18	-3.149123111	1.45174375	-5.981288	-1.892234	-0.319991222	0.329916265	-0.933705	-0.002636	-26.59122228	25.76496735	-60.198826	6.7575	-5.340922778	7.014745112	-14.140921	4.872729	-216.9195251	784.2400593	-1184.509521	1316.208496	-93.70579594	183.6993654	-377.015991	193.258499	0.045575889	0.076729175	-0.006304	0.226524	-0.008766222	0.005375489	-0.02331	-0.003273	-0.037291278	0.05665078	-0.146683	0.001084	0.001072333	0.001658174	-0.000316	0.004547	0.003331722	0.118452177	-0.167166	0.147516	1.071863667
1	3	5	1	19	-3.378313222	1.591329108	-6.20162	-1.892234	-0.367678667	0.36400247	-1.007245	-0.002636	-28.09718372	24.46956633	-60.198826	6.7575	-6.161894667	6.601653531	-14.140921	4.668034	-141.1991864	872.1718506	-1184.509521	1410.763062	-107.3584314	186.4824556	-377.015991	193.258499	0.058941944	0.089194323	-0.006304	0.245625	-0.009515889	0.006388286	-0.023393	-0.003273	-0.042212556	0.057013821	-0.146683	0.001084	0.001371389	0.001865511	-0.000276	0.005067	0.021518667	0.115837034	-0.163928	0.160199	1.051233333
2	1	1	1	1	-5.565006389	0.120431724	-5.797971	-5.328468	-4.014596	0.116514586	-4.276243	-3.903466	3.453984278	2.010731213	0.69952	6.655598	2.399372222	3.429557967	-2.522793	7.310228	11.01188667	84.76480739	-104.747772	135.866547	14.15124022	161.4375561	-212.896149	261.100403	0.006767167	0.003063423	-0.000103	0.009182	-0.003220444	0.004241225	-0.010429	0.002046	0.0003605	0.000300407	-1.20E-05	0.000881	-4.78E-05	8.90E-05	-0.000212	9.90E-05	-0.125377444	0.045942257	-0.207889	-0.053825	1.379811
2	1	1	1	2	-5.535822056	0.124246326	-5.752709	-5.272653	-3.994093	0.098904716	-4.239795	-3.903466	3.51789	2.086285326	0.69952	6.655598	2.477943056	3.466229294	-2.522793	7.310228	2.874755944	87.24741698	-104.747772	135.866547	3.9067745	150.3123834	-212.896149	206.246002	0.006194278	0.003534971	-0.00124	0.009182	-0.003908222	0.004339615	-0.010429	0.001565	0.000306444	0.000296952	-1.35E-04	0.000881	-6.01E-05	9.96E-05	-0.000241	9.90E-05	-0.116039611	0.045261467	-0.195583	-0.039808	1.340148278
2	1	1	1	3	-5.506374944	0.132366039	-5.707545	-5.222661	-3.973296944	0.082135932	-4.188437	-3.865466	3.501896889	2.071854498	0.69952	6.655598	2.464485111	3.455210769	-2.522793	7.310228	-8.9886665	101.0805573	-213.526154	135.866547	-7.730055278	141.5807634	-212.896149	182.928375	0.005576	0.003953645	-0.002074	0.009182	-0.004535722	0.004318209	-0.010429	0.001089	0.000247222	0.000281523	-0.000185	0.000852	-7.03E-05	1.07E-04	-0.000241	9.90E-05	-0.106417722	0.045763484	-0.183411	-0.022389	1.300814556
2	1	1	1	4	-5.477457167	0.142316088	-5.66607	-5.187025	-3.953018278	0.070068374	-4.128315	-3.823421	3.368078889	2.033263343	0.69952	6.655598	2.349108778	3.338560168	-2.522793	7.310228	-26.47304444	131.3110979	-364.831909	135.866547	-20.97110811	139.8176376	-212.896149	182.928375	0.004935444	0.004274415	-0.002455	0.009182	-0.005076944	0.004180062	-0.010429	0.000649	0.000193222	0.000250171	-0.000185	0.000763	-7.61E-05	1.10E-04	-0.000241	9.90E-05	-0.096305333	0.047814365	-0.171787	-0.001388	1.261708778
2	1	1	1	5	-5.450240278	0.150720559	-5.631039	-5.176166	-3.934145167	0.065689139	-4.0666	-3.788599	3.060679444	2.244859398	-0.942822	6.655598	2.114966667	3.110131188	-2.522793	7.124434	-52.17599783	180.1136956	-549.879456	135.866547	-37.73117172	151.4369311	-275.542267	182.928375	0.004303111	0.004456958	-0.002455	0.009182	-0.005513333	0.003950862	-0.010429	0.000265	0.000152778	0.000207916	-0.000185	0.000632	-7.56E-05	1.10E-04	-0.000241	9.90E-05	-0.085501722	0.051577616	-0.160979	0.022678	1.222715444
2	1	1	1	6	-5.426445778	0.154265178	-5.603659	-5.176166	-3.917768833	0.067445831	-4.009574	-3.771826	2.498478889	3.148711275	-6.374989	6.655598	1.720255944	2.879244804	-2.522793	6.27521	-89.50080828	248.3400968	-776.59436	135.866547	-61.79108767	185.9963247	-495.179565	182.928375	0.003714889	0.004475783	-0.002455	0.009182	-0.005835611	0.003679035	-0.010429	-8.10E-05	0.000126389	0.000170246	-0.000185	0.000485	-6.84E-05	1.11E-04	-0.000241	9.90E-05	-0.073866611	0.056897504	-0.150988	4.85E-02	1.183735611
2	1	1	1	7	-5.408598944	0.151107392	-5.583629	-5.176166	-3.905474278	0.069853802	-3.984699	-3.771826	1.568999278	4.978347768	-13.886061	6.655598	1.085115222	3.069997885	-5.157323	5.026102	-141.8724988	335.3969742	-1045.247803	135.866547	-97.59030406	250.914765	-776.02356	182.928375	0.003210056	0.004333058	-0.002455	0.009124	-0.006041611	0.00343348	-0.010429	-0.000434	9.82E-05	0.000147947	-0.000185	0.000347	-5.47E-05	1.18E-04	-0.000241	1.15E-04	-0.061381056	0.063279066	-0.141653	0.073752	1.14E+00
2	1	1	1	8	-5.400295833	0.14490283	-5.569737	-5.176166	-3.899683611	0.069208492	-3.984699	-3.771826	0.133937167	7.774062068	-23.795786	6.655598	0.093750944	4.363777782	-12.914085	5.026102	-211.1663733	436.9491475	-1334.670532	135.866547	-148.4802187	344.3761256	-1097.313477	182.928375	0.002828556	0.004076442	-0.002455	0.008951	-0.006133222	0.003294233	-0.010429	-0.000874	2.66E-05	0.000276308	-0.000941	0.000264	-3.43E-05	1.36E-04	-0.000241	2.49E-04	-0.048188	0.06996145	-0.132825	0.095822	1.11E+00
2	1	1	1	9	-5.406366667	0.154397332	-5.679012	-5.176166	-3.903911778	0.073210481	-4.003507	-3.771826	-1.950440333	11.53702616	-36.130569	6.655598	-1.389555167	6.980011226	-23.445883	5.026102	-295.9272393	542.4575414	-1592.101074	135.866547	-215.2686454	455.5669277	-1411.858032	182.928375	0.002607611	0.003825114	-0.002455	0.00863	-0.006111944	0.00333123	-0.010429	-0.000491	-0.000161222	0.000794297	-0.003152	0.000264	-5.44E-06	0.000174071	-0.000241	4.32E-04	-0.034597556	0.076048503	-0.124463	0.111803	1.067112722
2	1	1	1	10	-5.432803167	0.21224268	-6.036349	-5.176166	-3.922842889	0.109389466	-4.248546	-3.771826	-4.7981835	16.17759482	-50.330803	6.655598	-3.494059944	10.76331601	-36.445053	5.026102	-389.9078538	634.4853728	-1732.973389	135.866547	-294.9866613	567.036181	-1647.820435	182.928375	0.002574	0.003771363	-0.002455	0.008142	-0.005979333	0.003566158	-0.010429	0.000918	-0.000562833	0.001810752	-0.00709	0.000264	3.59E-05	0.000239798	-0.000241	6.98E-04	-0.021055167	0.080668129	-0.116583	0.1193	1.029114111
2	1	1	1	11	-5.486336389	0.332265653	-6.517859	-5.176166	-3.962146111	0.195342491	-4.610924	-3.771826	-8.4489045	21.42689699	-65.013458	6.655598	-6.305999667	15.46361862	-50.909557	5.026102	-481.933876	693.2711622	-1732.973389	135.866547	-379.6791061	656.730485	-1711.584351	182.928375	0.002735	0.004072851	-0.002455	0.01104	-0.005740333	0.003952341	-0.010429	0.002028	-0.001267333	0.003353298	-0.012595	0.000264	9.52E-05	0.00034187	-0.000241	1.07E-03	-0.008081111	0.08314229	-0.109176	0.1193	0.992347778
2	1	1	1	12	-5.573618222	0.50899703	-7.119906	-5.176166	-4.027942889	0.330446087	-5.097039	-3.771826	-12.83041467	26.81286735	-78.075424	6.655598	-9.822045167	20.66943422	-64.971458	5.026102	-558.0489917	708.2706268	-1732.973389	135.866547	-456.0970358	704.3756517	-1711.584351	182.928375	0.003072167	0.004694695	-0.002455	0.013574	-0.005409722	0.004394268	-0.010429	0.002669	-0.002303389	0.005254518	-0.018569	0.000264	0.000177944	0.00048288	-0.000241	1.55E-03	0.003809333	0.083138336	-0.102183	0.1193	0.957499889
2	1	1	1	13	-5.700176611	0.73393459	-7.819116	-5.176166	-4.125846889	0.511600467	-5.693782	-3.771826	-17.74972089	31.74216644	-87.270981	6.655598	-13.90761706	25.77054398	-76.016037	5.026102	-605.0403481	691.346396	-1732.973389	135.866547	-509.1911701	708.0066836	-1711.584351	182.928375	0.005122056	0.010659292	-0.002455	0.043643	-0.004868111	0.005067901	-0.010429	0.005293	-0.006007556	0.015986251	-0.066553	0.000264	-0.000769333	0.004069351	-0.01696	1.55E-03	0.014191722	0.080758297	-0.095485	0.1193	0.925300833
2	1	1	1	14	-5.869446889	0.996256851	-8.574423	-5.176166	-4.259736556	0.731898527	-6.363973	-3.771826	-22.91442039	35.64315866	-90.849236	6.655598	-18.30856483	30.11060376	-81.739853	5.026102	-613.4300118	682.964703	-1732.973389	135.866547	-530.3314053	696.2949503	-1711.584351	182.928375	0.006121556	0.011540699	-0.002455	0.043643	-0.004624	0.005129446	-0.010429	0.005293	-0.008114278	0.017544488	-0.066553	0.000264	-0.001071	0.004200352	-0.01696	1.55E-03	0.022794444	0.076524418	-0.088854	0.1193	0.896414278
2	1	1	1	15	-6.082083611	1.281656795	-9.33327	-5.176166	-4.430989667	0.979688062	-7.056113	-3.771826	-27.97355433	38.09860862	-90.849236	6.655598	-22.746474	33.26303884	-81.739853	5.026102	-579.0988028	736.2175223	-1732.973389	752.249023	-523.5663737	703.4829227	-1711.584351	236.267853	0.009202611	0.017201004	-0.002455	0.060326	-0.003796333	0.005869205	-0.010429	0.007881	-0.013228167	0.026230068	-0.091805	0.000264	-0.003000944	0.00894539	-0.034668	1.55E-03	0.029505278	0.07127388	-0.081911	0.1193	0.871343556
2	1	1	1	16	-6.335672778	1.572852777	-10.039044	-5.176166	-4.638844444	1.241375443	-7.726085	-3.771826	-32.566067	38.94553043	-90.849236	6.655598	-27.03467122	35.16315192	-81.739853	5.026102	-503.446315	871.537054	-1732.973389	1497.611328	-502.6705217	730.2118126	-1711.584351	540.956299	0.014484167	0.027144184	-0.002455	0.098801	-0.002492556	0.007267554	-0.010429	0.015243	-0.020639056	0.038273465	-0.133132	0.000225	-0.006750778	0.017584231	-0.067486	1.55E-03	0.034327389	0.06603624	-0.074165	0.1193	0.850377
2	1	1	1	17	-6.624851389	1.851075159	-10.638466	-5.176166	-4.881567556	1.504918284	-8.352814	-3.771826	-36.36432611	38.34900619	-90.849236	6.655598	-31.12431617	35.99375233	-81.739853	5.026102	-392.3971329	1061.708393	-1732.973389	2114.895752	-482.3262377	755.1134287	-1711.584351	549.125488	0.021494333	0.03799081	-0.002455	0.128672	-0.001060889	0.008316658	-0.010429	0.016501	-0.028323611	0.04677902	-0.138097	0.000157	-0.011018889	0.024014888	-0.076895	1.55E-03	0.037334167	0.061908924	-0.065034	0.1193	0.833558167
2	1	1	1	18	-6.941744889	2.097876982	-11.087663	-5.176166	-5.157583056	1.761557067	-8.937931	-3.771826	-39.10601894	36.85538308	-90.849236	6.655598	-35.07344194	35.99479227	-81.739853	5.026102	-255.2015509	1265.315952	-1732.973389	2541.762451	-471.8327557	765.9565714	-1711.584351	549.125488	0.030431944	0.0499673	-0.002455	0.16206	0.0004255	0.008981237	-0.010429	0.016712	-0.0348505	0.050614969	-0.138097	0.000157	-0.015581222	0.029092507	-0.082272	1.55E-03	0.038646056	0.059827276	-0.053825	0.1193	0.820672444
2	1	1	1	19	-7.276618389	2.296860269	-11.356191	-5.176166	-5.466124889	2.005793904	-9.49698	-3.771826	-40.61768494	35.39718532	-90.849236	6.348438	-38.9881955	35.3503887	-81.739853	5.026102	-103.6317962	1448.323638	-1732.973389	2731.942871	-473.4920057	764.5984111	-1711.584351	549.125488	0.040587778	0.060799419	-0.002455	0.182702	0.002147778	0.009719397	-0.010334	0.020572	-0.038220444	0.050176416	-0.138097	0.000157	-0.020889944	0.034363916	-0.095769	1.55E-03	0.038413833	0.060214182	-0.058005	0.1193	0.811259667
2	1	1	1	20	-7.618706333	2.435217923	-11.430236	-5.176166	-5.807386278	2.234475149	-10.049894	-3.771826	-40.83321533	35.10499592	-90.849236	5.137711	-42.96497544	34.15682924	-81.739853	5.026102	49.16952678	1588.072243	-1732.973389	2731.942871	-483.3839926	758.1865059	-1711.584351	549.125488	0.051169333	0.069099495	-0.002455	0.189228	0.004443111	0.011341535	-0.00973	0.030982	-0.037519389	0.050823819	-0.138097	0.012484	-0.027465889	0.040886502	-0.118608	1.55E-03	0.036800111	0.06276885	-0.068855	0.1193	0.8046555
2	1	2	1	1	-5.532532444	0.167758813	-5.786069	-5.211538	-3.712582167	0.024178759	-3.75312	-3.681356	4.069805222	1.509907695	2.244301	7.308769	0.432712278	1.612426738	-1.564937	3.817034	30.70669222	67.67590781	-100.210762	145.931061	14.811229	69.15989776	-61.005878	141.379456	0.006804778	0.003178926	0.000441	0.010028	-0.002319056	0.000496233	-0.002887	-0.001239	0.000421778	0.000192692	5.50E-05	0.000715	-4.00E-06	3.41E-05	-5.80E-05	4.00E-05	-0.073966611	0.029582994	-0.138102	-0.023371	1.682420556
2	1	2	1	2	-5.497450667	0.177371757	-5.763603	-5.154597	-3.708410611	0.028258399	-3.75312	-3.648736	4.258376833	1.480173175	2.79645	7.308769	0.543599167	1.750523561	-1.564937	3.817034	8.284569667	100.9401588	-300.429718	145.931061	8.000897889	76.11925287	-119.992157	141.379456	0.006225111	0.00349245	-0.000406	0.009936	-0.002423667	0.000451626	-0.003122	-0.001384	0.0003975	0.00022139	-4.00E-05	0.000715	-4.56E-06	3.48E-05	-5.80E-05	4.00E-05	-0.066979722	0.028371121	-0.124134	-0.012338	1.634641833
2	1	2	1	3	-5.4615595	0.185523702	-5.734601	-5.117562	-3.703522167	0.034575838	-3.75312	-3.623625	4.207881333	1.536864131	2.179155	7.308769	0.566060556	1.764868434	-1.564937	3.817034	-27.49004406	164.8209116	-555.669617	145.931061	-7.800150556	104.9299512	-297.996429	141.379456	0.005614444	0.003756438	-0.001056	0.00982	-0.002535111	0.000426805	-0.00339	-0.001578	0.0003645	0.000240019	-4.00E-05	0.000715	-4.11E-06	3.45E-05	-5.80E-05	4.00E-05	-0.060182056	0.028529462	-0.110598	-0.001776	1.586708389
2	1	2	1	4	-5.427319333	0.189008446	-5.701678	-5.117562	-3.698976278	0.039983872	-3.75312	-3.61845	3.800209389	2.403859531	-3.62257	7.308769	0.413596611	1.820730218	-1.564937	3.817034	-78.12395306	253.8893619	-856.32251	145.931061	-35.03804272	160.2845957	-521.081543	141.379456	0.004990222	0.003945293	-0.001416	0.009681	-0.002649222	0.000430422	-0.003632	-0.001805	0.000332444	0.00023559	-4.00E-05	0.000715	-1.28E-06	3.44E-05	-5.80E-05	4.00E-05	-0.053619	0.029808793	-0.098346	0.007537	1.5386305
2	1	2	1	5	-5.398222667	0.184548823	-5.667831	-5.117562	-3.696628889	0.041688447	-3.75312	-3.61845	2.905815444	4.448293184	-12.092886	7.308769	-0.017906833	2.494501263	-6.867528	3.817034	-144.8757218	362.3049882	-1184.865234	145.931061	-75.9117625	238.9919315	-786.409119	141.379456	0.004375611	0.004032319	-0.001416	0.009528	-0.002757278	0.000449726	-0.00375	-0.002035	0.000309056	0.000215411	-4.00E-05	0.000703	6.28E-06	4.43E-05	-5.80E-05	1.19E-04	-0.047327444	0.031704246	-0.088048	0.014902	1.490434944
2	1	2	1	6	-5.378889056	0.172476725	-5.635123	-5.117562	-3.699274722	0.042430763	-3.75312	-3.61845	1.385614111	7.608195725	-23.370323	7.308769	-0.851599389	4.242752122	-14.609542	3.817034	-228.1610459	482.3166017	-1510.815674	145.931061	-132.4946472	336.0956604	-1079.497803	141.379456	0.003799	0.003994104	-0.001416	0.009344	-0.0028475	0.000459105	-0.00375	-0.002252	2.89E-04	0.000192242	-4.00E-05	0.000653	2.24E-05	8.01E-05	-5.80E-05	2.90E-04	-0.041342556	0.033672122	-0.0801	0.01968	1.44E+00
2	1	2	1	7	-5.375129056	0.167219832	-5.604305	-5.117562	-3.710822167	0.061923863	-3.892162	-3.61845	-0.896868611	11.8293717	-37.273148	7.308769	-2.226150944	7.062038495	-24.859158	3.817034	-325.8418999	601.8005096	-1782.342896	145.931061	-205.0946239	442.4868554	-1360.985352	141.379456	0.003294111	0.003822658	-0.001416	0.009092	-0.002906167	0.00044581	-0.00375	-0.002445	0.000243833	0.000198078	-0.000167	0.000586	5.30E-05	0.000150789	-5.80E-05	5.65E-04	-0.035711778	0.035247268	-0.074587	0.021254	1.394050667
2	1	2	1	8	-5.393836833	0.208185666	-5.941045	-5.117562	-3.736377167	0.119638277	-4.147228	-3.61845	-4.045084222	16.98267815	-53.076038	7.308769	-4.269843222	10.84476079	-37.292633	3.817034	-431.1836286	703.3911859	-1920.981934	145.931061	-289.5780003	542.8964302	-1560.725342	141.379456	0.002897778	0.003545987	-0.001416	0.00872	-0.002921333	0.000433677	-0.00375	-0.002504	0.000110222	0.000513572	-0.001819	0.000514	0.000105	0.000261182	-5.80E-05	9.60E-04	-0.030508556	0.036074135	-0.071248	0.021254	1.3462905
2	1	2	1	9	-5.442547111	0.323672091	-6.452044	-5.117562	-3.781986167	0.218042009	-4.513706	-3.61845	-8.083262389	22.76595719	-69.289513	7.308769	-7.052450944	15.37668154	-50.871246	3.817034	-532.1578094	768.7162769	-1920.981934	145.931061	-375.9717849	618.1853954	-1588.13208	141.379456	0.002644556	0.003256705	-0.001416	0.00822	-0.002887778	0.000481252	-0.00375	-0.00199	-0.0001985	0.001309714	-0.005043	0.000441	0.000184667	0.000411664	-5.80E-05	1.46E-03	-0.025837167	0.03593227	-0.069505	0.021254	1.299341944
2	1	2	1	10	-5.528557833	0.507023881	-7.09587	-5.117562	-3.853918	0.358100737	-4.995082	-3.61845	-12.914381	28.68483894	-83.745575	7.308769	-10.53603961	20.26450456	-63.761501	3.817034	-613.7121188	789.2208682	-1920.981934	145.931061	-450.3807005	654.2055042	-1588.13208	141.379456	0.002558556	0.003118312	-0.001416	0.007615	-0.0028115	0.000607924	-0.00375	-0.001309	-0.000765111	0.002593625	-0.009758	0.000369	0.000296056	0.000597122	-5.80E-05	2.04E-03	-0.021818222	0.034788193	-0.068589	0.021254	1.253802389
2	1	2	1	11	-5.657786778	0.745515929	-7.847804	-5.117562	-3.957586833	0.538674431	-5.576398	-3.61845	-18.31179767	34.1366324	-94.154404	7.308769	-14.55879606	24.9748209	-73.766556	3.817034	-661.9475399	777.5672977	-1920.981934	145.931061	-500.7189823	654.8550509	-1588.13208	141.379456	0.004624333	0.010423896	-0.001416	0.044799	-0.002101444	0.003100637	-0.00375	0.010082	-0.004869444	0.017323096	-0.073509	0.000349	-0.000787444	0.004699197	-0.019466	2.04E-03	-0.018559167	0.032842266	-0.067677	0.021254	1.210404056
2	1	2	1	12	-5.8337545	1.026401571	-8.665111	-5.117562	-4.096564611	0.754171462	-6.224525	-3.61845	-23.94684	38.53525239	-98.632195	7.308769	-18.88135606	29.00210003	-79.371017	3.817034	-666.9308761	773.4343679	-1920.981934	145.931061	-523.2314119	643.7883477	-1588.13208	141.379456	0.006217056	0.012731692	-0.001416	0.044799	-0.001868722	0.003211242	-0.00375	0.010082	-0.008275944	0.021716748	-0.073509	0.000349	-0.00168	0.00590409	-0.019466	2.04E-03	-0.016127722	0.030530709	-0.066011	0.021254	1.169934222
2	1	2	1	13	-6.056900778	1.334274381	-9.491673	-5.117562	-4.272276111	0.995246694	-6.899248	-3.61845	-29.42731228	41.41535091	-98.632195	7.308769	-23.27931967	32.05144405	-80.651978	3.817034	-623.5092198	834.0778964	-1920.981934	805.752869	-524.7474679	642.4299989	-1588.13208	141.379456	0.0086935	0.016499037	-0.001416	0.050742	-0.001601167	0.003344846	-0.00375	0.010082	-0.012966889	0.027977554	-0.08416	0.000349	-0.003535833	0.00949255	-0.033369	2.04E-03	-0.014545389	0.02846124	-0.063014	0.021254	1.133128944
2	1	2	1	14	-6.324209667	1.650311861	-10.262645	-5.117562	-4.484553278	1.25133096	-7.568725	-3.61845	-34.33866028	42.54481903	-98.632195	7.308769	-27.62714733	34.09453294	-80.651978	3.817034	-531.8728516	991.3814932	-1920.981934	1726.789795	-518.7871527	648.8590135	-1588.13208	189.601593	0.013739167	0.026353258	-0.001416	0.096148	-0.000930722	0.004237779	-0.00375	0.010082	-0.020812722	0.040873524	-0.140943	0.000349	-0.007133667	0.017204897	-0.06474	2.04E-03	-0.013795444	0.027261545	-0.058356	0.021254	1.100565889
2	1	2	1	15	-6.629211778	1.953221347	-10.911723	-5.117562	-4.732728556	1.513295598	-8.220275	-3.61845	-38.29185967	42.06775167	-98.632195	7.308769	-31.92577233	35.27913798	-80.651978	3.817034	-397.7853869	1221.985746	-1920.981934	2539.5	-518.4151116	649.2496773	-1588.13208	189.601593	0.021550556	0.040477289	-0.001416	0.14501	0.000265667	0.006303734	-0.00375	0.019031	-0.030043833	0.052836092	-0.165854	0.000349	-0.011997389	0.025462695	-0.087548	2.04E-03	-0.013826944	0.027316334	-0.058923	0.021254	1.072575611
2	1	2	1	16	-6.962407333	2.22128382	-11.380515	-5.117562	-5.016649444	1.774827082	-8.860257	-3.61845	-40.96841656	40.63948713	-98.632195	7.308769	-36.26739928	35.79012992	-80.651978	3.817034	-231.9157664	1476.299606	-1920.981934	3131.584229	-530.381388	638.265752	-1588.13208	189.601593	0.031644222	0.055540924	-0.001416	0.185108	0.002072611	0.009370516	-0.00375	0.029994	-0.037444111	0.057460241	-0.165854	0.000349	-0.0179855	0.033792786	-0.10781	2.04E-03	-0.014556222	0.028540683	-0.065038	0.021254	1.049183889
2	1	2	1	17	-7.312018722	2.43477523	-11.626356	-5.117562	-5.337185167	2.032263882	-9.505628	-3.61845	-42.15712228	39.46476662	-98.632195	7.308769	-40.76546222	35.75371797	-80.651978	3.817034	-48.81335033	1708.682075	-1920.981934	3416.366943	-552.9181549	620.2994173	-1588.13208	189.601593	0.043287444	0.069311987	-0.001416	0.211988	0.004469667	0.012942508	-0.00375	0.040546	-0.040150778	0.05672185	-0.165854	0.000349	-0.025430056	0.043089154	-0.134045	2.04E-03	-0.0158735	0.030449907	-0.067445	0.021254	1.030088944
2	1	2	1	18	-7.665026056	2.578362052	-11.628501	-5.117562	-5.696073833	2.28334057	-10.172349	-3.61845	-41.78197222	39.99123075	-98.632195	14.06147	-45.482702	35.19806215	-81.632599	3.817034	135.0072813	1887.441652	-1920.981934	3416.366943	-577.1686016	601.74913	-1588.13208	189.601593	0.055265444	0.079524994	-0.001416	0.217006	0.007303667	0.016399768	-0.00375	0.048296	-0.036859889	0.060772989	-0.165854	0.059414	-0.034930389	0.054504907	-0.171061	2.04E-03	-0.017654278	0.032448273	-0.067445	0.021254	1.014682056
2	1	3	1	1	-5.533343889	0.185761412	-5.821944	-5.20396	-3.877599611	0.053255885	-3.932883	-3.748031	4.350600278	0.974694307	3.195248	6.40254	0.728785222	2.267523184	-1.999469	4.324737	15.61326983	57.9344954	-121.004105	105.322838	23.32649178	62.60406517	-99.170494	99.709511	0.006677056	0.004935609	-0.002298	0.011855	-0.002148167	0.001023179	-0.003804	-0.001253	0.0004525	0.00036849	-0.00024	0.000882	-4.83E-06	5.32E-05	-7.50E-05	7.40E-05	-0.079226278	0.050603088	-0.178428	-0.024907	1.653870889
2	1	3	1	2	-5.496491278	0.190868491	-5.792271	-5.158597	-3.870656167	0.06477012	-3.932883	-3.719213	4.4158475	0.932334919	3.195248	6.40254	0.912729944	2.284265103	-1.999469	4.324737	-3.577231889	85.21404095	-262.787811	105.322838	16.91865872	78.0144037	-197.242355	99.709511	0.005848833	0.005256866	-0.003058	0.011855	-0.002257944	0.00103806	-0.003804	-0.001253	0.000402833	0.000398476	-0.00024	0.000882	-7.22E-06	5.29E-05	-7.50E-05	7.40E-05	-0.070546056	0.045753842	-0.163765	-0.022184	1.607647111
2	1	3	1	3	-5.459746444	0.194212989	-5.758885	-5.130864	-3.862387444	0.075806551	-3.932883	-3.7035	4.290979778	1.14765162	1.535912	6.40254	1.010762889	2.225298099	-1.999469	4.324737	-31.0176845	132.3249967	-440.627289	105.322838	1.848316167	112.1362516	-329.55722	99.709511	0.004997944	0.005463007	-0.003461	0.011776	-0.002342222	0.001024337	-0.003804	-0.001253	0.000352944	0.000402025	-0.00024	0.000882	-9.94E-06	5.13E-05	-7.50E-05	7.40E-05	-0.062504278	0.040865533	-0.148546	-0.019013	1.559726167
2	1	3	1	4	-5.424974944	0.193532986	-5.723943	-5.130864	-3.853810167	0.083890523	-3.932883	-3.7035	3.898886111	2.05990252	-2.957983	6.40254	0.943535222	2.325187408	-2.820725	4.324737	-69.09504061	197.5381881	-659.529907	105.322838	-23.91805717	164.2089274	-506.659424	99.709511	0.004155	0.005525868	-0.003461	0.011589	-0.002396778	0.000997509	-0.003804	-0.001253	0.000314056	0.000382231	-0.00024	0.000882	-1.26E-05	4.84E-05	-7.50E-05	7.40E-05	-0.055122111	0.036136569	-0.133291	-0.015667	1.510025611
2	1	3	1	5	-5.394764944	0.186430666	-5.688642	-5.130864	-3.846661889	0.087024881	-3.932883	-3.7035	3.139395778	3.757436508	-9.456253	6.40254	0.612128667	3.064339833	-7.881188	4.324737	-120.7074191	280.010305	-919.756531	105.322838	-63.18426239	233.8134788	-730.122192	99.709511	0.003357611	0.005424682	-0.003461	0.011278	-0.002419	0.000978508	-0.003804	-0.001253	0.000290333	0.00035735	-0.00024	0.000856	-1.42E-05	4.58E-05	-7.50E-05	7.30E-05	-0.048423444	0.03169688	-0.118423	-0.012715	1.458524611
2	1	3	1	6	-5.372651667	0.172617006	-5.65304	-5.130864	-3.843608056	0.086146151	-3.932883	-3.7035	1.887095833	6.276200787	-18.287258	6.40254	-0.109535778	4.770292896	-14.989429	4.324737	-188.2550282	377.4145581	-1210.082275	105.322838	-118.7669756	318.65615	-989.445862	99.709511	0.002649056	0.005155558	-0.003461	0.010825	-0.002407167	0.000992967	-0.003804	-0.001169	0.000269	0.000332169	-0.00024	0.000817	-1.18E-05	5.13E-05	-7.50E-05	1.15E-04	-0.042453056	0.027591579	-0.104261	-0.010956	1.405294667
2	1	3	1	7	-5.363313389	0.160690895	-5.616795	-5.130864	-3.8484875	0.092529127	-4.000336	-3.7035	0.001812056	9.679443156	-29.62429	6.40254	-1.367320889	7.45339803	-24.371952	4.324737	-271.9153408	483.697268	-1499.621704	105.322838	-191.3208067	412.6440159	-1255.384644	99.709511	0.002074778	0.004751124	-0.003461	0.010212	-0.002361778	0.001061324	-0.003804	-0.000515	0.000209556	0.000323973	-0.000253	0.000764	1.11E-07	8.34E-05	-7.50E-05	2.73E-04	-0.037290278	0.02377666	-0.091034	-0.010956	1.350540111
2	1	3	1	8	-5.3726215	0.179937631	-5.784341	-5.130864	-3.866396722	0.131290756	-4.24738	-3.7035	-2.644826389	13.97706022	-43.280952	6.40254	-3.298215833	11.03635263	-35.912506	4.324737	-367.8699472	587.1603089	-1728.73645	105.322838	-277.2852902	504.6836377	-1471.779053	99.709511	0.001677833	0.004309211	-0.003461	0.009443	-0.002286278	0.001183981	-0.003804	7.80E-05	3.79E-05	0.000658463	-0.002325	0.000686	3.10E-05	0.000162132	-7.50E-05	5.89E-04	-0.033058167	0.020151074	-0.078925	-1.10E-02	1.29E+00
2	1	3	1	9	-5.407393833	0.26351728	-6.2063	-5.130864	-3.903457722	0.217006731	-4.598877	-3.7035	-6.129353611	19.04674052	-58.436565	6.40254	-5.988742389	15.36229107	-48.901604	4.324737	-467.2434832	670.3259422	-1808.880127	105.322838	-367.8571066	578.4239562	-1554.135986	99.709511	0.001489833	0.00401423	-0.003461	0.00853	-0.002189222	0.001335566	-0.003804	0.000494	-0.000344667	0.001594848	-0.006201	0.000579	9.29E-05	0.000303888	-7.50E-05	1.12E-03	-0.029916889	0.01669046	-0.068098	-0.010956	1.238231556
2	1	3	1	10	-5.474777389	0.413353384	-6.758284	-5.130864	-3.966209056	0.34911494	-5.062407	-3.7035	-10.43221767	24.5670059	-73.428955	6.40254	-9.429167722	20.11475649	-61.814774	4.324737	-556.6629537	715.7138598	-1808.880127	105.322838	-449.6948624	617.2941098	-1554.135986	99.709511	0.001522778	0.004077344	-0.003461	0.009123	-0.002084333	0.001475335	-0.003804	0.000576	-0.001027889	0.003099907	-0.011719	0.000472	0.000198056	0.000518399	-7.50E-05	1.88E-03	-0.028029167	0.013787105	-0.058674	-0.010956	1.182123722
2	1	3	1	11	-5.581264111	0.619410944	-7.430116	-5.130864	-4.0606105	0.524434673	-5.629124	-3.7035	-15.4070695	30.01492795	-85.919098	6.40254	-13.48365689	24.80066404	-72.459984	4.324737	-621.0680216	719.1042819	-1808.880127	105.322838	-508.8560503	618.1016505	-1554.135986	99.709511	0.001766833	0.00455883	-0.003461	0.011887	-0.001989667	0.001566481	-0.003804	0.000576	-0.002043833	0.004998909	-0.017828	0.000472	0.000354889	0.000799618	-7.50E-05	2.80E-03	-0.027507667	0.01269397	-0.050719	-0.010956	1.127339611
2	1	3	1	12	-5.731561889	0.871557133	-8.190269	-5.130864	-4.190936667	0.736962295	-6.270073	-3.7035	-20.78335133	34.76326565	-93.498604	6.40254	-17.91010194	28.86592916	-78.809593	4.324737	-647.5524856	704.5290959	-1808.880127	105.322838	-537.4520351	602.4831218	-1554.135986	99.709511	0.002335667	0.005668586	-0.003461	0.016593	-0.002350389	0.002165136	-0.008341	0.000576	-0.003563167	0.007669955	-0.026995	0.000472	-0.000725278	0.004744715	-0.019469	2.80E-03	-0.028372722	0.014735233	-0.06629	-0.010956	1.074979611
2	1	3	1	13	-5.927653333	1.156923448	-8.988426	-5.130864	-4.359112222	0.97678011	-6.942617	-3.7035	-26.19961089	38.22959963	-94.297424	6.40254	-22.44119083	31.90778919	-80.221771	4.324737	-627.8549084	728.7557267	-1808.880127	372.026367	-538.7801821	601.0904942	-1554.135986	99.709511	0.003973111	0.009489815	-0.003461	0.034596	-0.002351778	0.002165114	-0.008341	0.000576	-0.0067195	0.014576159	-0.056534	0.000472	-0.002426	0.008490823	-0.030649	2.80E-03	-0.030541111	0.01935326	-0.083255	-0.010956	1.026129333
2	1	3	1	14	-6.168222056	1.458598722	-9.761892	-5.130864	-4.564956556	1.231866139	-7.607103	-3.7035	-31.24759978	40.0249354	-94.297424	6.40254	-26.88977167	33.82008294	-80.221771	4.324737	-558.9745538	847.4935287	-1808.880127	1309.621582	-526.1825067	617.2585827	-1554.135986	319.288788	0.007982889	0.019449116	-0.003461	0.076008	-0.001809944	0.003075	-0.008341	0.006951	-0.013087444	0.029130662	-0.114388	0.000472	-0.005861889	0.016349382	-0.061896	2.80E-03	-0.033841333	0.025105474	-0.098486	-0.010956	0.981771556
2	1	3	1	15	-6.448446667	1.756335784	-10.443396	-5.130864	-4.807275111	1.491233908	-8.243366	-3.7035	-35.51585344	40.10101018	-94.297424	6.40254	-31.21089928	34.74887886	-80.221771	4.324737	-443.1982049	1059.428287	-1808.880127	2189.297119	-515.4128471	630.3730667	-1554.135986	319.288788	0.014047611	0.031145187	-0.003461	0.111674	-0.000659778	0.005453492	-0.008341	0.017445	-0.020794222	0.041243231	-0.138532	0.000472	-0.010687944	0.025045826	-0.086934	2.80E-03	-0.038037333	0.030954339	-0.110604	-0.010956	0.942699444
2	1	3	1	16	-6.760152944	2.028422098	-10.969732	-5.130864	-5.085138222	1.747152739	-8.855441	-3.7035	-38.6342365	38.90317315	-94.297424	6.40254	-35.47998578	34.92858007	-80.221771	4.324737	-288.3870074	1316.636781	-1808.880127	2891.6875	-516.2892322	629.5054015	-1554.135986	319.288788	0.022254556	0.044259671	-0.003461	0.148914	0.001125556	0.008717029	-0.008341	0.028533	-0.027909889	0.047931182	-0.138532	0.000472	-0.016369167	0.032872239	-0.102337	2.80E-03	-0.042843944	0.03622255	-0.118469	-0.010956	0.909438389
2	1	3	1	17	-7.092350611	2.254154433	-11.290227	-5.130864	-5.398608222	1.995378431	-9.46257	-3.7035	-40.32230361	37.48068838	-94.297424	6.40254	-39.81571983	34.55100272	-80.221771	4.324737	-107.8743842	1566.877109	-1808.880127	3314.118652	-529.3404083	619.6963646	-1554.135986	319.288788	0.032215	0.057212893	-0.003461	0.179194	0.003247889	0.01161696	-0.008341	0.034408	-0.031855889	0.048420416	-0.138532	0.000472	-0.023061333	0.04069153	-0.120534	2.80E-03	-0.047939556	0.040433313	-0.121165	-0.010956	0.882189111
2	1	3	1	18	-7.432191389	2.416478503	-11.374326	-5.130864	-5.748733556	2.233947937	-10.085645	-3.7035	-40.43214306	37.33833034	-94.297424	5.915709	-44.302326	33.71534669	-80.221771	3.850508	81.45581311	1771.698845	-1808.880127	3396.310059	-547.6983528	608.6040497	-1554.135986	319.288788	0.042682611	0.067105434	-0.003461	0.187138	0.005760611	0.014528529	-0.008341	0.041425	-0.030801167	0.049349671	-0.138532	0.018841	-0.031579444	0.050467955	-0.15339	0.002804	-0.052986778	0.043266634	-0.121165	-0.010956	0.860808333
2	1	3	1	19	-7.766219722	2.504309966	-11.374326	-5.130864	-6.136980333	2.461472438	-10.736473	-3.7035	-38.96470694	39.71067923	-94.297424	32.329559	-48.94402583	32.42258441	-80.221771	2.671895	263.0016412	1911.633088	-1808.880127	3396.310059	-561.5313034	600.5866585	-1554.135986	319.288788	0.051755111	0.071557953	-0.003461	0.187138	0.008857111	0.017945426	-0.008341	0.052099	-0.025596667	0.057094452	-0.138532	0.093441	-0.043014333	0.06431972	-0.205873	0.002804	-0.0576555	0.044572755	-0.121165	-0.010956	0.844829944
2	1	4	1	1	-5.623318944	0.203277569	-5.939034	-5.283431	-4.160342389	0.060117722	-4.294931	-4.090006	4.576133111	1.186428764	2.162304	6.258345	1.530442278	2.070783845	-1.869421	3.951216	24.99809267	73.48674101	-85.851288	122.646904	12.97073239	101.0682638	-129.911621	165.258408	0.0073705	0.004634791	-0.002145	0.011336	-0.001196333	0.002009258	-0.005636	0.001384	0.000559389	0.000426444	-2.20E-04	0.001153	-3.32E-05	4.67E-05	-8.80E-05	4.70E-05	-0.080798722	0.032587179	-0.14848	-0.025948	1.580243167
2	1	4	1	2	-5.584240833	0.206598585	-5.916826	-5.235628	-4.147077333	0.054779211	-4.274126	-4.05616	4.724199	1.022436846	3.190069	6.258345	1.611948056	2.125767267	-1.869421	3.951216	5.558585722	91.3392537	-231.157501	122.646904	2.706717167	103.3412406	-129.911621	165.258408	0.006570611	0.005140523	-0.003147	0.011336	-1.62E-03	0.002228836	-0.006269	0.001035	0.000522944	0.000466973	-0.000256	0.001153	-3.57E-05	4.81E-05	-8.80E-05	4.70E-05	-0.073438056	0.031339842	-0.134068	-0.015988	1.530339389
2	1	4	1	3	-5.544582278	0.207513741	-5.885866	-5.202972	-4.133476611	0.05168365	-4.24758	-4.029313	4.668776222	1.131689861	2.192459	6.258345	1.575554222	2.109028019	-1.869421	3.951216	-24.95584528	132.4277245	-426.612854	112.487984	-15.72389733	117.5902853	-253.042603	165.258408	0.005737722	0.005528387	-0.003688	0.011336	-0.002048722	0.002418614	-0.006655	0.000651	4.80E-04	0.000490246	-0.000256	0.001153	-3.59E-05	4.82E-05	-8.80E-05	4.70E-05	-0.066322722	0.031303856	-0.120032	-0.005992	1.48E+00
2	1	4	1	4	-5.506427889	0.204183016	-5.846719	-5.199087	-4.120818111	0.049967935	-4.216021	-4.019727	4.308268278	1.993260211	-2.282724	6.258345	1.349883056	2.109872946	-1.869421	3.951216	-68.4556965	197.3231116	-670.509338	97.874451	-42.64812556	149.5732359	-421.368591	165.258408	0.004906	0.005758	-0.003688	0.01132	-0.002457222	0.002553033	-0.006702	0.000285	0.000440278	0.00048556	-0.000256	0.001153	-3.21E-05	4.87E-05	-8.80E-05	4.70E-05	-0.059446167	0.032387913	-0.107757	0.003746	1.429297611
2	1	4	1	5	-5.472777833	0.194483398	-5.801451	-5.199087	-4.110978556	0.047495087	-4.182654	-4.019727	3.527847944	3.69941787	-8.982697	6.258345	0.864752111	2.464275781	-4.836817	3.951216	-126.1640548	283.3000671	-954.823486	97.874451	-78.29189433	201.0111816	-620.176514	165.258408	0.004117111	0.00580014	-0.003688	0.011251	-0.002824056	0.002609589	-0.006702	-1.50E-05	0.0004075	0.000461137	-0.000256	0.001153	-2.14E-05	5.78E-05	-8.80E-05	0.000112	-0.052747889	0.03422444	-0.097938	0.012812	1.3780575
2	1	4	1	6	-5.447630444	0.178055902	-5.753299	-5.199087	-4.106405611	0.044023852	-4.157836	-4.019727	2.205534	6.272316378	-18.196449	6.258345	0.045018167	3.605242224	-10.912056	3.951216	-198.5630959	385.8515324	-1261.544556	97.874451	-124.1153743	272.0877961	-860.141968	165.258408	0.003415611	0.005648174	-0.003688	0.011109	-0.003126611	0.00258029	-0.006702	-0.000218	0.000368222	0.000422679	-0.000256	0.001153	-1.28E-06	8.84E-05	-8.70E-05	0.000275	-0.046165833	0.03634905	-0.090714	0.020539	1.326357611
2	1	4	1	7	-5.436018944	0.163140084	-5.705471	-5.199087	-4.110228333	0.050694899	-4.220777	-4.019727	0.218462944	9.770469361	-30.00844	6.258345	-1.203837444	5.696038011	-19.172516	3.951216	-284.7475878	496.7803722	-1553.780762	97.874451	-182.1940439	360.289804	-1129.370483	165.258408	0.002845889	0.005335028	-0.003688	0.010871	-0.0033455	0.002484369	-0.006702	-0.000325	0.000279111	0.000416533	-0.000451	0.001076	3.19E-05	0.000147874	-8.70E-05	0.000514	-0.039684444	0.038287961	-0.085754	0.025951	1.274353556
2	1	4	1	8	-5.443989389	0.179739147	-5.848939	-5.199087	-4.126469611	0.088957304	-4.419883	-4.019727	-2.540259222	14.18527838	-44.092796	6.258345	-2.991549222	8.72707524	-29.734898	3.951216	-380.7580825	602.3922748	-1767.80835	97.874451	-252.3281051	456.2708966	-1376.173096	165.258408	0.002447111	0.004954592	-0.003688	0.010494	-0.003469167	0.00237831	-0.006702	-0.000351	6.06E-05	0.000815156	-0.002858	0.000938	8.26E-05	0.000239518	-8.70E-05	0.000844	-0.033376	0.039583564	-0.082371	0.027798	1.222377889
2	1	4	1	9	-5.478356556	0.263301523	-6.279172	-5.199087	-4.160087444	0.164838826	-4.716358	-4.019727	-6.127505167	19.36037235	-59.471912	6.258345	-5.409305833	12.60323065	-42.108734	3.951216	-478.2045416	684.6917962	-1819.815186	97.874451	-329.4338197	543.1085202	-1516.326172	165.258408	0.002245278	0.004673532	-0.003688	0.009929	-0.003499	0.002339954	-0.006702	-0.000364	-0.000388444	0.001859839	-0.007144	0.000768	0.000154889	0.000364172	-8.70E-05	0.001261	-0.0274195	0.039843258	-0.079781	0.027798	1.170981778
2	1	4	1	10	-5.546114444	0.415166376	-6.840137	-5.199087	-4.216624667	0.279277546	-5.121695	-4.019727	-10.51033506	24.94495331	-74.42305	6.258345	-8.482112833	17.07705795	-55.007	3.951216	-564.7835647	728.0769419	-1819.815186	97.874451	-403.4128236	601.8484095	-1516.326172	165.258408	0.002245111	0.004673242	-0.003688	0.009926	-3.45E-03	0.002414913	-0.006702	0.000492	-0.001147833	0.003461125	-0.012901	0.000599	0.000252444	0.000519286	-8.70E-05	0.001745	-2.21E-02	0.038848509	-0.077317	0.027798	1.120931167
2	1	4	1	11	-5.653528778	0.623810153	-7.519556	-5.199087	-4.301456	0.433231334	-5.633142	-4.019727	-15.54056472	30.41441641	-86.722122	6.258345	-12.13285278	21.7206045	-66.467628	3.951216	-626.8442734	730.8264196	-1819.815186	97.874451	-462.225541	623.0179144	-1516.326172	165.258408	0.004943722	0.013869007	-0.003688	0.057719	-0.003622944	0.002295507	-0.006702	0.000492	-0.006023056	0.020536926	-0.087155	0.000462	-0.001614222	0.007994526	-0.033581	0.001745	-0.017604	0.036686073	-0.074449	0.027798	1.073138556
2	1	4	1	12	-5.805123833	0.87848976	-8.285506	-5.199087	-4.418838889	0.624303878	-6.229489	-4.019727	-20.95773983	35.16662487	-94.171082	6.258345	-16.18587178	26.01362974	-74.512512	3.951216	-652.6950717	716.8517254	-1819.815186	97.874451	-497.7767156	617.3651732	-1516.326172	165.258408	0.005502389	0.01420341	-0.003688	0.057719	-0.003951444	0.002269496	-0.006702	0.000492	-0.007699222	0.021197124	-0.087155	0.000462	-0.002477333	0.008619535	-0.033581	0.001745	-0.014224111	0.033832389	-0.070757	0.027798	1.028546111
2	1	4	1	13	-6.002824444	1.166316549	-9.089074	-5.199087	-4.571220556	0.845698327	-6.875017	-4.019727	-26.41881611	38.65463592	-95.10321	6.258345	-20.42913133	29.53235102	-78.248093	3.951216	-635.0306646	737.7557245	-1819.815186	327.989502	-511.2075018	608.4353404	-1516.326172	165.258408	0.006797222	0.015355241	-0.003688	0.057719	-0.003976167	0.002238028	-0.006702	0.000492	-0.0104775	0.023254096	-0.087155	0.000462	-0.003535778	0.009423577	-0.033581	0.001745	-0.012048944	0.031135045	-0.065964	0.027798	0.988006778
2	1	4	1	14	-6.245437444	1.470805764	-9.87056	-5.199087	-4.759324444	1.087850313	-7.533624	-4.019727	-31.54158439	40.52070923	-95.10321	6.258345	-24.70599678	32.09839987	-78.52092	3.951216	-571.6414587	842.5735243	-1819.815186	1201.16272	-512.4229406	607.2142124	-1516.326172	165.258408	0.010649333	0.022191307	-0.003688	0.074857	-0.003518667	0.003331764	-0.006702	0.006658	-0.016832056	0.033498953	-0.114053	0.000462	-0.006402722	0.014665182	-0.051569	0.001745	-0.011097167	0.029614684	-0.059976	0.027798	0.952193167
2	1	4	1	15	-6.5285175	1.772587223	-10.567484	-5.199087	-4.982987167	1.341249072	-8.183699	-4.019727	-35.94617394	40.71574361	-95.10321	6.258345	-28.96951367	33.7624714	-78.52092	3.951216	-465.0860786	1031.658671	-1819.815186	2011.184937	-513.7054351	605.7881482	-1516.326172	165.258408	0.016654889	0.032508826	-0.003688	0.112079	-0.002602444	0.005347056	-0.006702	0.0142	-0.024820444	0.044511718	-0.143507	0.000462	-0.0107995	0.022434802	-0.079131	0.001745	-0.011307889	0.029994004	-0.063769	0.027798	0.921534667
2	1	4	1	16	-6.844540333	2.051085351	-11.121957	-5.199087	-5.242149722	1.598458015	-8.822762	-4.019727	-39.29301922	39.60781923	-95.10321	6.258345	-33.267754	34.67302201	-78.52092	3.951216	-322.6727316	1264.581367	-1819.815186	2661.314697	-522.8740727	596.0786112	-1516.326172	157.614319	0.025019722	0.045420114	-0.003688	0.152922	-0.001170278	0.007995754	-0.006702	0.022656	-0.0327355	0.051860713	-0.143507	0.000462	-0.016300333	0.030371316	-0.099035	0.001745	-0.012563778	0.03222523	-0.075438	0.027798	0.896175389
2	1	4	1	17	-7.183401167	2.286579603	-11.487231	-5.199087	-5.537449778	1.854481154	-9.46118	-4.019727	-41.32405306	38.06515915	-95.10321	6.258345	-37.68408144	34.95798819	-78.52092	3.951216	-156.4940299	1495.035227	-1819.815186	3063.214844	-540.100959	579.5057883	-1516.326172	112.323303	0.035244278	0.058469323	-0.003688	0.184765	0.000687611	0.01072093	-0.006702	0.029444	-0.037911222	0.053029592	-0.143507	0.000462	-0.023001444	0.038731347	-0.120671	0.001745	-0.014711167	0.035599866	-0.083297	0.027798	0.875956444
2	1	4	1	18	-7.533274556	2.46239256	-11.6341	-5.199087	-5.870217722	2.105916663	-10.111837	-4.019727	-41.90125333	37.37369331	-95.10321	6.045084	-42.26943656	34.67141808	-79.190025	3.951216	18.0441115	1687.034563	-1819.815186	3154.590332	-558.6989306	562.6043789	-1516.326172	112.323303	0.046266833	0.069021264	-0.003688	0.197592	0.003114111	0.013872646	-0.006702	0.038824	-0.038379556	0.052712171	-0.143507	0.000462	-0.031521222	0.048918709	-0.153431	0.001745	-0.017572667	0.039259221	-0.087102	0.027798	0.860426444
2	2	1	1	1	-3.882551944	0.116075616	-3.989295	-3.598295	-4.819083	0.489460272	-5.585374	-4.1936	2.261949333	3.715797828	-1.98864	7.526922	9.459870722	4.951309022	1.906013	17.265301	39.56203533	95.44039453	-134.616852	171.419342	29.73651839	264.7666173	-333.234222	419.439117	0.010417944	0.005177903	-0.001593	0.014758	-0.001760389	0.000830598	-0.002735	-0.000161	0.000123556	0.000480559	-0.000505	0.000899	-1.43E-05	3.00E-05	-5.60E-05	3.40E-05	-0.168501889	0.026812615	-0.189117	-0.099195	1.614447111
2	2	1	1	2	-3.862278667	0.140322284	-3.989295	-3.545149	-4.738932833	0.474491151	-5.557092	-4.142671	2.550625778	3.738233532	-1.98864	7.526922	9.539545444	4.832723564	3.340158	17.265301	25.84734078	120.716369	-278.84845	171.419342	-27.37951283	301.9445994	-687.060913	419.439117	0.009550056	0.00608502	-0.003386	0.014758	-0.001753278	0.000845511	-0.002735	-3.30E-05	0.000104778	0.000490597	-0.000505	0.000899	-1.62E-05	2.95E-05	-5.60E-05	3.40E-05	-0.162416556	0.033493365	-0.189117	-0.079427	1.559176111
2	2	1	1	3	-3.840041444	0.162221464	-3.989295	-3.510329	-4.660090556	0.447696089	-5.499409	-4.137931	2.692738389	3.670798585	-1.98864	7.526922	9.0035455	5.787917617	-4.490118	17.265301	2.313567333	169.2902158	-480.384064	171.419342	-117.4473738	392.3684621	-1212.190186	419.439117	0.008591889	0.006859888	-0.004496	0.014758	-0.0016895	0.000980591	-0.002735	0.000679	9.86E-05	0.000493387	-0.000505	0.000899	-1.61E-05	2.98E-05	-5.60E-05	3.40E-05	-0.155195167	0.040646834	-0.188601	-0.059132	1.505187222
2	2	1	1	4	-3.817399667	0.178695787	-3.989295	-3.507808	-4.588873722	0.40638094	-5.411705	-4.137931	2.589185278	3.801031959	-2.728457	7.526922	7.582089167	8.409134929	-16.863012	17.265301	-35.092258	243.4687154	-739.570435	171.419342	-237.0696899	524.9009944	-1733.762573	375.280945	0.007593722	0.007422332	-0.004691	0.014758	-0.001566833	0.001205221	-0.002735	0.001366	0.000121889	0.000488883	-0.000505	0.000899	-1.40E-05	3.42E-05	-5.60E-05	6.90E-05	-0.1469195	0.047952995	-0.18764	-0.039639	1.452608778
2	2	1	1	5	-3.796888389	0.186630693	-3.989295	-3.507808	-4.533722389	0.351846819	-5.296934	-4.137931	2.107867444	4.765107496	-10.085678	7.526922	5.052383889	12.70591847	-33.386162	17.265301	-89.73845839	340.2720292	-1042.542358	171.419342	-378.8103821	673.3108496	-2176.051514	277.088928	0.006616111	0.007712915	-0.004691	0.014758	-0.001391444	0.001457118	-0.002735	0.001905	0.000177833	0.000491016	-0.000505	0.000899	-1.24E-05	3.72E-05	-5.60E-05	6.90E-05	-0.137754611	0.054964531	-0.18643	-0.022672	1.401530944
2	2	1	1	6	-3.782268556	0.18513988	-3.989295	-3.507808	-4.504667278	0.30336864	-5.162074	-4.137931	1.093544278	7.051180305	-20.104164	7.526922	1.268582611	18.42874101	-53.130539	17.265301	-163.2045639	451.9563189	-1356.390869	171.419342	-532.0542277	814.373135	-2481.300293	163.667114	0.005722444	0.00771074	-0.004691	0.014758	-0.001176389	0.001682179	-0.002735	0.002203	0.000239111	0.000475853	-0.000505	0.000899	-1.52E-05	3.59E-05	-5.60E-05	6.90E-05	-0.127963389	0.061134863	-0.185132	-0.010188	1.352044944
2	2	1	1	7	-3.778662611	0.182169899	-3.989295	-3.507808	-4.512579278	0.322760067	-5.30449	-4.137931	-0.612208611	10.6407344	-32.692192	7.526922	-3.815186667	25.25819644	-74.741165	17.265301	-253.8135997	565.16058	-1624.06958	171.419342	-683.1906277	927.4436986	-2583.210205	163.667114	0.004971333	0.007451403	-0.004691	0.014758	-0.00094	0.001843703	-0.002735	0.002207	0.000233944	0.000484828	-0.000598	0.000899	-2.64E-05	5.37E-05	-0.000189	6.90E-05	-0.117903556	0.065887806	-0.183909	-0.004055	1.304287333
2	2	1	1	8	-3.792472	0.20561673	-4.220772	-3.507808	-4.568253722	0.468503907	-6.019629	-4.137931	-3.136682333	15.29451246	-47.171989	7.526922	-10.11792806	32.73618006	-96.184044	16.508389	-355.2972291	661.680866	-1768.915527	171.419342	-814.1351789	991.786706	-2583.210205	163.667114	0.0044085	0.007039951	-0.004691	0.014701	-0.000705167	0.001919436	-0.002735	0.002207	4.99E-05	0.001053838	-0.003761	0.000899	-4.83E-05	0.000102335	-0.000398	6.90E-05	-0.107993333	0.068730011	-0.182853	-0.004055	1.258481167
2	2	1	1	9	-3.830940667	0.290808662	-4.677073	-3.507808	-4.681211389	0.722757161	-6.907557	-4.137931	-6.533829111	20.65103131	-62.174118	7.526922	-17.38410644	40.15352109	-114.282822	14.713984	-456.9471874	723.7178867	-1768.915527	171.419342	-901.2026872	999.1046053	-2583.210205	163.667114	0.004057722	0.006643057	-0.004691	0.01436	-0.000500389	0.001902277	-0.002735	0.002207	-0.000432056	0.002371299	-0.00895	0.000899	-7.81E-05	0.000157183	-0.000557	6.90E-05	-0.098647833	0.069385857	-0.181855	-0.004055	1.214954278
2	2	1	1	10	-3.901369167	0.444376188	-5.257008	-3.507808	-4.857988778	1.05250621	-7.924342	-4.137931	-10.75246872	26.22231089	-75.842659	7.526922	-25.137973	46.55598959	-124.855614	12.184839	-545.4409746	742.2034071	-1768.915527	171.419342	-920.3273854	989.3439807	-2583.210205	163.667114	0.003919722	0.006439124	-0.004691	0.013704	-0.000357611	0.001820408	-0.002735	0.002207	-0.001286222	0.004239618	-0.015375	0.000899	-0.0001055	0.000188507	-0.000557	6.90E-05	-0.0902005	0.067899794	-0.180511	-0.004055	1.174122778
2	2	1	1	11	-4.010148444	0.655200621	-5.941117	-3.507808	-5.100177556	1.430443689	-8.988484	-4.137931	-15.62451194	31.44219454	-86.211464	7.526922	-32.72289633	51.02482888	-124.855614	9.314518	-606.9093872	724.9578735	-1768.915527	169.784256	-860.4214863	1057.852687	-2583.210205	754.338257	0.004748778	0.008426865	-0.004691	0.028627	-0.000841222	0.0031557	-0.01144	0.002207	-0.0036305	0.010436808	-0.041878	0.000899	-0.003503889	0.014402271	-0.061208	6.90E-05	-0.082841833	0.064635654	-0.17819	-0.004055	1.136442833
2	2	1	1	12	-4.161777667	0.910213364	-6.693865	-3.507808	-5.403370333	1.827758104	-9.996738	-4.137931	-20.86762506	35.73798532	-91.426193	7.526922	-39.47833122	53.13763083	-124.855614	7.409134	-628.9498018	705.731321	-1768.915527	152.311707	-734.8157819	1242.280305	-2583.210205	1927.668457	0.005854611	0.010567703	-0.004691	0.032619	-0.000975944	0.003286645	-0.01144	0.002207	-0.006460111	0.015087279	-0.050321	0.000899	-0.007247833	0.020790357	-0.067427	6.90E-05	-0.076601278	0.060155759	-0.174212	-0.004055	1.102347667
2	2	1	1	13	-4.357942167	1.19435604	-7.464887	-3.507808	-5.758149722	2.215396198	-10.859873	-4.137931	-26.10700856	38.62535627	-91.426193	7.526922	-44.96982617	53.19979534	-124.855614	7.409134	-603.5427753	742.7720418	-1768.915527	609.638184	-577.8003333	1462.798352	-2583.210205	2550.854248	0.009421833	0.019557346	-0.004691	0.075593	-0.0002575	0.004215049	-0.01144	0.010427	-0.012854167	0.029410923	-0.114276	0.000899	-0.013655611	0.032762537	-0.115371	6.90E-05	-0.071364778	0.055044356	-0.168006	-0.004055	1.072187611
2	2	1	1	14	-4.596894444	1.489561703	-8.193763	-3.507808	-6.152867389	2.569282105	-11.533671	-4.137931	-30.92667122	39.84431549	-91.426193	7.526922	-49.10833694	51.99034592	-124.855614	7.409134	-529.6439292	874.2706493	-1768.915527	1457.283325	-427.7674506	1636.84405	-2583.210205	2550.854248	0.015761389	0.03331514	-0.004691	0.123831	0.001542278	0.008259945	-0.01144	0.03008	-0.022265111	0.046745058	-0.168498	0.000846	-0.0215075	0.044232295	-0.14136	6.90E-05	-0.0668965	0.049747545	-0.159236	-0.004055	1.046174333
2	2	1	1	15	-4.873386667	1.775703218	-8.819313	-3.507808	-6.576622	2.873340613	-12.022691	-4.137931	-34.93440728	39.49190128	-91.426193	7.526922	-52.09928372	50.27277513	-124.855614	7.409134	-413.2951378	1078.308813	-1768.915527	2192.649658	-311.8864051	1739.342473	-2583.210205	2550.854248	0.024755611	0.049124424	-0.004691	0.169634	0.004288556	0.013520186	-0.01144	0.047332	-0.032655778	0.060166072	-0.186186	0.000671	-0.029205	0.051699571	-0.14136	6.90E-05	-0.062845833	0.044475646	-0.147817	-0.004055	1.024330333
2	2	1	1	16	-5.1791345	2.032574113	-9.288859	-3.507808	-7.021188833	3.118979669	-12.363521	-4.137931	-37.81492333	38.11018828	-91.426193	7.526922	-54.30644372	48.47316823	-124.855614	7.409134	-265.7502278	1305.462865	-1768.915527	2721.416504	-240.9206348	1783.781168	-2583.210205	2550.854248	0.035723278	0.064272061	-0.004691	0.202905	0.007422889	0.01785584	-0.01144	0.05456	-0.041091278	0.06561658	-0.186186	0.000671	-0.035973056	0.055490828	-0.14136	6.90E-05	-0.058762111	0.039286697	-0.133843	-0.004055	1.006456389
2	2	1	1	17	-5.503635333	2.242007566	-9.56467	-3.507808	-7.481729389	3.302814155	-12.606816	-4.137931	-39.36357756	36.69955951	-91.426193	7.521558	-56.11462772	46.65807252	-124.855614	7.409134	-101.0344141	1514.441088	-1768.915527	2988.504395	-210.7350303	1795.588642	-2583.210205	2550.854248	0.047485167	0.076207725	-0.004691	0.214779	0.011199889	0.022444728	-0.01144	0.066426	-0.045122278	0.065145202	-0.186186	0.000671	-0.041959444	0.0571736	-0.14136	6.90E-05	-0.054143778	0.034540925	-0.117524	-0.004055	0.992128944
2	2	1	1	18	-5.835194111	2.389741126	-9.628007	-3.507808	-7.956432611	3.424146776	-12.803344	-4.137931	-39.49883006	36.52065503	-91.426193	6.88797	-57.81869433	44.72149728	-124.855614	6.960897	66.81694372	1680.163969	-1768.915527	2988.504395	-206.4953757	1796.325879	-2583.210205	2550.854248	0.058985167	0.083947617	-0.004691	0.214779	0.016192333	0.028663711	-0.01144	0.088692	-0.044072111	0.066062662	-0.186186	0.018984	-0.047915333	0.058127632	-0.14136	6.90E-05	-0.048520722	0.0317412	-0.099195	-0.004055	0.980736
2	2	2	1	1	-3.914638722	0.123483941	-4.015572	-3.611846	-4.758744111	0.526284496	-5.444113	-3.981462	2.412468667	3.748952059	-1.423159	8.34712	9.854845333	4.491190615	2.113051	16.064873	33.1986915	134.8886016	-338.53598	197.303299	-38.82651183	244.055232	-659.262085	217.807388	0.011140056	0.003770973	0.001559	0.014365	-0.003089778	0.000642834	-0.003884	-0.00206	0.000294611	0.000557329	-0.000314	0.001238	-6.35E-05	3.74E-05	-0.000111	-7.00E-06	-0.156620778	0.020559143	-0.191801	-0.110715	1.820198278
2	2	2	1	2	-3.893269	0.14633385	-4.015572	-3.575387	-4.677694611	0.526863352	-5.410829	-3.981462	2.574037778	3.661448298	-1.423159	8.34712	9.353811889	5.550146731	-4.926853	16.064873	-1.345441389	195.8478978	-570.580078	197.303299	-98.94576311	350.9905091	-1109.768555	217.807388	0.010469389	0.004662768	-0.000527	0.014365	-0.003067611	0.000685871	-0.003884	-0.001661	0.000304389	0.000549745	-0.000314	0.001238	-5.94E-05	4.67E-05	-0.000111	6.60E-05	-0.151332667	0.023066686	-0.185584	-0.096615	1.763194556
2	2	2	1	3	-3.871738111	0.162721663	-4.015572	-3.575387	-4.602847278	0.512075422	-5.372746	-3.981462	2.390044556	3.89872621	-3.777881	8.34712	8.205749278	8.176762585	-16.383091	16.064873	-50.47158961	279.7710741	-851.728821	197.303299	-196.4964358	510.6655655	-1691.697021	217.807388	0.009685444	0.005508087	-0.002157	0.014365	-0.003001222	0.000823271	-0.003884	-0.000962	0.000318056	0.000541998	-0.000314	0.001238	-4.64E-05	8.15E-05	-0.000111	0.000226	-0.145581944	0.026650211	-0.179704	-0.082071	1.707053778
2	2	2	1	4	-3.853435	0.169660796	-4.015572	-3.575387	-4.540932111	0.479874104	-5.324795	-3.981462	1.7328445	5.170816679	-12.143312	8.34712	6.078871278	12.72766274	-33.121803	16.064873	-115.2962104	383.3386298	-1166.588257	197.303299	-333.0134384	707.5986953	-2323.296875	217.807388	0.008827222	0.006222517	-0.003079	0.014365	-0.002882444	0.001051587	-0.003884	-0.000171	0.000357444	0.000538427	-0.000314	0.001238	-2.17E-05	0.000139074	-0.000111	0.000431	-0.139392611	0.030863299	-0.174243	-0.068296	1.652061722
2	2	2	1	5	-3.842857389	0.167863357	-4.015572	-3.575387	-4.501532778	0.439112703	-5.264154	-3.981462	0.468440889	7.835203578	-23.22102	8.34712	2.655525278	19.22954205	-55.104706	16.064873	-195.5204351	498.4582075	-1474.954834	197.303299	-501.8459358	911.7942827	-2861.809814	217.807388	0.007946667	0.006730678	-0.003079	0.014365	-0.002708833	0.001334086	-0.003884	0.0006	0.000430556	0.000563026	-0.000314	0.001238	1.36E-05	0.00020426	-0.000111	0.000613	-0.132864778	0.035182534	-0.169306	-0.056742	1.598490833
2	2	2	1	6	-3.845627667	0.170570848	-4.025369	-3.575387	-4.496673389	0.430577845	-5.189547	-3.981462	-1.5258295	11.76681252	-36.725891	8.34712	-2.285227722	27.42359593	-80.818634	16.064873	-287.8221497	610.415445	-1707.528809	197.303299	-685.3650958	1079.338715	-3103.688965	217.807388	0.007103444	0.006980984	-0.003079	0.014365	-0.002486944	0.00161904	-0.003884	0.00119	0.0005095	0.000573685	-0.000314	0.001253	5.18E-05	0.000253777	-0.000111	0.000657	-0.126174222	0.039080001	-0.164986	-0.048876	1.546617667
2	2	2	1	7	-3.868287889	0.212105974	-4.39213	-3.575387	-4.539619889	0.530669645	-5.962584	-3.981462	-4.328594944	16.67636844	-51.679832	8.34712	-8.767226389	36.63149356	-106.832855	16.064873	-384.8774482	700.2379009	-1782.643433	197.303299	-854.5133536	1165.417386	-3103.688965	217.807388	0.006356167	0.006964905	-0.003079	0.014365	-0.0022355	0.001852232	-0.003884	0.001422	0.000516833	0.000564018	-0.000314	0.001253	7.94E-05	0.0002693	-0.000111	0.000657	-0.119550667	0.04210161	-0.161389	-0.045762	1.496745278
2	2	2	1	8	-3.917770889	0.320072361	-4.886699	-3.575387	-4.642793778	0.771799861	-6.957232	-3.981462	-7.940453611	22.15170513	-66.436615	8.34712	-16.52711706	45.71662175	-128.01387	16.064873	-476.2328593	751.9634262	-1782.643433	197.303299	-973.6630194	1158.95322	-3103.688965	201.44635	0.005753722	0.006732139	-0.003079	0.014365	-0.001985333	0.001988499	-0.003884	0.001422	0.000336889	0.001103428	-0.003553	0.001253	8.46E-05	0.000267413	-0.000111	0.000657	-0.113225667	0.043957471	-0.15866	-0.045762	1.449220889
2	2	2	1	9	-4.000628778	0.49178232	-5.499407	-3.575387	-4.815071778	1.121809079	-8.096148	-3.981462	-12.26580928	27.6672481	-79.03038	8.34712	-24.9949435	53.3171691	-138.947632	16.064873	-549.9093501	760.8587893	-1782.643433	197.303299	-1013.293916	1128.194724	-3103.688965	150.432007	0.006374556	0.007965344	-0.003079	0.025438	-0.001259111	0.003314695	-0.003884	0.009487	-0.001548444	0.008221998	-0.034201	0.001253	-0.002216056	0.009802563	-0.04148	0.000657	-0.107358722	0.044579776	-0.156872	-0.045762	1.404427
2	2	2	1	10	-4.122201	0.715355459	-6.203872	-3.575387	-5.059376111	1.537551929	-9.273026	-3.981462	-17.1056095	32.63562829	-87.476807	8.34712	-33.41534911	58.35602603	-138.947632	16.064873	-593.1660623	741.9552695	-1782.643433	197.303299	-965.599258	1196.372111	-3103.688965	1008.935852	0.007189444	0.00944395	-0.003079	0.029033	-0.001101389	0.003256844	-0.003884	0.009487	-0.003935167	0.012755597	-0.043039	0.001253	-0.005885944	0.017941999	-0.066138	0.000657	-0.101977722	0.044094701	-0.155867	-0.045762	1.362744944
2	2	2	1	11	-4.285722222	0.977528154	-6.957354	-3.575387	-5.371994222	1.978621438	-10.37191	-3.981462	-22.15191039	36.47502342	-89.875717	8.34712	-41.08826456	60.51894141	-138.947632	16.064873	-593.9071689	741.1480374	-1782.643433	197.303299	-849.7244687	1387.548998	-3103.688965	2148.342529	0.008917667	0.012985287	-0.003079	0.045311	-0.000944333	0.003184315	-0.003884	0.009487	-0.0077695	0.019837007	-0.068786	0.001253	-0.011883833	0.029931057	-0.108054	0.000657	-0.096965889	0.042714546	-0.155194	-0.045762	1.324506167
2	2	2	1	12	-4.4913995	1.261903776	-7.701801	-3.575387	-5.7441805	2.409803374	-11.30856	-3.981462	-27.00406239	38.73190895	-89.875717	8.34712	-47.57742361	60.29198584	-138.947632	15.200758	-544.4725486	822.2629832	-1782.643433	1087.126465	-700.3821208	1606.450444	-3103.688965	2641.381104	0.013703833	0.025091913	-0.003079	0.099869	0.000268389	0.005391008	-0.003846	0.017945	-0.015726944	0.03731375	-0.142638	0.001253	-0.021478278	0.048098755	-0.172804	0.000657	-0.092084611	0.040638927	-0.154195	-0.045762	1.289941111
2	2	2	1	13	-4.735789944	1.548614694	-8.370124	-3.575387	-6.164951278	2.80444926	-12.05091	-3.981462	-31.22645294	39.26386388	-89.875717	8.34712	-52.76129994	58.56342574	-138.947632	13.629684	-445.4019013	1003.854005	-1782.643433	1977.307373	-550.9264882	1777.124735	-3103.688965	2641.381104	0.021751722	0.042206802	-0.003079	0.157743	0.002983167	0.011750316	-0.003721	0.04502	-0.026356056	0.055236208	-0.190396	0.001253	-3.26E-02	6.36E-02	-0.20098	6.57E-04	-0.086999778	0.038054232	-0.152149	-0.045762	1.259124611
2	2	2	1	14	-5.011840389	1.816081824	-8.89775	-3.575387	-6.6235355	3.145390843	-12.610377	-3.981462	-34.42742744	38.40643587	-89.875717	8.34712	-56.75953183	56.1720409	-138.947632	11.795197	-305.8145498	1241.460973	-1782.643433	2685.51001	-424.1361542	1881.647074	-3103.688965	2641.381104	0.0321375	0.059174263	-0.003079	0.19863	0.006837722	0.018729211	-0.00352	0.065661	-0.036026444	0.064582575	-0.190396	0.001253	-4.34E-02	7.34E-02	-0.20098	6.57E-04	-0.081306833	0.035299882	-0.148408	-0.045762	1.231924944
2	2	2	1	15	-5.309580444	2.043678607	-9.233642	-3.575387	-7.110943444	3.423402979	-13.023218	-3.981462	-36.32336222	37.05284433	-89.875717	8.34712	-59.830236	53.65850906	-138.947632	10.043879	-140.7071143	1478.509137	-1782.643433	3106.789307	-330.770579	1933.60393	-3103.688965	2641.381104	0.044020667	0.07409396	-0.003079	0.224041	0.011419278	0.025062387	-0.003276	0.078948	-0.041732556	0.065625435	-0.190396	0.001253	-5.31E-02	7.87E-02	-0.20098	6.57E-04	-0.074572167	0.033249237	-0.142493	-0.027184	1.207973833
2	2	2	1	16	-5.617229833	2.21434997	-9.347724	-3.575387	-7.620706056	3.63466813	-13.335002	-3.981462	-36.772546	36.52851884	-89.875717	8.34712	-62.272375	51.23698078	-138.947632	8.330126	32.7622435	1675.16826	-1782.643433	3195.572754	-270.4118652	1954.509115	-3103.688965	2641.381104	0.055889056	0.084422144	-0.003079	0.224041	0.016768611	0.031252707	-0.002996	0.093012	-0.041784111	0.065590123	-0.190396	0.001253	-6.18E-02	8.12E-02	-0.20098	0.000657	-0.066395722	0.03365785	-0.13416	0.004683	1.186673611
2	2	3	1	1	-3.931600722	0.110220545	-4.017532	-3.635549	-4.995354667	0.345223887	-5.674011	-4.646171	2.563151444	3.888934632	-1.40542	9.535589	7.211302167	4.851245177	0.47616	12.800131	58.95276044	88.03700734	-70.107361	167.968933	-55.90171956	138.3117556	-272.811127	129.209518	0.011695889	0.004368835	0.00056	0.015535	-0.002975056	0.000842955	-0.003857	-0.001132	0.000260167	0.000501628	-0.000408	0.001072	-5.86E-05	4.41E-05	-0.000118	-3.00E-06	-0.192083333	0.029854885	-0.22049	-0.113168	1.688941556
2	2	3	1	2	-3.908129722	0.140209832	-4.017532	-3.557525	-4.937041	0.310777228	-5.58116	-4.624365	3.009184944	4.082869843	-1.40542	9.535589	6.659471222	4.990939209	0.47616	12.800131	43.58077044	112.6656524	-238.929459	167.968933	-87.26072494	163.4137796	-467.864807	129.209518	0.010941222	0.005414089	-0.001872	0.015535	-0.002850389	0.001008073	-0.003857	-0.000633	0.000238444	0.000516439	-0.000408	0.001072	-5.51E-05	4.57E-05	-0.000118	-3.00E-06	-0.186850833	0.038549163	-0.22049	-0.088702	1.640537
2	2	3	1	3	-3.881447667	0.169362358	-4.017532	-3.494928	-4.8843635	0.273272827	-5.482476	-4.624365	3.289497667	4.074230148	-1.40542	9.535589	5.756956778	5.507712934	-4.75316	12.800131	17.48333033	167.5424518	-482.583893	167.968933	-142.0919445	247.1307382	-904.157654	129.209518	0.010056333	0.006403513	-0.003705	0.015535	-0.002678167	0.001202016	-0.003857	-3.90E-05	0.000210556	0.000535114	-0.000408	0.001072	-4.89E-05	4.87E-05	-0.000118	2.50E-05	-0.180025611	0.048134291	-0.22049	-0.064525	1.594342444
2	2	3	1	4	-3.853304722	0.193832008	-4.017532	-3.464967	-4.841091722	0.231461503	-5.379404	-4.624365	3.300573833	4.065583925	-1.40542	9.535589	4.291272167	7.021309385	-14.276934	12.800131	-22.42345711	250.3602613	-771.173279	167.968933	-222.4036226	377.0865813	-1382.031982	129.209518	0.009087444	0.007232421	-0.004657	0.015535	-0.002457	0.001410357	-0.003857	0.000585	0.000204278	0.000537492	-0.000408	0.001072	-3.96E-05	5.36E-05	-0.000118	6.50E-05	-0.171678556	0.057915371	-0.22049	-0.042046	1.550409667
2	2	3	1	5	-3.826438056	0.209315298	-4.017532	-3.464967	-4.812842278	0.189039362	-5.273281	-4.624365	2.915773389	4.710391511	-7.299457	9.535589	2.050229722	10.02485285	-27.787027	12.800131	-78.04317078	352.1087274	-1071.262207	167.968933	-326.1181862	527.0798601	-1825.177612	129.209518	0.008092167	0.007814463	-0.004657	0.015535	-0.002193389	0.001610436	-0.003857	0.00113	0.000239222	0.000538919	-0.000408	0.001072	-2.79E-05	5.90E-05	-0.000118	9.60E-05	-0.161972111	0.067220281	-0.22049	-0.02282	1.508685222
2	2	3	1	6	-3.8047085	0.212953039	-4.017532	-3.464967	-4.806921167	0.174910241	-5.166701	-4.624365	1.999854333	6.695670057	-17.460178	9.535589	-1.144030889	14.54102316	-44.69656	12.736387	-149.4858185	461.6775817	-1346.116089	167.968933	-447.3030235	674.998617	-2170.248047	129.209518	0.007133278	0.008098479	-0.004657	0.015535	-0.001900444	0.001777854	-0.003857	0.001504	0.000306222	0.000550674	-0.000408	0.001072	-1.60E-05	6.13E-05	-0.000116	9.60E-05	-0.151164722	0.07538654	-0.22049	-0.008417	1.469041889
2	2	3	1	7	-3.793107167	0.208000167	-4.017532	-3.464967	-4.831909444	0.246653169	-5.615857	-4.624365	0.424343056	10.03861407	-29.734726	9.535589	-5.404820444	20.32186863	-63.957825	12.1873	-234.7303779	567.1308971	-1560.309204	167.968933	-575.77029	800.6293573	-2349.180664	129.209518	0.006269944	0.008082504	-0.004657	0.015535	-0.001596444	0.001889403	-0.003857	0.001623	0.000353	0.000524923	-0.000408	0.001072	-6.44E-06	5.81E-05	-0.000108	9.60E-05	-0.139603222	0.08179534	-0.22049	-0.000186	1.431326667
2	2	3	1	8	-3.797636111	0.213597922	-4.082204	-3.464967	-4.897001556	0.410710081	-6.232665	-4.624365	-1.912318722	14.42593638	-43.465332	9.535589	-10.74020217	26.95566587	-83.849571	11.017685	-328.6944714	655.3657732	-1669.480591	167.968933	-695.3481942	882.440571	-2349.180664	129.209518	0.005550111	0.007821271	-0.004657	0.015535	-0.001303389	0.001926872	-0.003802	0.001623	0.0002865	0.000679935	-0.001605	0.001072	-1.11E-06	5.23E-05	-9.40E-05	9.60E-05	-0.127697833	0.085940437	-0.22049	0.001076	1.395412889
2	2	3	1	9	-3.824979167	0.267341168	-4.503784	-3.464967	-5.010912889	0.646648596	-7.01335	-4.624365	-5.053898222	19.48749817	-57.559402	9.535589	-16.99395667	33.79989515	-101.549896	9.244766	-422.8187314	713.9789213	-1669.480591	167.968933	-783.3296123	906.297809	-2349.180664	129.209518	0.005005056	0.00742309	-0.004657	0.015535	-0.001046778	0.001881582	-0.003682	0.001623	-3.61E-06	0.001533131	-0.005543	0.001072	5.56E-08	5.03E-05	-7.60E-05	9.60E-05	-0.115875444	0.087515863	-0.22049	0.001076	1.361248889
2	2	3	1	10	-3.881867778	0.391052162	-5.041527	-3.464967	-5.180234222	0.94145046	-7.925163	-4.624365	-8.959297611	24.79232672	-70.5578	9.535589	-23.79569539	39.96554001	-113.186531	7.047644	-506.4616147	736.4418215	-1669.480591	167.968933	-815.4982609	896.0287096	-2349.180664	129.209518	0.004646722	0.007030159	-0.004657	0.015336	-0.000854722	0.001769894	-0.003496	1.62E-03	-6.05E-04	0.003001901	-0.010947	0.001072	1.72E-06	4.81E-05	-7.30E-05	9.60E-05	-0.104516667	0.086483763	-0.22049	0.001076	1.328878944
2	2	3	1	11	-3.974300778	0.577024409	-5.679747	-3.464967	-5.407507833	1.279591608	-8.899792	-4.624365	-13.49492517	29.86519946	-80.915512	9.535589	-30.58559406	44.53772674	-115.170532	4.697914	-568.6236452	727.0019356	-1669.480591	167.968933	-778.0211491	933.3908604	-2349.180664	401.776886	0.005368778	0.008669039	-0.004657	0.028333	-0.000707944	0.001642967	-0.003259	0.001623	-2.78E-03	0.009540019	-0.039076	0.001072	-1.81E-03	0.007705965	-0.032688	9.60E-05	-0.093891	0.083079263	-0.218507	0.001076	1.298435333
2	2	3	1	12	-4.106783167	0.810938151	-6.390119	-3.464967	-5.689994111	1.639004562	-9.844672	-4.624365	-18.43635844	34.21751244	-87.092056	9.535589	-36.76271428	46.99882536	-115.170532	3.093624	-598.7579768	706.8091988	-1669.480591	167.968933	-678.4932458	1075.467758	-2349.180664	1521.667725	0.006591167	0.011244957	-0.004657	0.036798	-0.000539222	0.001516665	-0.002989	0.001623	-0.005837278	0.015427531	-0.054525	0.001072	-4.64E-03	0.013900308	-0.051034	9.60E-05	-0.084117333	0.077732918	-0.21345	0.001076	1.270101556
2	2	3	1	13	-4.281573389	1.078189996	-7.131281	-3.464967	-6.020219722	1.994564917	-10.674629	-4.624365	-23.47422483	37.39170891	-87.602119	9.535589	-41.8938145	47.49343329	-115.170532	3.093624	-588.4916313	719.5844405	-1669.480591	336.955719	-544.3480873	1269.159096	-2349.180664	2194.542969	0.009637	0.018448486	-0.004657	0.068689	0.000147	0.00268636	-0.002707	0.009363	-0.011556833	0.027339769	-0.102235	0.001072	-0.0097085	0.024600582	-0.091169	9.60E-05	-0.075161722	0.070945676	-0.204969	0.001076	1.244053389
2	2	3	1	14	-4.498020222	1.362235233	-7.850154	-3.464967	-6.388224389	2.323940568	-11.341496	-4.624365	-28.24455239	39.06750451	-87.602119	9.535589	-45.83518222	46.6581602	-115.170532	3.093624	-534.6265274	809.7048793	-1669.480591	1131.463135	-408.4092361	1436.756233	-2349.180664	2322.444824	0.015475222	0.031456198	-0.004657	0.117606	0.001974333	0.007501813	-0.002428	0.030185	-0.020647111	0.044657106	-0.162683	0.001072	-0.016396556	0.035678122	-0.120392	9.60E-05	-0.066858722	0.063180907	-0.19289	0.001076	1.2203945
2	2	3	1	15	-4.752315944	1.64439791	-8.489217	-3.464967	-6.784139444	2.611128141	-11.839871	-4.624365	-32.38466706	39.1984281	-87.602119	9.535589	-48.700635	45.20797081	-115.170532	3.093624	-440.4254336	977.5010201	-1669.480591	1863.588623	-294.8876466	1546.97149	-2349.180664	2322.444824	0.024163056	0.04755061	-0.004657	0.167125	0.005121	0.014323733	-0.002154	0.054212	-3.15E-02	0.060252902	-0.195071	0.001065	-0.023015833	0.042799559	-0.120392	9.60E-05	-0.058938833	0.054837334	-0.177249	0.001076	1.199090722
2	2	3	1	16	-5.037764667	1.905254732	-8.995894	-3.464967	-7.199901611	2.8465463	-12.193195	-4.624365	-35.58497633	38.11397371	-87.602119	9.535589	-50.74997617	43.63401126	-115.170532	3.093624	-314.2757389	1184.464666	-1669.480591	2432.951416	-214.9020271	1604.476666	-2349.180664	2322.444824	0.034985889	0.063339442	-0.004657	0.203372	0.008867889	0.020003759	-0.001866	0.06529	-0.041287222	0.068310789	-0.195071	0.000966	-0.028804333	0.046399018	-0.120392	9.60E-05	-0.051064778	0.046372269	-0.15834	0.001076	1.179920889
2	2	3	1	17	-5.345398889	2.126493613	-9.329489	-3.464967	-7.629972389	3.02544202	-12.439005	-4.624365	-37.62259611	36.56859451	-87.602119	9.535589	-52.28233528	42.12859212	-115.170532	3.093624	-167.5935744	1388.849081	-1669.480591	2772.410156	-168.2141363	1627.145605	-2349.180664	2322.444824	0.046986667	0.076605176	-0.004657	0.222044	0.013079111	0.024972903	-0.001534	0.073936	-0.047275222	0.069116015	-0.195071	0.000966	-0.033684944	0.047791786	-0.120392	9.60E-05	-0.042886833	0.038683498	-0.136714	0.001076	1.162457833
2	2	3	1	18	-5.664808	2.292719101	-9.465815	-3.464967	-8.071273889	3.146007528	-12.618535	-4.624365	-38.37820261	35.66947603	-87.602119	9.535589	-53.553545	40.67966558	-115.170532	3.044586	-12.72959272	1560.861088	-1669.480591	2850.770264	-146.3180609	1633.023545	-2349.180664	2322.444824	0.059428333	0.086621629	-0.004657	0.227237	0.018364444	0.031030864	-0.001132	0.093602	-0.048261056	0.068517957	-0.195071	0.000966	-0.037991222	0.048071119	-0.120392	9.60E-05	-0.034114444	0.033742982	-0.113168	0.021189	1.146092278
2	2	4	1	1	-3.903988278	0.100266989	-3.982975	-3.633818	-5.204672	0.58525048	-5.817772	-4.151135	2.304103444	3.603196743	-1.482639	8.547549	10.39875506	9.480756449	-7.014713	19.2027	39.95704717	118.7775676	-238.809296	199.09201	131.6852057	260.4827025	-330.775177	536.189453	0.011866889	0.003773819	0.001873	0.015178	-0.001850222	0.001173237	-0.003575	-0.000317	0.000295833	0.000505831	-0.000349	0.001195	-4.13E-05	0.000125688	-0.000309	0.000103	-0.149840611	0.012021979	-0.166971	-0.135843	1.897476889
2	2	4	1	2	-3.883295722	0.125060069	-3.982975	-3.579919	-5.113117167	0.633435836	-5.817772	-4.03202	2.540879278	3.604165151	-1.482639	8.547549	11.40477894	8.4264193	-6.565762	19.2027	10.44821739	168.7240027	-470.171082	199.09201	88.26288783	342.4340384	-818.163879	536.189453	0.011168556	0.004800647	-0.000721	0.015178	-0.001985389	0.001143672	-0.003575	-0.000317	0.000290444	0.000509189	-0.000349	0.001195	-5.28E-05	0.000134348	-0.000309	0.000103	-0.150041444	0.011841989	-0.166971	-0.135843	1.841462222
2	2	4	1	3	-3.861640222	0.145386757	-3.982975	-3.557694	-5.014592389	0.667264241	-5.817772	-3.96624	2.478240333	3.647507093	-1.482639	8.547549	11.86980328	7.56309303	-4.685154	19.2027	-32.9411515	247.1025811	-756.460205	199.09201	-2.067142833	504.2608475	-1486.166992	536.189453	0.010329667	0.005822884	-0.002914	0.015178	-0.002077944	0.001065448	-0.003575	-0.000332	0.000283722	0.000511916	-0.000349	0.001195	-5.28E-05	0.000134343	-0.000309	0.000103	-0.149736278	0.01226222	-0.166971	-0.131468	1.786343222
2	2	4	1	4	-3.841991667	0.157476447	-3.982975	-3.557694	-4.915287111	0.678088819	-5.817772	-3.96624	1.991860056	4.402163246	-8.040276	8.547549	11.37032667	8.899516261	-13.675733	19.2027	-92.55427994	351.8620224	-1096.314453	199.09201	-143.0513856	722.4427064	-2237.884033	536.189453	0.009387	0.006740986	-0.004404	0.015178	-0.002101722	0.001028321	-0.003575	-0.000486	0.000307944	0.000517009	-0.000349	0.001195	-3.58E-05	0.000154803	-0.000309	0.000273	-0.148899111	0.013677176	-0.166971	-0.12108	1.732329611
2	2	4	1	5	-3.828442556	0.159429916	-3.982975	-3.557694	-4.825086944	0.658686692	-5.815579	-3.96624	0.935668889	6.573226613	-18.695555	8.547549	9.4856135	13.9563997	-35.493393	19.2027	-170.6456089	478.3665245	-1469.529419	199.09201	-328.8208931	958.4446175	-2916.246094	536.189453	0.008394389	0.007456981	-0.004879	0.015178	-0.002044	0.001146697	-0.003575	0.000553	0.000388667	0.000592386	-0.000349	0.001564	-2.56E-06	0.000213488	-0.000309	0.000587	-0.147566278	0.015996613	-0.166971	-0.111852	1.6795815
2	2	4	1	6	-3.826397167	0.158208641	-3.982975	-3.557694	-4.757193611	0.611908589	-5.777079	-3.96624	-0.852233556	10.27688995	-32.532433	8.547549	5.889978389	21.93469633	-62.279835	19.2027	-267.5111264	615.9462433	-1824.829224	199.09201	-542.0087865	1165.455948	-3328.000977	536.189453	0.007417278	0.00789356	-0.004879	0.015178	-0.001913278	0.001410915	-0.003575	0.001639	0.000517778	0.000732093	-0.000349	0.002292	3.69E-05	0.000274255	-0.000309	0.000727	-0.145851111	0.018704126	-0.166971	-0.105405	1.628235778
2	2	4	1	7	-3.842646389	0.183686127	-4.233906	-3.557694	-4.726920667	0.570566412	-5.700227	-3.96624	-3.522849944	15.33121301	-49.109375	8.547549	0.452133722	31.64679348	-90.960075	19.2027	-378.8921028	745.3525259	-2072.499023	199.09201	-753.8751738	1297.118977	-3328.000977	498.837646	0.0065235	0.008016849	-0.004879	0.015178	-0.0017395	0.001699305	-0.003575	0.002175	0.000626778	0.000764592	-0.000349	0.002292	6.62E-05	0.000302421	-0.000309	0.000727	-0.143937111	0.021190521	-0.166971	-0.103195	1.5784475
2	2	4	1	8	-3.885111278	0.275854125	-4.717062	-3.557694	-4.749658056	0.617831935	-6.1095	-3.96624	-7.167101833	21.40822957	-67.074081	8.547549	-6.674607778	41.84320583	-116.903259	19.2027	-494.4323607	842.4136994	-2106.38623	199.09201	-927.1181886	1327.845813	-3328.000977	393.968018	0.005773444	0.00785806	-0.004879	0.015178	-0.001568667	0.001900648	-0.003575	0.002175	0.000582333	0.000842346	-0.001123	0.002292	7.38E-05	0.000304559	-0.000309	0.000727	-0.142040889	0.02300566	-0.166971	-0.103195	1.530436056
2	2	4	1	9	-3.962098111	0.442691432	-5.351808	-3.557694	-4.838164167	0.824462282	-7.180554	-3.96624	-11.76338928	27.98658745	-84.215813	8.547549	-14.99983606	51.10927377	-134.619019	19.2027	-598.8556308	889.0869694	-2106.38623	199.09201	-1024.305899	1288.914596	-3328.000977	238.056564	0.005210833	0.007520327	-0.004879	0.015178	-0.0014535	0.001971108	-0.003575	0.002175	0.000222	0.001938384	-0.006835	0.002292	6.70E-05	0.000305251	-0.000309	0.000727	-0.140347444	0.023985852	-0.166971	-0.103195	1.484513222
2	2	4	1	10	-4.081167833	0.674560468	-6.120659	-3.557694	-4.999655333	1.164964101	-8.35315	-3.96624	-17.14802906	34.38887834	-97.939308	8.547549	-23.74637272	58.12916435	-139.493439	19.2027	-674.8769241	886.1260883	-2106.38623	199.09201	-1023.247715	1290.01929	-3328.000977	257.103882	0.006350778	0.010197533	-0.004879	0.03569	-0.001136222	0.002355793	-0.003575	0.004038	-0.003048556	0.014126465	-0.059119	0.002292	-0.003884667	0.016759295	-0.071027	0.000727	-0.138934444	0.024252825	-0.166971	-0.103195	1.441069778
2	2	4	1	11	-4.247898611	0.959555596	-6.984129	-3.557694	-5.233937056	1.577455182	-9.505445	-3.96624	-23.011338	39.87916551	-105.689278	8.547549	-32.05396461	62.17479906	-139.493439	19.086571	-706.4337338	865.9495832	-2106.38623	199.09201	-930.4034254	1426.172859	-3328.000977	1739.738159	0.007641111	0.01257295	-0.004879	0.038404	-0.001206222	0.002398595	-0.003575	0.004038	-0.006855167	0.020882569	-0.068553	0.002292	-8.91E-03	2.63E-02	-9.04E-02	7.27E-04	-0.137721389	0.024046648	-0.166971	-0.103195	1.400520611
2	2	4	1	12	-4.464690111	1.282063184	-7.882147	-3.557694	-5.533888111	2.009836659	-10.525383	-3.96624	-28.92192461	43.79893558	-105.689278	8.547549	-39.2530965	63.39520406	-139.493439	18.045988	-682.7549177	896.2106561	-2106.38623	581.962769	-778.5691503	1650.991656	-3328.000977	2663.614258	0.011147056	0.020806119	-0.004879	0.077963	-0.000525889	0.003567603	-0.003575	0.010098	-0.014574667	0.037314453	-0.138689	0.002292	-1.67E-02	4.04E-02	-1.40E-01	7.27E-04	-0.136461167	0.02349759	-0.166971	-0.103195	1.363228444
2	2	4	1	13	-4.729930667	1.621690247	-8.740249	-3.557694	-5.888155389	2.423984468	-11.347075	-3.96624	-34.39058661	45.75365467	-105.689278	8.547549	-45.03011717	62.59955298	-139.493439	16.758184	-602.0302431	1033.632546	-2106.38623	1635.509033	-609.4251717	1862.681247	-3328.000977	2904.888428	0.018882167	0.039485952	-0.004879	0.153387	0.001836389	0.01019039	-0.003575	0.04013	-0.028428444	0.066347709	-0.248773	0.002292	-2.69E-02	5.62E-02	-1.84E-01	7.27E-04	-0.134761944	0.022582427	-0.166971	-0.103195	1.329427667
2	2	4	1	14	-5.0378665	1.954748362	-9.481978	-3.557694	-6.284390111	2.794651267	-11.957723	-3.96624	-38.955762	45.79050204	-105.689278	8.547549	-49.41018272	60.752945	-139.493439	16.606636	-471.7960427	1262.788521	-2106.38623	2543.307617	-456.7982644	2010.94919	-3328.000977	2904.888428	0.030325333	0.061438552	-0.004879	0.219021	0.005891	0.019006103	-0.003575	0.070332	-0.044575111	0.089953787	-0.289729	0.002292	-3.70E-02	6.63E-02	-0.184322	7.27E-04	-0.132123056	0.021503659	-0.166971	-0.103195	1.299157056
2	2	4	1	15	-5.379193333	2.257063266	-10.04206	-3.557694	-6.711658444	3.107150388	-12.381791	-3.96624	-42.25385389	44.49978004	-105.689278	8.547549	-52.64342161	58.58358423	-139.493439	16.606636	-306.2625531	1523.676089	-2106.38623	3174.574951	-340.2754746	2094.418905	-3328.000977	2904.888428	0.044155722	0.081650385	-0.004879	0.260461	0.010641	0.026048367	-0.003575	0.082559	-0.057844167	0.09988195	-0.289729	0.002292	-4.55E-02	7.10E-02	-0.184322	7.27E-04	-0.127989056	0.021562823	-0.166152	-0.092559	1.272213556
2	2	4	1	16	-5.742097444	2.50687104	-10.375336	-3.557694	-7.1617805	3.354272721	-12.662978	-3.96624	-44.06013767	43.00415868	-105.689278	8.547549	-55.08144072	56.44246026	-139.493439	16.606636	-122.7773821	1762.805355	-2106.38623	3459.443604	-265.4755554	2131.905482	-3328.000977	2904.888428	0.059629056	0.099211308	-0.004879	0.288082	0.015876111	0.031905787	-0.003575	0.090995	-0.064889556	0.099945163	-0.289729	0.002292	-5.21E-02	7.21E-02	-0.184322	7.27E-04	-0.121825556	0.02550775	-0.163134	-0.055209	1.248139722
2	2	4	1	17	-6.113529	2.6872793	-10.462045	-3.557694	-7.629682444	3.533138801	-12.850148	-3.96624	-44.30014333	42.70531533	-105.689278	8.547549	-57.06801428	54.37425271	-139.493439	16.606636	61.71768978	1948.604405	-2106.38623	3459.443604	-226.3927404	2144.429416	-3328.000977	2904.888428	0.075206167	0.111722166	-0.004879	0.288082	0.022222333	0.038506877	-0.003575	0.110751	-0.064042611	0.100599067	-0.289729	0.016273	-5.71E-02	0.071366601	-0.184322	7.27E-04	-0.113210444	0.035113904	-0.15792	-0.008062	1.2262515
2	3	1	1	1	-2.269537722	0.136762163	-2.447472	-2.094075	-0.179111278	0.20234607	-0.411623	0.111179	2.365550111	1.628064568	-0.563164	4.6873	3.143078444	3.286036954	-3.330383	7.486317	17.53335144	72.87207649	-87.900925	103.689484	38.506972	126.5925273	-128.500565	205.672302	0.011661556	0.003422489	0.002969	0.014278	-0.004032222	0.002949508	-0.008347	8.40E-05	0.000524167	0.000425647	-0.00012	0.001145	-0.000175667	0.000161837	-0.000395	0.0001	-0.169887389	0.040081281	-0.242584	-1.26E-01	1.573176111
2	3	1	1	2	-2.249223611	0.136186536	-2.447472	-2.080206	-0.151628111	0.20839293	-0.411623	0.124654	2.501870722	1.462749368	0.163393	4.6873	3.412347667	2.900321776	-2.21256	7.486317	14.6286025	70.63644284	-87.900925	103.689484	27.1675125	123.5016341	-128.500565	205.672302	0.010996722	0.00424602	0.00086	0.014278	-0.004455667	0.002869852	-0.008347	-0.000316	0.000532389	0.000413735	2.80E-05	0.001145	-0.000184833	0.000149508	-0.000395	7.50E-05	-0.163137889	0.037248566	-0.233837	-0.121093	1.531380111
2	3	1	1	3	-2.227839889	0.133417391	-2.443137	-2.062565	-0.122238778	0.2097151	-0.411623	0.136453	2.609360167	1.34733517	0.91527	4.6873	3.595870333	2.613823581	-1.144082	7.486317	8.764506611	68.42769385	-87.900925	103.689484	14.70454089	123.7071197	-128.500565	205.672302	0.010204111	0.005061481	-0.001055	0.014278	-0.004803222	0.002713588	-0.008347	-0.000717	0.000527778	0.000419915	-3.90E-05	0.001145	-0.000190944	0.000140222	-0.000395	4.30E-05	-0.156426278	0.034546269	-0.224375	-0.113028	1.490910611
2	3	1	1	4	-2.205734278	0.128520745	-2.432078	-2.045236	-0.091696889	0.2058123	-0.411623	0.142835	2.647945833	1.305515102	0.91527	4.6873	3.657423333	2.506477713	-0.036128	7.486317	-3.313206389	71.17029928	-120.943161	103.689484	-4.727024278	129.6027936	-206.188446	205.672302	0.009305944	0.00580691	-0.002588	0.014278	-0.005057444	0.002515363	-0.008347	-0.001101	0.000511333	0.00043796	-7.30E-05	0.001145	-0.000193333	0.000136314	-0.000395	0	-0.149586111	0.032425072	-0.21442	-0.101252	1.451918833
2	3	1	1	5	-2.183707444	0.121214812	-2.41362	-2.035595	-0.061281667	0.195969945	-0.403911	0.142835	2.55414	1.427223497	0.082483	4.6873	3.517086556	2.769518752	-2.345626	7.486317	-23.87237489	89.52573947	-266.375549	102.18573	-35.1991185	147.9062854	-372.926514	205.672302	0.008337611	0.006419225	-0.003544	0.014278	-0.005207056	0.002340184	-0.008347	-0.001477	0.000487111	0.000454413	-7.30E-05	0.001145	-0.000191667	0.00013891	-0.000395	2.50E-05	-0.142449389	0.031437834	-0.204128	-0.085959	1.414506833
2	3	1	1	6	-2.163165278	0.110847833	-2.387882	-2.035595	-0.033078778	0.179606121	-0.381921	0.142835	2.250072889	1.90743495	-2.821412	4.6873	3.070771389	3.591041933	-6.251569	7.486317	-54.35795706	128.8623655	-446.554749	89.728256	-78.85188778	185.4045362	-585.10614	205.672302	0.007344444	0.006842583	-0.003767	0.014278	-0.005247611	0.002277218	-0.008347	-0.001862	0.000461222	0.000457728	-7.30E-05	0.001145	-0.000186722	0.000144912	-0.000395	2.50E-05	-0.134886944	0.03209377	-0.19366	-0.068004	1.378731389
2	3	1	1	7	-2.146206222	0.096922116	-2.355719	-2.035595	-0.010102167	0.157440821	-0.34517	0.142835	1.648174056	2.932448316	-7.360096	4.6873	2.202888444	5.061587324	-12.097395	7.486317	-95.72339061	186.5039327	-654.849548	66.140274	-136.5817428	244.0913681	-833.465088	182.900955	0.006377389	0.007037545	-0.003767	0.014278	-0.005181444	0.002395602	-0.008347	-0.000671	0.000436	0.000446781	-7.30E-05	0.001145	-0.000180056	0.000149392	-0.000395	2.50E-05	-0.126843444	0.034546684	-0.183253	-0.048877	1.344608278
2	3	1	1	8	-2.135695722	0.081970304	-2.31876	-2.035595	0.003636056	0.135782472	-0.295088	0.142835	0.654683056	4.594338017	-13.735571	4.6873	0.794409	7.235965562	-20.142654	7.486317	-148.1674697	257.5156688	-877.853149	54.225254	-207.8343308	320.5609261	-1099.64563	129.216354	0.005488333	0.006991429	-0.003767	0.014204	-0.005017111	0.002690388	-0.008347	0.000688	0.000401722	0.000421394	-7.30E-05	0.001145	-0.000172167	0.000150124	-0.000395	2.50E-05	-0.118359	0.038414892	-0.173161	-0.030533	1.312119444
2	3	1	1	9	-2.135294889	0.081034767	-2.311545	-2.035595	0.003138056	0.136953915	-0.304052	0.142835	-0.821283778	6.932737862	-21.990982	4.6873	-1.261017056	10.16137562	-30.424822	7.486317	-210.3861296	334.9685297	-1087.533936	54.225254	-289.5265398	405.6799731	-1341.243408	54.808189	0.004726056	0.00672831	-0.003767	0.014014	-0.004767722	0.00309436	-0.008347	0.001777	0.000328556	0.000400978	-0.000185	0.001145	-0.000160333	0.000146897	-0.000395	2.50E-05	-0.109576444	0.04295202	-0.163616	-0.015075	1.281224611
2	3	1	1	10	-2.149383833	0.12016814	-2.533046	-2.035595	-0.017380889	0.191597067	-0.604963	0.142835	-2.8517525	9.929119555	-31.861137	4.466743	-4.031033389	13.81217584	-42.496712	7.486317	-278.7445512	408.427427	-1237.032227	54.225254	-374.848783	483.113806	-1480.992188	-22.017145	0.004130944	0.006319809	-0.003767	0.013691	-0.004449278	0.003528862	-0.008347	0.002525	0.000163056	0.000606356	-0.001834	0.001066	-0.000137056	0.000145242	-0.000395	5.10E-05	-0.1007295	0.047342291	-0.154844	-0.004371	1.251880722
2	3	1	1	11	-2.182824111	0.20256142	-2.842564	-2.035595	-0.064045833	0.302029399	-1.012331	0.142835	-5.467026278	13.45993135	-42.608185	3.976908	-7.508496833	17.98976114	-55.108025	6.99663	-346.6920753	464.6949132	-1265.678955	54.225254	-452.3362881	532.5223273	-1480.992188	-27.91053	0.0037305	0.005892322	-0.003767	0.0132	-0.004080667	0.003925769	-0.008347	0.002843	-0.0001635	0.001289476	-0.004812	0.000916	-9.05E-05	0.000186222	-0.00039	0.000443	-0.092106722	0.050906808	-0.147091	0.000366	1.224069778
2	3	1	1	12	-2.240500889	0.32189853	-3.243182	-2.035595	-0.1425225	0.45809881	-1.52343	0.142835	-8.629953833	17.26234662	-52.955788	3.320374	-11.56997167	22.2664915	-66.109917	6.05983	-405.2315566	493.1264193	-1265.678955	54.225254	-507.2367609	543.318685	-1480.992188	-27.91053	0.003534167	0.005610367	-0.003767	0.01251	-0.003684944	0.004229347	-0.008347	0.002843	-0.0007095	0.002404305	-0.008912	0.000725	-8.00E-06	0.000323831	-0.000355	0.001095	-0.083990722	0.053217932	-0.140633	0.000366	1.197822056
2	3	1	1	13	-2.326656611	0.474511786	-3.72516	-2.035595	-0.256878722	0.65133219	-2.114163	0.142835	-12.22088567	20.95759206	-61.316399	2.587523	-15.962443	26.05950741	-73.004654	4.946867	-445.10307	494.5830194	-1265.678955	54.225254	-527.1383816	534.9116053	-1480.992188	-27.91053	0.004444111	0.007979731	-0.003767	0.028889	-0.003250944	0.004450532	-0.008347	0.002843	-0.002462333	0.007467237	-0.030826	0.000523	-0.000508889	0.002233595	-0.009371	0.001095	-0.076581333	0.054144132	-0.135727	0.000366	1.173216333
2	3	1	1	14	-2.444182278	0.655539453	-4.265122	-2.035595	-0.408563222	0.871224896	-2.740174	0.142835	-16.04833833	24.14300587	-66.306625	2.098203	-20.35561144	28.84395203	-74.130165	3.918154	-459.7713058	487.2265657	-1265.678955	54.225254	-508.8109033	554.660388	-1480.992188	201.394043	0.006079111	0.01168574	-0.003767	0.041026	-0.002820222	0.004529865	-0.008347	0.002843	-0.005120944	0.012891084	-0.047332	0.000414	-0.001520944	0.004793971	-0.018519	0.001095	-0.069922667	0.053811454	-0.132448	0.000366	1.150352444
2	3	1	1	15	-2.594128889	0.857363034	-4.830271	-2.035595	-0.596138944	1.104292914	-3.349666	0.142835	-19.88374078	26.50011326	-67.181885	2.098203	-24.44262483	30.37357299	-74.130165	3.087301	-447.1489464	500.3898989	-1265.678955	146.503601	-460.3372892	625.0751627	-1480.992188	760.95105	0.009611111	0.019838342	-0.003767	0.073994	-0.002218056	0.004665577	-0.008347	0.003879	-0.009946667	0.023012628	-0.086526	0.000414	-0.003721889	0.010209539	-0.039863	0.001095	-0.0638655	0.05247924	-0.13056	0.000366	1.129313333
2	3	1	1	16	-2.775577944	1.07006171	-5.38482	-2.035595	-0.815940278	1.336338622	-3.900975	0.142835	-23.50082083	27.85558945	-67.181885	2.098203	-28.02789972	30.73943265	-74.130165	2.444302	-409.0888901	554.9390359	-1265.678955	628.675659	-396.9905726	716.1279225	-1480.992188	1051.809814	0.015941389	0.033252561	-0.003767	0.122875	-0.001198833	0.005354731	-0.008347	0.010664	-0.017553278	0.037519643	-0.136725	0.000414	-0.007461722	0.018112572	-0.067513	0.001095	-0.058080111	0.050392875	-0.129475	0.000366	1.110129944
2	3	1	1	17	-2.985809222	1.282381348	-5.894686	-2.035595	-1.063270556	1.555189221	-4.373793	0.142835	-26.701889	28.19338196	-67.181885	2.098203	-31.0591345	30.24400719	-74.130165	1.981639	-349.6910998	648.8374609	-1265.678955	1053.818848	-334.7362798	791.3220046	-1480.992188	1054.237549	0.024833833	0.048613173	-0.003767	0.167198	0.000403556	0.00715601	-0.008347	0.020665	-0.026751611	0.050858174	-0.165456	0.000414	-0.012113167	0.025406898	-0.083878	0.001095	-0.052112444	0.047730808	-0.128286	0.000366	1.092750556
2	3	1	1	18	-3.220609389	1.482615385	-6.329886	-2.035595	-1.333592556	1.752203506	-4.769608	0.142835	-29.32900583	27.65966751	-67.181885	2.098203	-33.60683789	29.210867	-74.130165	1.707954	-273.8869651	764.9794512	-1265.678955	1393.354736	-285.5902352	836.6037168	-1480.992188	1054.237549	0.036106	0.064648767	-0.003767	0.208006	0.002787444	0.010455921	-0.008137	0.034563	-0.036117056	0.060274867	-0.16849	0.000414	-0.017078333	0.03103415	-0.089489	0.001095	-0.0454725	0.04472973	-0.125875	0.000366	1.077013556
2	3	1	1	19	-3.474625944	1.65939908	-6.666373	-2.035595	-1.623384556	1.922296297	-5.105077	0.142835	-31.26667167	26.5812511	-67.181885	2.098203	-35.81897189	27.85544109	-74.130165	1.516463	-186.7391059	884.5629637	-1265.678955	1622.886719	-255.8830781	855.5708593	-1480.992188	1054.237549	0.049306444	0.079935515	-0.003767	0.240577	0.005898667	0.014545981	-0.007538	0.047865	-0.043981222	0.064370642	-0.16849	0.000414	-0.022196944	0.035363361	-0.092224	0.001095	-0.0377395	0.041958116	-0.121093	0.013319	1.062631444
2	3	1	1	20	-3.741720556	1.802502719	-6.887909	-2.035595	-1.930575444	2.06317185	-5.404782	0.142835	-32.44132422	25.47392295	-67.181885	2.098203	-37.87155594	26.25790179	-74.130165	1.090848	-93.11819289	992.7674805	-1265.678955	1727.272095	-246.1935099	859.1753105	-1480.992188	1054.237549	0.063615611	0.092775074	-0.003767	0.258425	0.009511722	0.018540613	-0.006572	0.057497	-0.048881444	0.064180353	-0.16849	0.000414	-0.027682833	0.039181197	-0.098811	0.001095	-0.028660556	0.040516901	-0.113028	0.042328	1.049193444
2	3	2	1	1	-2.263035778	0.158497623	-2.46871	-2.050285	-0.645030944	0.165205484	-0.82976	-0.386692	2.787094778	1.674895795	-0.038109	4.949098	2.475249556	3.158077497	-4.070152	6.057515	7.542182	74.61571485	-100.913712	120.069412	51.48961639	104.250993	-96.137779	189.958115	0.0134185	0.004857806	0.00204	0.017551	-0.003607611	0.002893355	-0.007923	3.10E-05	0.000722444	0.000513499	8.00E-06	0.001437	-0.000147222	0.000164662	-0.000349	0.000147	-0.171371444	0.036615095	-0.239605	-1.30E-01	1.605462889
2	3	2	1	2	-2.239585222	0.157500567	-2.464938	-2.0466	-0.622660556	0.174901178	-0.82976	-0.362903	2.818323667	1.623574635	0.507402	4.949098	2.876123778	2.703626903	-3.000405	6.057515	1.506043278	69.17344163	-100.913712	90.018372	46.04664567	100.9386973	-96.137779	189.958115	0.012584278	0.00578691	-0.000105	0.017551	-0.003992111	0.002840764	-0.007923	-0.00025	0.000721944	0.00051424	-1.00E-06	0.001437	-0.000161056	0.000148119	-0.000349	0.00012	-0.165021778	0.03389545	-0.230339	-0.125311	1.5697395
2	3	2	1	3	-2.216063722	0.153428325	-2.455243	-2.041551	-0.5970955	0.181810689	-0.82976	-0.334266	2.812195556	1.63179612	0.507402	4.949098	3.242693667	2.273009837	-2.018734	6.057515	-2.777289778	65.66849433	-100.913712	80.296326	40.82592178	99.13383787	-96.137779	189.958115	0.011611944	0.006658658	-0.001922	0.017551	-0.004301278	0.00270933	-0.007923	-0.00051	0.000707556	0.000531955	-2.30E-05	0.001437	-0.000172167	0.00013247	-0.000349	8.70E-05	-0.158812	0.031369994	-0.220644	-0.118563	1.535486722
2	3	2	1	4	-2.192715278	0.146720907	-2.440568	-2.034971	-0.568615667	0.18568342	-0.82976	-0.302939	2.772035556	1.675290921	0.507402	4.949098	3.556555833	1.855462154	-0.851029	6.057515	-8.059692	62.80852975	-100.913712	80.296326	31.40828617	98.3170514	-96.137779	189.958115	0.010530722	0.007406406	-0.003253	0.017551	-0.004523	0.002538749	-0.007923	-0.000759	0.000681556	0.000557356	-4.20E-05	0.001437	-0.0001795	0.000120381	-0.000349	3.90E-05	-0.152603111	0.029410887	-0.210795	-0.108884	1.502715389
2	3	2	1	5	-2.169863111	0.137596217	-2.420951	-2.029229	-0.537819611	0.186086906	-0.82976	-0.273753	2.677867389	1.763150515	0.362506	4.949098	3.766165111	1.509025076	0.562924	6.057515	-16.91474878	61.95508892	-100.913712	80.296326	14.50731061	101.9216767	-149.318054	189.958115	0.009379167	0.00797187	-0.003975	0.017551	-0.004651389	0.002391357	-0.007923	-0.001017	0.000646444	0.000581704	-4.20E-05	0.001437	-0.000182333	0.000115435	-0.000349	-1.20E-05	-0.146249333	0.028437542	-0.20108	-0.096427	1.471380444
2	3	2	1	6	-2.148084167	0.12605681	-2.395952	-2.02893	-0.505846278	0.182381087	-0.8187	-0.25424	2.490123111	1.934817246	-0.702424	4.949098	3.798344389	1.441358038	1.142151	6.057515	-31.56671444	69.11400964	-186.349579	80.296326	-12.16868256	117.6824712	-300.184143	189.958115	0.008202056	0.008309852	-0.004011	0.017551	-0.004686222	0.002339304	-0.007923	-0.001295	0.000604611	0.000596741	-4.20E-05	0.001437	-0.000180778	0.000117829	-0.000349	2.00E-06	-0.139629	0.028790837	-0.191723	-0.081914	1.441378333
2	3	2	1	7	-2.128361056	0.111981006	-2.365163	-2.02893	-0.474513889	0.173711417	-0.793949	-0.25424	2.1517555	2.278197357	-2.74332	4.949098	3.563353778	1.972914454	-2.081131	6.057515	-53.90024106	92.0021312	-321.707153	72.507187	-50.49738317	154.5535965	-499.958496	172.738983	0.007046833	0.008392525	-0.004011	0.017551	-0.004632889	0.002430339	-0.007923	-0.000335	0.000557111	0.000596266	-4.20E-05	0.001437	-0.000175556	0.000123295	-0.000349	2.00E-06	-0.132673833	0.030534889	-0.182818	-0.06653	1.412547556
2	3	2	1	8	-2.112221556	0.095577648	-2.329031	-2.02893	-0.446457056	0.159266866	-0.756552	-0.25424	1.591785778	2.936769141	-6.06421	4.949098	2.956721333	3.20995122	-7.190491	6.057515	-85.22529483	133.1982197	-491.343781	51.233196	-101.7909538	216.7880353	-750.545288	125.175049	0.005961778	0.008215265	-0.004011	0.017413	-0.004499722	0.00265996	-0.007923	0.000777	0.000500944	0.000577471	-4.20E-05	0.001437	-0.000167333	0.000126944	-0.000349	2.00E-06	-0.125390833	0.033373229	-0.174372	-0.051724	1.384672667
2	3	2	1	9	-2.101831333	0.079422212	-2.289233	-2.02893	-0.425235167	0.139773947	-0.710154	-0.25424	0.731333889	4.068251332	-10.932384	4.949098	1.866837889	5.187027838	-14.590219	6.057515	-126.1909479	190.0294935	-686.14856	23.600864	-166.4345763	301.9031291	-1038.410156	61.78994	0.004993889	0.007802704	-0.004011	0.017022	-0.0042965	0.002979772	-0.007923	0.001622	0.000424722	0.000545094	-4.20E-05	0.001437	-0.000155278	0.000126924	-0.000349	2.00E-06	-0.117869167	0.036768836	-0.166386	-0.038982	1.357499722
2	3	2	1	10	-2.100032722	0.075182032	-2.256858	-2.02893	-0.415343056	0.123812947	-0.659633	-0.25424	-0.511396722	5.784479221	-17.500019	4.949098	0.182811778	7.991990137	-24.497326	6.057515	-176.7347832	257.026493	-886.188171	12.918377	-243.6292322	401.3722331	-1327.713867	58.746498	0.004184889	0.007215024	-0.004011	0.016362	-0.004032667	0.003330652	-0.007923	0.002173	0.000303222	0.000549905	-0.00075	0.001406	-0.000134778	0.000127866	-0.000349	4.50E-05	-0.110271833	0.040128994	-0.15893	-0.029634	1.330767667
2	3	2	1	11	-2.110354667	0.103931527	-2.433674	-2.02893	-0.422188278	0.140407417	-0.782847	-0.25424	-2.214245889	8.121821712	-25.702187	4.827833	-2.193649278	11.66034464	-36.718784	5.893139	-235.2972478	325.8593864	-1056.602295	12.918377	-329.7771628	499.3864518	-1545.983032	58.746498	0.003568444	0.006557476	-0.004011	0.015428	-0.003718944	0.003660339	-0.007923	0.002417	9.40E-05	0.000775713	-0.00236	0.001296	-9.61E-05	0.000160377	-0.000348	0.000347	-0.1028135	0.042931394	-0.15216	-0.02468	1.30E+00
2	3	2	1	12	-2.136936889	0.170138105	-2.685228	-2.02893	-0.451903889	0.217661121	-1.144076	-0.25424	-4.433017611	11.02221903	-35.110058	4.493065	-5.313474222	16.05416729	-50.26371	5.470752	-297.4142982	385.078722	-1145.468872	12.918377	-415.6105508	573.1114957	-1580.206787	58.746498	0.003167	0.005984923	-0.004011	0.014205	-0.003368222	0.003926047	-0.007923	0.002417	-0.000256944	0.001387569	-0.005021	0.001112	-2.59E-05	0.000277532	-0.000328	0.000916	-0.095726222	0.04479538	-0.146272	-0.024589	1.277784333
2	3	2	1	13	-2.184238333	0.268837458	-3.018841	-2.02893	-0.510746222	0.351206044	-1.620576	-0.25424	-7.171150944	14.30681829	-44.793335	3.918757	-9.120491833	20.7768048	-63.055565	4.860978	-355.4811392	423.2171652	-1145.468872	12.918377	-485.9181296	603.9662468	-1580.206787	58.746498	0.002989556	0.005677885	-0.004011	0.012695	-0.002998	0.00409199	-0.007923	0.002417	-0.000796556	0.002366916	-0.008601	0.000867	8.80E-05	0.000487478	-0.000293	0.001722	-0.089214611	0.045528616	-0.14146	-0.024589	1.251301556
2	3	2	1	14	-2.256456056	0.397669555	-3.431783	-2.02893	-0.603912111	0.530111167	-2.195002	-0.25424	-10.35770333	17.68119101	-53.439186	3.145165	-13.41210978	25.22169493	-72.388145	4.093319	-401.0342974	435.8603804	-1145.468872	12.918377	-525.2599688	599.1976385	-1580.206787	58.746498	0.003270389	0.006279321	-0.004011	0.01775	-0.002760167	0.004050087	-0.007923	0.002417	-0.001763833	0.004363028	-0.016544	0.000598	-0.000155667	0.00122595	-0.004679	0.001722	-0.083402389	0.045142896	-0.13783	-0.024589	1.224810667
2	3	2	1	15	-2.356866667	0.55389671	-3.909494	-2.02893	-0.734281389	0.743538316	-2.827045	-0.25424	-13.85505594	20.80352586	-59.807182	2.282639	-17.87482472	28.79556336	-76.23555	3.630785	-427.8903926	430.9665745	-1145.468872	12.918377	-526.2793529	598.4397799	-1580.206787	58.746498	0.004319778	0.008729256	-0.004011	0.029786	-0.002481667	0.003944927	-0.007923	0.002417	-0.0035235	0.008122233	-0.031076	0.000352	-0.001000167	0.003807881	-0.015446	0.001722	-0.078283667	0.043812426	-0.135302	-0.024589	1.198379333
2	3	2	1	16	-2.487373611	0.732603794	-4.42857	-2.02893	-0.901825833	0.978362733	-3.465594	-0.25424	-17.48920994	23.37350368	-63.132133	1.46327	-22.18343244	31.15307093	-76.23555	3.630785	-433.3426411	427.1908498	-1145.468872	12.918377	-493.4808694	638.5932263	-1580.206787	500.455627	0.007244667	0.016071287	-0.004011	0.061504	-0.001948056	0.003905539	-0.007923	0.002417	-0.007306667	0.01710394	-0.067745	0.000209	-0.003061	0.00934938	-0.037285	0.001722	-0.073693944	0.041767498	-0.133547	-0.024589	1.172103111
2	3	2	1	17	-2.6483535	0.926748298	-4.961697	-2.02893	-1.104005278	1.220362916	-4.065316	-0.25424	-21.07743339	25.18064314	-63.132133	0.826435	-26.099506	32.26567175	-76.23555	3.630785	-417.1763355	446.1394927	-1145.468872	203.621292	-440.0000036	713.5064326	-1580.206787	908.952942	0.012543667	0.027512366	-0.004011	0.102022	-0.001053167	0.004312895	-0.007923	0.00832	-0.013558889	0.029953164	-0.112371	0.000209	-0.006688167	0.017372728	-0.065432	0.001722	-0.069312833	0.039175538	-0.13192	-0.024589	1.146083333
2	3	2	1	18	-2.838664167	1.12768976	-5.480649	-2.02893	-1.336817611	1.456385312	-4.597171	-0.25424	-24.44214894	26.1108634	-63.132133	0.739317	-29.51676594	32.33104661	-76.23555	3.630785	-380.5544779	501.0853097	-1145.468872	601.84137	-381.0092658	791.7546701	-1580.206787	1063.275879	0.019841167	0.039858141	-0.004011	0.135692	0.000322111	0.005713028	-0.007619	0.016832	-0.021421833	0.042228634	-0.141471	0.000209	-0.011465444	0.025419419	-0.086109	0.001722	-0.064705222	0.036138452	-0.129503	-0.024589	1.120413944
2	3	2	1	19	-3.055722611	1.325655248	-5.957337	-2.02893	-1.595951389	1.675821806	-5.0511	-0.25424	-27.42000811	26.1545707	-63.132133	0.739317	-32.44966056	31.6313433	-76.23555	3.630785	-325.6720001	589.4267048	-1145.468872	969.739136	-328.5018716	850.9312197	-1580.206787	1063.275879	0.029207389	0.053053435	-0.004011	0.170632	0.002331722	0.008458001	-0.00689	0.028554	-0.030212278	0.052678726	-0.15821	0.000209	-0.016770944	0.032019313	-0.095609	0.001722	-0.059388056	0.032943482	-0.125311	-0.024589	1.095168444
2	3	2	1	20	-3.295664278	1.510268462	-6.36555	-2.02893	-1.877645333	1.871137892	-5.433394	-0.25424	-29.87001572	25.43868399	-63.132133	0.739317	-34.99179728	30.41783263	-76.23555	3.630785	-255.5027411	697.2377523	-1145.468872	1274.465576	-289.3262078	885.3447586	-1580.206787	1063.275879	0.040640278	0.06676666	-0.004011	0.205687	0.005031	0.012246434	-0.005815	0.041697	-0.038918833	0.059854026	-0.15821	0.000209	-0.022161944	0.036852024	-0.09714	0.001722	-0.052908444	0.030601403	-0.118563	-0.008678	1.070385222
2	3	2	1	21	-3.553556222	1.671274337	-6.683606	-2.02893	-2.179148	2.037649486	-5.761314	-0.25424	-31.67838728	24.26791025	-63.132133	0.739317	-37.27176417	28.85300363	-76.23555	3.630785	-173.5611812	808.4413081	-1145.468872	1487.866455	-265.688824	899.9066828	-1580.206787	1063.275879	0.053606778	0.079469705	-0.004011	0.231475	0.008274611	0.016274339	-0.004501	0.05257	-0.046095167	0.062597144	-0.15821	0.000209	-0.027624833	0.040494372	-0.098412	0.001722	-0.0449255	0.031203285	-0.108884	0.02513	1.046058389
2	3	3	1	1	-2.3215865	0.159904214	-2.542169	-2.080859	-0.860716833	0.285511873	-1.209552	-0.424173	3.115190667	1.78355815	-1.446161	5.328512	4.664544056	4.794183932	-6.34517	10.420525	47.49050211	94.55950419	-93.210411	201.726151	85.60245078	185.1488093	-168.859009	360.096649	0.011966278	0.003701832	0.002352	0.014784	-0.002632889	0.002927206	-0.00684	0.001642	0.000644278	0.0004804	-0.000338	0.00136	-0.000228889	0.000187703	-0.000465	0.000143	-0.202274333	0.028821396	-0.262111	-0.176044	1.6888695
2	3	3	1	2	-2.293955944	0.163408846	-2.542169	-2.039731	-0.818861278	0.298497057	-1.209552	-0.377531	3.4749945	1.426840224	0.171189	5.328512	5.312246111	3.928683112	-4.358425	10.420525	36.77556583	86.65102721	-93.210411	185.943604	66.90506983	184.8649192	-168.859009	360.096649	0.011207778	0.004645232	-0.000142	0.014784	-0.003086444	0.002857527	-0.00684	0.001385	0.000662389	0.000446111	-1.20E-05	0.00136	-0.000247	0.000163932	-0.000465	0.000108	-0.197803944	0.024978701	-0.252916	-0.176044	1.642693278
2	3	3	1	3	-2.263669944	0.165207882	-2.534228	-1.997021	-0.772179333	0.305011106	-1.209552	-0.335615	3.728116778	1.190895095	1.652899	5.328512	5.779628611	3.129700962	-2.019746	10.420525	20.43533378	84.57434253	-108.180573	165.700439	38.46539883	192.6995374	-252.388687	360.096649	0.0103035	0.005582358	-0.002388	0.014784	-0.003485667	0.002693336	-0.00684	0.001001	0.000648889	0.000468922	-0.000196	0.00136	-0.000258722	0.000143299	-0.000465	5.60E-05	-0.193647111	0.021209127	-0.243047	-0.176044	1.597770889
2	3	3	1	4	-2.231820667	0.165240703	-2.51462	-1.960941	-0.722534111	0.303385526	-1.209552	-0.309957	3.815583389	1.082386048	2.170029	5.328512	5.953336111	2.732975724	0.777268	10.420525	-4.016017778	101.9447099	-274.423889	139.406204	-5.626703222	216.6727479	-485.516235	360.096649	0.009284389	0.006432494	-0.004111	0.014784	-0.003803389	0.002460158	-0.00684	0.000519	0.000612833	0.000510801	-0.000231	0.00136	-0.000262833	0.000134532	-0.000465	-1.80E-05	-0.189644056	0.017874604	-0.232937	-0.170992	1.554212222
2	3	3	1	5	-2.200076889	0.162579622	-2.485347	-1.943232	-0.672957056	0.291812086	-1.190617	-0.309957	3.661183111	1.374513918	0.153658	5.328512	5.685850278	3.418913197	-4.037477	10.420525	-38.44075211	145.837055	-480.239014	110.90097	-67.59551256	263.3547432	-765.091431	360.096649	0.008198667	0.007111199	-0.005028	0.014784	-0.004020389	0.00221669	-0.00684	-1.00E-05	0.000570278	0.000529984	-0.000231	0.00136	-0.00026	0.000140358	-0.000465	3.10E-05	-0.185611056	0.015573405	-0.223083	-0.160343	1.512050556
2	3	3	1	6	-2.170800944	0.155479744	-2.448348	-1.943232	-0.627769889	0.269022324	-1.145896	-0.309957	3.174904167	2.412708897	-4.776685	5.328512	4.826744278	5.326326551	-11.644535	10.420525	-84.22448589	210.997407	-713.206238	92.975235	-146.4266537	331.3858058	-1058.863892	320.573761	0.007106667	0.007548107	-0.005028	0.014784	-0.004128833	0.002050469	-0.00684	-0.000564	0.000535778	0.000518172	-0.000231	0.00136	-0.000252167	0.000152022	-0.000465	3.10E-05	-0.181378556	0.015136879	-0.213904	-0.146898	1.471246389
2	3	3	1	7	-2.147161833	0.142613735	-2.40566	-1.943232	-0.592511278	0.236778432	-1.077635	-0.309957	2.257441667	4.225115633	-11.733112	5.328512	3.245406056	8.175815531	-21.685209	10.420525	-141.6192977	290.0108534	-955.176636	92.975235	-237.9351122	412.3691948	-1326.578491	218.498718	0.006075667	0.007703593	-0.005028	0.014698	-0.004131	0.002046498	-0.00684	-0.000603	0.000509556	0.000491479	-0.000231	0.00136	-0.000240333	0.000161202	-0.000465	3.10E-05	-0.176835389	0.016962609	-0.2056	-0.132127	1.431708667
2	3	3	1	8	-2.133176944	0.127293469	-2.360429	-1.943232	-0.573679833	0.207608551	-0.993192	-0.309957	0.8145825	6.790007867	-20.696297	5.328512	0.861159056	11.80225249	-33.754177	10.420525	-208.8079478	374.8891282	-1176.557739	92.975235	-334.1940267	493.7527694	-1514.161743	71.622505	0.005173333	0.007584542	-0.005028	0.014474	-0.004037556	0.002221846	-0.00684	0.000539	0.000464944	0.000443883	-0.000231	0.001349	-0.000221389	0.000167232	-0.000465	3.10E-05	-0.171968278	0.020436638	-0.198201	-0.117992	1.393334111
2	3	3	1	9	-2.133585444	0.128075046	-2.367782	-1.943232	-0.578158667	0.217810214	-1.073811	-0.309957	-1.222690778	10.06671641	-31.342407	5.030308	-2.324494444	16.04605282	-46.921238	10.355977	-281.6816307	455.2514985	-1333.402832	92.975235	-424.3399316	559.1025565	-1551.003784	23.882933	0.004457611	0.007255991	-0.005028	0.014168	-0.0038675	0.002507184	-0.00684	0.001325	0.000341722	0.000489543	-0.000869	0.001214	-0.000186167	0.000185377	-0.000465	0.000199	-0.166873444	0.02453287	-0.191681	-0.106494	1.356055444
2	3	3	1	10	-2.153555111	0.17700706	-2.676306	-1.943232	-0.612421389	0.303662741	-1.520689	-0.309957	-3.880111389	13.92548745	-42.919678	5.030308	-6.211173167	20.6160286	-59.60424	9.294473	-354.0762823	518.6227344	-1371.994873	92.975235	-496.3344249	592.8740038	-1551.003784	23.882933	0.003964611	0.006847382	-0.005028	0.013821	-0.003648833	0.002804887	-0.00684	0.001625	5.44E-05	0.001092938	-0.003957	0.001005	-0.000120611	0.000270206	-0.000443	0.000715	-0.1617335	0.028414507	-0.186086	-0.099162	1.319888444
2	3	3	1	11	-2.198254	0.281291687	-3.08311	-1.943232	-0.681678222	0.457251399	-2.067215	-0.309957	-7.123962167	18.10954471	-54.208988	5.030308	-10.59673489	25.04426708	-69.645638	7.826686	-418.1892334	554.5634453	-1371.994873	92.975235	-539.0351983	594.2739816	-1551.003784	23.882933	0.003700778	0.006529377	-0.005028	0.013397	-0.003417111	0.003036366	-0.00684	0.001625	-0.000477111	0.00228264	-0.008563	0.000782	-1.06E-05	0.000464646	-0.000392	0.001538	-0.156762444	0.031556805	-0.182255	-0.096607	1.284963833
2	3	3	1	12	-2.272287833	0.430643313	-3.579789	-1.943232	-0.789033667	0.65715227	-2.68145	-0.309957	-10.84993189	22.2513456	-63.707069	5.030308	-15.19509322	28.78231673	-74.943764	6.480156	-465.8553168	561.5970551	-1371.994873	92.975235	-545.9883962	590.4076398	-1551.003784	23.882933	0.003396778	0.006168806	-0.005028	0.012822	-0.003720833	0.003298176	-0.008881	0.001625	-0.001009111	0.002981003	-0.008794	0.000772	-0.000506389	0.002245379	-0.009317	0.001538	-0.152127889	0.033749444	-0.182255	-0.096607	1.251519444
2	3	3	1	13	-2.379086222	0.616039882	-4.144895	-1.943232	-0.934929833	0.885686099	-3.316278	-0.309957	-14.88821739	25.9435945	-70.022194	5.030308	-19.69654156	31.40919563	-74.943764	5.561771	-490.5766439	552.7254613	-1371.994873	92.975235	-519.5610416	619.7603317	-1551.003784	339.797516	0.003293333	0.006015156	-0.005028	0.011989	-0.004165667	0.003834167	-0.012005	0.001625	-0.001785111	0.004134544	-0.013376	0.000772	-0.001741667	0.005663061	-0.022574	0.001538	-0.147869111	0.035063769	-0.182255	-0.096607	1.219849389
2	3	3	1	14	-2.520424778	0.828432059	-4.746825	-1.943232	-1.117309389	1.126792062	-3.923882	-0.309957	-19.02620928	28.82955652	-72.238251	5.030308	-23.85444394	32.7921581	-74.943764	5.543954	-488.9294099	554.2215558	-1371.994873	92.975235	-470.8756516	686.9697076	-1551.003784	794.800903	0.005402667	0.012454368	-0.005028	0.049957	-0.004279111	0.00387851	-0.012005	0.001625	-0.005309556	0.014963252	-0.062976	0.000772	-0.0042245	0.011638325	-0.044991	0.001538	-0.143834778	0.035753812	-0.182255	-0.096607	1.190238611
2	3	3	1	15	-2.696189722	1.057150717	-5.348866	-1.943232	-1.332503889	1.366130987	-4.470952	-0.309957	-23.03704089	30.67041566	-72.238251	5.030308	-27.54446911	33.07564023	-74.943764	5.543954	-460.6106821	593.000569	-1371.994873	521.949951	-415.0923457	761.4565719	-1551.003784	972.375854	0.010701167	0.026851329	-0.005028	0.106172	-0.003767167	0.004321245	-0.012005	0.003933	-0.012549833	0.03286185	-0.129922	0.000772	-0.0082145	0.019715277	-0.072101	0.001538	-0.1396675	0.036148112	-0.182255	-0.096607	1.162911611
2	3	3	1	16	-2.9043755	1.290045909	-5.913908	-1.943232	-1.576383889	1.592395758	-4.945536	-0.309957	-26.70305394	31.3804179	-72.238251	5.030308	-30.77264972	32.54034425	-74.943764	5.543954	-407.7188094	677.7738813	-1371.994873	1003.662842	-366.0863922	816.2569974	-1551.003784	972.375854	0.018467444	0.042212101	-0.005028	0.148986	-0.002501	0.006462872	-0.012005	0.016875	-0.021774222	0.048567292	-0.165651	0.000772	-0.013211222	0.027460739	-0.090216	0.001538	-0.134844278	0.036665568	-0.182255	-0.090158	1.137992889
2	3	3	1	17	-3.141240611	1.514215144	-6.40785	-1.943232	-1.845381389	1.797991421	-5.355522	-0.309957	-29.83235433	31.04772419	-72.238251	5.030308	-33.645909	31.4472087	-74.943764	5.543954	-334.0902029	795.7482205	-1371.994873	1406.673828	-333.3061272	844.0419729	-1551.003784	972.375854	0.028797111	0.058784821	-0.005028	0.193117	-0.000371944	0.010274488	-0.012005	0.031875	-0.031811889	0.060840259	-0.180302	0.000772	-0.018675278	0.033790056	-0.098624	0.001538	-0.128765222	0.037987887	-0.182255	-0.069425	1.115473667
2	3	3	1	18	-3.401581444	1.716871419	-6.802195	-1.943232	-2.137149	1.978698143	-5.721748	-0.309957	-32.27122394	29.95497216	-72.238251	5.030308	-36.32775183	29.94737276	-74.943764	5.543954	-244.6587191	926.3144998	-1371.994873	1702.741943	-320.9215997	851.1963878	-1551.003784	972.375854	0.041621389	0.075932489	-0.005028	0.235691	0.002239278	0.013885738	-0.012005	0.040213	-0.041031333	0.067854079	-0.180302	0.000772	-0.024574333	0.039218637	-0.106443	0.001538	-0.120873889	0.041134538	-0.182255	-0.038899	1.095192778
2	3	3	1	19	-3.679094389	1.886195755	-7.076092	-1.943232	-2.450843889	2.132746011	-6.070681	-0.309957	-33.90999961	28.59641788	-72.238251	5.030308	-38.99460228	28.0783635	-74.943764	5.313467	-144.6030173	1051.510194	-1371.994873	1874.513184	-327.7529119	848.985445	-1551.003784	972.375854	0.055999722	0.091056662	-0.005028	0.261162	0.005117722	0.016929521	-0.012005	0.044972	-0.047373389	0.069098438	-0.180302	0.000772	-0.0313765	0.044948347	-0.122674	0.001538	-0.1107845	0.04704168	-0.181644	-0.000646	1.076841556
2	3	4	1	1	-2.25192	0.1383406	-2.411027	-2.043668	-0.932020944	0.221849403	-1.163889	-0.551516	2.206916111	2.233340022	-2.475114	4.781256	3.232449389	4.561041232	-6.740513	7.985626	31.70037211	78.85869673	-82.016373	145.445251	54.09904706	174.3823112	-311.849731	272.750854	0.011553944	0.004647656	0.000374	0.015249	-0.002308611	0.002160985	-0.005554	0.000389	0.000449111	0.000567319	-0.000576	0.001208	-0.000152278	0.000184974	-0.000374	0.000196	-0.157028611	0.037758181	-0.218326	-0.112494	1.655634833
2	3	4	1	2	-2.232396556	0.144182154	-2.411027	-2.026529	-0.903198167	0.236355539	-1.163889	-0.549306	2.448278389	1.908751256	-1.746755	4.781256	3.535166667	4.007421305	-4.649684	7.985626	23.50850044	80.40626171	-82.016373	145.445251	18.18392156	192.3476987	-373.721405	234.586426	0.010720333	0.005572225	-0.001718	0.015249	-0.002621333	0.002154928	-0.005554	0.000355	0.000478	0.000523603	-0.000422	0.001208	-0.000161556	0.000170065	-0.000374	0.000143	-0.151189889	0.035796786	-0.212676	-0.112494	1.612379056
2	3	4	1	3	-2.211115333	0.146924444	-2.411027	-2.012511	-0.8731015	0.242246438	-1.163889	-0.549306	2.5987245	1.647495326	-0.927243	4.781256	3.535514722	4.006668813	-4.643419	7.985626	8.285951	91.65275001	-181.133652	145.445251	-19.50971078	212.8346217	-443.898956	213.178543	0.009767889	0.006407965	-0.003292	0.015249	-0.002893722	0.002064563	-0.005554	0.000267	0.000498389	0.000492731	-0.00023	0.001208	-0.000165389	0.000163446	-0.000374	9.20E-05	-0.145673111	0.033330467	-0.206033	-0.112494	1.569828278
2	3	4	1	4	-2.1890845	0.145538926	-2.411027	-2.010508	-0.844272944	0.238760393	-1.163889	-0.549306	2.586377611	1.676059684	-1.149487	4.781256	3.210004778	4.727469864	-8.689918	7.985626	-16.79644606	119.4822219	-340.61908	145.445251	-62.54562061	239.6459358	-561.467834	207.263519	0.008736389	0.007079529	-0.004178	0.015249	-0.003102111	0.001910308	-0.005554	7.70E-05	0.000515833	0.000470483	-5.60E-05	0.001208	-0.000166222	0.000162089	-0.000374	7.70E-05	-0.140484056	0.030533971	-0.198698	-0.112494	1.528031111
2	3	4	1	5	-2.168009056	0.138821272	-2.40538	-2.010508	-0.819601444	0.226638445	-1.163889	-0.549306	2.318783722	2.346591501	-4.71571	4.781256	2.493087667	6.175661057	-14.001217	7.985626	-53.57885406	163.8597618	-527.657898	145.445251	-115.6335468	278.9762199	-748.319153	201.32489	0.007675556	0.00752954	-0.004268	0.015249	-0.003225611	0.001758519	-0.005554	-0.000232	0.000533611	0.000456894	-5.60E-05	0.001208	-0.000166167	0.000162163	-0.000374	7.70E-05	-0.135605611	0.027555605	-0.190927	-0.110886	1.487006944
2	3	4	1	6	-2.150438111	0.126476407	-2.38914	-2.010508	-0.8027215	0.210206918	-1.151568	-0.549306	1.693396667	3.725348593	-9.943786	4.781256	1.282779	8.324506597	-21.161903	7.985626	-102.3095127	221.4860013	-731.706604	133.588593	-181.4053296	333.9880278	-982.5672	184.917068	0.006641667	0.00772284	-0.004268	0.015249	-0.003251389	0.001714915	-0.005554	-0.000626	0.000547611	0.000454858	-5.60E-05	0.001208	-0.000166222	0.000162111	-0.000374	7.70E-05	-0.131027056	0.024500312	-0.182894	-0.108513	1.446771722
2	3	4	1	7	-2.139785833	0.112490795	-2.363296	-2.010508	-0.798221778	0.203045085	-1.126244	-0.549306	0.613625167	5.741329328	-16.91082	4.781256	-0.5303345	11.16795213	-30.377337	7.985626	-161.3626489	286.9268721	-929.367859	104.106613	-258.7192376	398.9565374	-1206.733276	161.822174	0.005693056	0.007651743	-0.004268	0.015229	-0.003179278	0.001853495	-0.005554	0.000672	0.000539778	0.000453694	-5.60E-05	0.001208	-0.000165111	0.000162768	-0.000374	7.70E-05	-0.126772278	0.021419487	-0.174657	-0.106308	1.407359778
2	3	4	1	8	-2.140211056	0.113396199	-2.37095	-2.010508	-0.811560389	0.231722486	-1.366339	-0.549306	-0.995980833	8.34411287	-25.43325	4.781256	-3.029208278	14.65286195	-41.274124	7.985626	-227.2213957	351.2491232	-1081.35083	67.862892	-342.3038883	458.7857938	-1342.701538	141.780075	0.004883556	0.007348302	-0.004268	0.015071	-0.003023611	0.00213889	-0.005554	0.001756	0.000471	0.000481325	-0.000291	0.001208	-0.000156889	0.000167356	-0.000374	7.70E-05	-0.122916278	0.018314528	-0.166191	-0.105249	1.368839278
2	3	4	1	9	-2.1563855	0.155155834	-2.621286	-2.010508	-0.848708556	0.316897281	-1.758475	-0.549306	-3.173398167	11.43366504	-34.933334	4.781256	-6.235399222	18.58832388	-52.755695	7.985626	-293.9893727	402.3642759	-1133.960693	31.264687	-422.2935081	493.614864	-1342.701538	124.215462	0.004254389	0.006895621	-0.004268	0.014755	-0.002811944	0.002467205	-0.005554	0.002361	0.000282167	0.00078179	-0.002272	0.001208	-0.000129611	0.000196232	-0.000374	0.000284	-0.119577944	0.015168901	-0.15747	-0.105249	1.331325833
2	3	4	1	10	-2.193101	0.242702921	-2.953172	-2.010508	-0.915483722	0.456344334	-2.245601	-0.549306	-5.895803833	14.79572785	-44.332596	4.781256	-10.06743333	22.58319753	-62.908009	7.985626	-353.2986671	429.375145	-1133.960693	4.013443	-484.8950371	491.6779326	-1342.701538	97.87056	0.003828444	0.006429911	-0.004268	0.014238	-0.002580944	0.002742372	-0.005554	0.002361	-8.79E-05	0.00153317	-0.005453	0.001191	-6.74E-05	0.000300812	-0.000374	0.000856	-0.116885167	0.012022505	-0.148598	-0.105249	1.294997056
2	3	4	1	11	-2.254648889	0.367161011	-3.360163	-2.010508	-1.016499167	0.638418887	-2.806942	-0.549306	-9.061709389	18.10372636	-52.205044	4.628506	-14.31698317	26.10042785	-69.465897	7.985626	-396.2023693	430.8448021	-1133.960693	4.013443	-517.2337526	469.7472825	-1342.701538	57.577572	0.004178389	0.007159759	-0.004268	0.020537	-0.002566944	0.002744695	-0.005554	0.002361	-0.001187444	0.004597299	-0.018601	0.001089	-0.000643722	0.002524439	-0.01069	0.000856	-0.114913056	0.009061256	-0.139897	-0.105249	1.260092
2	3	4	1	12	-2.3441295	0.520540504	-3.823256	-2.010508	-1.154100167	0.849811983	-3.403366	-0.549306	-12.49917678	20.99477115	-57.245907	4.265256	-18.68799583	28.65908102	-70.978447	7.985626	-416.0014977	421.1527255	-1133.960693	4.013443	-514.4486707	473.4894546	-1342.701538	107.709045	0.004833111	0.008476899	-0.004268	0.025253	-0.002725	0.002835301	-0.005579	0.002361	-0.002642056	0.007225579	-0.025094	0.000922	-0.001948944	0.006020168	-0.02385	0.000856	-0.113612778	0.006614026	-0.131849	-0.105249	1.226884
2	3	4	1	13	-2.4629685	0.694728869	-4.314261	-2.010508	-1.327965778	1.076172244	-3.989916	-0.549306	-15.99506778	23.16581163	-58.660782	3.718858	-22.89112761	30.0320062	-70.978447	7.887011	-409.4867609	427.9249065	-1133.960693	62.686386	-482.4573843	527.472503	-1342.701538	587.076904	0.0067365	0.012946741	-0.004268	0.046673	-0.002746944	0.002840954	-0.005579	0.002361	-0.005337	0.0127514	-0.047587	0.000713	-0.004355778	0.011510276	-0.043697	0.000856	-0.112762056	0.004890742	-0.124909	-0.105249	1.195641667
2	3	4	1	14	-2.610713944	0.880336304	-4.800936	-2.010508	-1.535618944	1.303556536	-4.531211	-0.549306	-19.32395622	24.43665762	-58.660782	3.032656	-26.72895222	30.28040225	-70.978447	7.466955	-376.5792384	475.3882477	-1133.960693	518.379395	-434.4125256	604.7286658	-1342.701538	833.687195	0.011008167	0.023132316	-0.004268	0.087942	-0.002255778	0.003371654	-0.005579	0.005089	-0.010159667	0.022791607	-0.086095	0.000604	-0.008144611	0.018944697	-0.068569	0.000856	-0.111959389	0.003856078	-0.119401	-0.105249	1.166590722
2	3	4	1	15	-2.785034444	1.066913505	-5.250947	-2.010508	-1.773448278	1.520226151	-5.009813	-0.549306	-22.27138856	24.7786432	-58.660782	2.351918	-30.13133633	29.64610431	-70.978447	6.736217	-319.9266972	564.8928275	-1133.960693	937.72937	-384.9497685	669.331715	-1342.701538	833.687195	0.017268444	0.03491321	-0.004268	0.122063	-0.000997222	0.005869396	-0.005579	0.018361	-0.016114778	0.031991936	-0.106701	0.000604	-0.012946278	0.026355097	-0.086774	0.000856	-0.110663889	0.004966256	-0.116536	-0.096082	1.139877389
2	3	4	1	16	-2.981903778	1.243618106	-5.634621	-2.010508	-2.037807833	1.717773383	-5.427477	-0.549306	-24.65606794	24.3309724	-58.660782	1.966782	-33.14478161	28.4091489	-70.978447	5.596669	-244.6376308	679.1961646	-1133.960693	1287.237305	-345.8106647	705.8211083	-1342.701538	833.687195	0.025265056	0.046932844	-0.004268	0.15133	0.001332667	0.010644458	-0.005579	0.037119	-0.02212	0.038260677	-0.107795	0.000604	-0.018343167	0.03277689	-0.097443	0.000856	-0.1082725	0.010150339	-0.116536	-0.072471	1.115531722
2	3	4	1	17	-3.195968889	1.399943144	-5.927152	-2.010508	-2.325861333	1.891393688	-5.801577	-0.549306	-26.3486825	23.41749533	-58.660782	1.966782	-35.89484733	26.78794278	-70.978447	3.905894	-157.4395594	798.3961556	-1133.960693	1537.572754	-323.6599579	717.8234411	-1342.701538	833.687195	0.034989333	0.059079555	-0.004268	0.180178	0.004702778	0.016452728	-0.005579	0.055402	-0.027187889	0.041073085	-0.107795	0.000604	-0.024309111	0.038550805	-0.107618	0.000856	-0.104223056	0.018848146	-0.116536	-0.04039	1.093432556
2	3	4	1	18	-3.421048444	1.526420263	-6.110741	-2.010508	-2.636055333	2.039535508	-6.159219	-0.549306	-27.28006067	22.54857124	-58.660782	1.966782	-38.53911422	24.91151029	-70.978447	1.585271	-65.09279922	906.9247249	-1133.960693	1666.255127	-319.5502481	718.5378497	-1342.701538	833.687195	0.045832	0.069757317	-0.004268	0.197909	0.008713333	0.021754859	-0.005579	0.066656	-0.030151778	0.040913864	-0.107795	0.000604	-0.031227556	0.044650959	-0.124677	0.000856	-0.098101	0.030375275	-0.116536	-0.002297	1.073286833
2	3	5	1	1	-2.320614444	0.180526966	-2.511623	-2.016706	-1.001123667	0.251684829	-1.291143	-0.630859	3.072682222	2.80604716	-2.889819	6.028762	3.699088056	4.701426454	-6.4676	9.596343	46.64092022	84.3471092	-57.037067	157.222076	70.46840328	180.090153	-158.731415	331.303894	0.014359111	0.003364407	0.005489	0.017551	-0.002944778	0.002519387	-0.006963	0.001071	0.000805889	0.000785581	-0.000639	0.001818	-0.000229556	0.000229435	-0.000555	0.000156	-0.155053167	0.020397158	-0.199984	-0.136693	1.567027556
2	3	5	1	2	-2.293413444	0.191872757	-2.511623	-1.988854	-0.967895111	0.262042849	-1.291143	-0.609831	3.417634167	2.379123238	-1.758585	6.028762	4.188127667	3.984912639	-4.161615	9.596343	37.03832606	80.78090223	-57.037067	146.035767	49.01161278	169.9050714	-158.731415	293.855957	0.013794833	0.004342108	0.002693	0.017551	-0.003388833	0.002473944	-0.006963	0.000629	0.000849944	0.000719217	-0.000402	0.001818	-0.000244	0.000211193	-0.000555	0.000119	-0.152299222	0.017044896	-0.192164	-0.136693	1.523860222
2	3	5	1	3	-2.263653889	0.199807192	-2.511623	-1.961384	-0.9313215	0.266222142	-1.291143	-0.59194	3.689987667	2.002504932	-0.873985	6.028762	4.515948222	3.466621167	-2.452719	9.596343	27.61149411	80.31203332	-57.037067	146.035767	29.50904461	166.7016102	-158.731415	293.855957	0.013045111	0.00542494	1.10E-05	0.017551	-0.003784611	0.002360615	-0.006963	0.000144	0.000872333	0.00068333	-0.000203	0.001818	-0.000254111	0.000196648	-0.000555	8.20E-05	-0.149981167	0.013840527	-0.184042	-0.136693	1.481344278
2	3	5	1	4	-2.231913667	0.204078157	-2.511623	-1.936458	-0.892629278	0.263577593	-1.291143	-0.580845	3.877825722	1.68216811	0.02336	6.028762	4.679945	3.175128613	-0.654688	9.596343	14.75028972	85.24961198	-124.584961	146.035767	6.171382056	169.2704659	-209.662277	293.855957	0.012126778	0.006508173	-0.002326	0.017551	-0.004105778	0.002181112	-0.006963	-0.000371	0.000878	0.00067425	-0.000101	0.001818	-0.000259444	0.000188112	-0.000555	2.70E-05	-0.147947222	0.01092332	-0.175869	-0.136693	1.439671167
2	3	5	1	5	-2.199023444	0.204053848	-2.507393	-1.919599	-0.853322444	0.253203773	-1.288217	-0.580845	3.935825833	1.554613068	1.067362	6.028762	4.618804556	3.292328071	-1.755216	9.596343	-4.748154333	99.27632454	-233.169373	146.035767	-26.74692833	177.8433555	-349.240784	293.855957	0.011071833	0.007492492	-0.004064	0.017551	-0.004327667	0.001971945	-0.006963	-0.000903	0.000872889	0.000681471	-0.000101	0.001818	-0.000259556	0.000187934	-0.000555	2.50E-05	-0.146002833	0.008508927	-0.167917	-0.136693	1.398996833
2	3	5	1	6	-2.166316556	0.198834404	-2.493466	-1.918669	-0.815649167	0.234443578	-1.264442	-0.580845	3.798689833	1.892605436	-1.379056	6.028762	4.234162889	3.994962723	-5.321456	9.596343	-32.43803978	124.0166831	-362.014099	146.035767	-71.71158728	195.2650355	-522.176514	293.855957	0.009928167	0.008287654	-0.004974	0.017551	-0.004431667	0.001824561	-0.006963	-0.001419	0.000862722	0.000691776	-0.000101	0.001818	-0.000254444	0.000194722	-0.000555	2.90E-05	-0.143946222	0.007286664	-0.160486	-0.130898	1.359429278
2	3	5	1	7	-2.135712	0.187595786	-2.469114	-1.918669	-0.782753	0.207794644	-1.219354	-0.580845	3.395191778	2.792113533	-4.966207	6.028762	3.423611444	5.28785114	-10.458158	9.596343	-68.87383422	159.7048419	-509.808533	140.232758	-128.3006579	227.9522135	-724.747314	253.588455	0.008754889	0.008819515	-0.004974	0.017551	-0.004409667	0.001864964	-0.006963	-0.001023	0.00085	0.000697996	-0.000101	0.001818	-0.000245556	0.000201749	-0.000555	2.90E-05	-0.141610611	0.008335535	-0.15388	-0.118445	1.321019611
2	3	5	1	8	-2.109730056	0.170291839	-2.434744	-1.918669	-0.758588944	0.177052417	-1.156113	-0.580845	2.650792556	4.191451054	-9.875865	6.028762	2.095818611	7.144694717	-17.400578	9.596343	-114.4965641	206.8068119	-680.976379	117.824936	-195.09869	279.7459672	-948.776123	177.099808	0.007616667	0.009040679	-0.004974	0.017551	-0.004266278	0.00214771	-0.006963	0.000689	0.000828222	0.000698297	-0.000101	0.001818	-0.000234611	0.00020327	-0.000555	2.90E-05	-0.138904389	0.011445215	-0.150439	-0.105168	1.283767444
2	3	5	1	9	-2.091532111	0.149784107	-2.391881	-1.918669	-0.747822722	0.156111472	-1.08005	-0.580845	1.486915722	6.087966044	-16.315813	6.028762	0.171966667	9.599740433	-26.271093	9.596343	-169.297219	264.318975	-868.586853	79.556465	-269.8554284	346.3089967	-1168.521484	74.286057	0.006577833	0.008944753	-0.004974	0.017551	-0.004017667	0.002598149	-0.006963	0.002156	0.000774444	0.000690205	-0.000101	0.001818	-0.000221222	0.000197427	-0.000555	2.90E-05	-0.135840444	0.015455977	-0.150439	-0.093168	1.247645722
2	3	5	1	10	-2.084948111	0.13794173	-2.343293	-1.918669	-0.755722889	0.176216637	-1.222253	-0.580845	-0.170827722	8.513916064	-24.352312	6.028762	-2.401771778	12.68125267	-36.875935	9.596343	-231.6420511	327.0681584	-1042.650513	32.501507	-347.8214954	415.364071	-1329.103149	-35.211811	0.005695889	0.008579778	-0.004974	0.017551	-0.003690056	0.003096358	-0.006963	0.003184	0.000643778	0.000733	-0.000687	0.001818	-0.000199944	0.0001836	-0.000555	2.90E-05	-0.1325425	0.019458174	-0.150439	-0.084502	1.212637722
2	3	5	1	11	-2.094379222	0.160588137	-2.513053	-1.918669	-0.787852278	0.257212155	-1.57692	-0.580845	-2.373785056	11.45603426	-33.693321	6.028762	-5.625058222	16.3073603	-48.422813	8.864493	-297.4120052	384.7683408	-1151.357666	-9.842205	-420.5690462	468.6452424	-1344.667725	-36.995815	0.005012611	0.008053731	-0.004974	0.017351	-0.003318056	0.003541967	-0.006963	0.003599	0.000372167	0.001091575	-0.003074	0.001818	-0.000159	0.000181933	-0.000533	0.000182	-0.129218611	0.022836496	-0.150439	-0.080666	1.178777278
2	3	5	1	12	-2.124511167	0.234043465	-2.834924	-1.918669	-0.849473833	0.389572562	-2.029299	-0.580845	-5.127694444	14.7902327	-43.541607	5.795875	-9.411255833	20.19382332	-59.287064	7.605533	-360.0990756	424.9777466	-1151.357666	-15.624619	-476.5990543	490.314594	-1344.667725	-36.995815	0.004545889	0.007522555	-0.004974	0.016843	-0.002944389	0.003862896	-0.006963	0.003599	-0.000105	0.00195677	-0.006771	0.001699	-8.23E-05	0.000279802	-0.000469	0.000848	-0.126104833	0.025237073	-0.150439	-0.080666	1.146175556
2	3	5	1	13	-2.179840778	0.351770245	-3.238747	-1.918669	-0.9447065	0.561507617	-2.565037	-0.580845	-8.375436333	18.26155117	-52.663479	5.416417	-13.56837578	23.85489503	-67.222626	6.21897	-411.9335198	439.85743	-1151.357666	-15.624619	-504.2827176	485.3540872	-1344.667725	-36.995815	0.004289278	0.007147847	-0.004974	0.015952	-0.002614722	0.004024998	-0.006963	0.003599	-0.000821056	0.003212894	-0.01119	0.001504	4.44E-05	0.000513385	-0.000388	0.001812	-0.123388722	0.026598223	-0.150439	-0.080666	1.115015389
2	3	5	1	14	-2.264101778	0.504396098	-3.712649	-1.918669	-1.075613444	0.762753182	-3.149677	-0.580845	-11.99325311	21.52710055	-59.704285	4.986119	-17.81596778	26.75495257	-70.237686	4.982854	-445.6794817	433.5979419	-1151.357666	-15.624619	-496.9873193	491.8193024	-1344.667725	-26.043549	0.003908167	0.006655347	-0.004974	0.014631	-0.002948333	0.004411777	-0.010403	0.003599	-0.001429278	0.003739897	-0.01119	0.00127	-0.000746389	0.003499328	-0.014623	0.001812	-0.121133278	0.027119875	-0.150439	-0.080666	1.085515722
2	3	5	1	15	-2.379728333	0.683922388	-4.233818	-1.918669	-1.241639278	0.981065675	-3.735665	-0.580845	-15.80342767	24.24314243	-63.597023	4.518228	-21.85149772	28.53299335	-70.237686	4.028731	-456.493678	425.6054695	-1151.357666	-15.624619	-457.2555824	548.6891017	-1344.667725	583.756958	0.004929389	0.009287347	-0.004974	0.033013	-0.003000333	0.004442169	-0.010403	0.003599	-0.003531667	0.009029398	-0.036573	0.001011	-0.002320278	0.007441938	-0.028641	0.001812	-0.119220944	0.02711376	-0.150439	-0.080666	1.05789
2	3	5	1	16	-2.527492222	0.881620754	-4.772599	-1.918669	-1.439805056	1.202651957	-4.277288	-0.580845	-19.60148106	26.15220715	-63.846733	4.035501	-25.43689411	29.13802651	-70.237686	3.373958	-443.0276473	442.4873467	-1151.357666	185.351486	-396.2164652	644.0111116	-1344.667725	1002.170349	0.008946444	0.021077986	-0.004974	0.085179	-0.002500333	0.004638906	-0.010403	0.003599	-0.008859722	0.02326505	-0.094894	0.00075	-0.005152278	0.013686441	-0.051224	0.001812	-0.117337611	0.0268159	-0.150439	-0.080666	1.032315778
2	3	5	1	17	-2.706419667	1.087621849	-5.29793	-1.918669	-1.665587556	1.41446563	-4.744139	-0.580845	-23.18722178	27.12729462	-63.846733	3.631797	-28.45510544	28.78980095	-70.237686	2.95171	-407.1168438	498.6518475	-1151.357666	593.208618	-328.6510597	737.8118728	-1344.667725	1151.55603	0.0152	0.034227689	-0.004974	0.123272	-0.001279389	0.006233072	-0.010403	0.015802	-0.016146667	0.03672554	-0.130415	0.000634	-0.008943167	0.020155547	-0.068437	0.001812	-0.115008167	0.026370607	-0.150439	-0.080666	1.008911611
2	3	5	1	18	-2.913945889	1.291401213	-5.781063	-1.918669	-1.914056833	1.606159804	-5.126519	-0.580845	-26.38676178	27.17434375	-63.846733	3.404188	-30.91441178	27.82364313	-70.237686	2.654461	-352.4533773	587.5215731	-1151.357666	946.063599	-267.6331341	805.1534169	-1344.667725	1151.55603	0.023295667	0.047237872	-0.004974	0.153932	0.0008875	0.009928853	-0.010403	0.032323	-0.024262889	0.047414073	-0.145576	0.000634	-0.012943778	0.024899466	-0.072178	0.001812	-0.111674389	0.026125484	-0.150439	-0.080666	0.987709556
2	3	5	1	19	-3.146199	1.482354421	-6.197262	-1.918669	-2.180827722	1.770829599	-5.432735	-0.580845	-29.06144472	26.42874782	-63.846733	3.319316	-32.91565772	26.53266351	-70.237686	2.335113	-283.2289196	693.0777699	-1151.357666	1227.291382	-221.623723	841.9305172	-1344.667725	1151.55603	0.033622056	0.061330614	-0.004974	0.191364	0.003917167	0.014609415	-0.010403	0.047571	-0.032642222	0.055458713	-0.150505	0.000634	-0.016738833	0.027862244	-0.072178	0.001812	-0.106798056	0.027062105	-0.150439	-0.060525	0.9686275
2	3	5	1	20	-3.398303278	1.650310125	-6.526731	-1.918669	-2.462651111	1.904705319	-5.682652	-0.580845	-31.10724372	25.17005096	-63.846733	3.143778	-34.60814056	25.08389068	-70.237686	1.739155	-203.309202	800.3846072	-1151.357666	1422.930298	-193.8179962	855.9088232	-1344.667725	1151.55603	0.045676889	0.074750472	-0.004974	0.21968	0.007437778	0.018860785	-0.010403	0.056449	-0.039870333	0.05927977	-0.150505	0.000634	-0.020385667	0.02978637	-0.072178	0.001812	-0.099968833	0.030677228	-0.150439	-0.027487	0.951451222
2	3	5	1	21	-3.664653056	1.786060098	-6.75568	-1.918669	-2.757630111	2.006381892	-5.901562	-0.580845	-32.44993133	23.84522589	-63.846733	2.5071	-36.14595767	23.52450874	-70.237686	0.499223	-116.0557344	897.8941515	-1151.357666	1521.829468	-182.6251022	858.3810564	-1344.667725	1151.55603	0.058823333	0.086181426	-0.004974	0.236647	0.011113278	0.022146152	-0.010403	0.059664	-0.044790833	0.059451159	-0.150505	0.000634	-0.024187278	0.031364968	-0.072178	0.001812	-0.090993556	0.037839577	-0.147431	0.011116	0.935833944
3	1	1	1	1	-5.691124556	0.1667293	-5.906727	-5.345154	-4.235509944	0.095069992	-4.360526	-4.099971	3.985996333	2.242332964	0.69108	8.428516	0.004496722	3.939771327	-5.034199	6.002026	51.72090489	62.34396173	-43.169403	137.317078	-10.47334594	162.3584977	-260.211182	230.197906	0.007646222	0.001842177	0.002834	0.009022	0.000324889	0.001207563	-0.002914	0.00203	0.000473111	0.000169948	2.90E-05	0.0007	1.72E-06	6.84E-05	-0.000103	9.70E-05	-0.047533389	0.029713252	-0.117831	-0.019208	1.596904
3	1	1	1	2	-5.656045167	0.184208063	-5.898005	-5.275298	-4.235848111	0.095412157	-4.360526	-4.099971	4.383950333	2.25875143	1.486988	8.428516	-0.033953833	3.966293928	-5.034199	6.002026	39.34593117	76.02101217	-138.055237	137.317078	1.432228444	169.4129846	-260.211182	230.197906	0.007289556	0.00230952	0.001689	0.009022	-1.51E-05	0.001520305	-0.00409	0.001895	4.84E-04	0.000144778	0.000164	0.0007	4.44E-06	7.00E-05	-0.000103	9.70E-05	-0.053133944	0.036396617	-0.137993	-0.019208	1.55E+00
3	1	1	1	3	-5.618058778	0.201102754	-5.881944	-5.21425	-4.236075778	0.095688581	-4.360526	-4.099971	4.641761889	2.171808591	2.380486	8.428516	0.028367167	3.940926095	-5.034199	6.002026	17.01183278	108.7409935	-300.649445	137.317078	13.57040483	182.2071189	-260.211182	291.760834	0.006869333	0.002766462	0.000691	0.009022	-0.000408944	0.001873547	-0.005194	0.001611	0.000478389	0.000158224	6.90E-05	0.0007	4.33E-06	6.99E-05	-0.000103	9.70E-05	-0.060218	0.043743933	-0.159683	-0.019208	1.500124944
3	1	1	1	4	-5.578682556	0.215283598	-5.858331	-5.173172	-4.235375278	0.094782464	-4.360526	-4.099971	4.667480889	2.146043188	2.476473	8.428516	0.1922195	3.955939072	-5.034199	6.002026	-17.0512195	163.4005863	-512.804016	137.317078	27.53133811	203.4234945	-260.211182	422.94101	0.006398278	0.003177666	-5.60E-05	0.009022	-0.000838667	0.002235158	-0.006124	0.001217	0.000460556	0.000191778	-2.00E-06	0.0007	-3.33E-07	7.25E-05	-0.000103	9.70E-05	-0.068785278	0.051310518	-0.181251	-0.019208	1.45E+00
3	1	1	1	5	-5.540267444	0.223965844	-5.829291	-5.166859	-4.232872111	0.091831905	-4.347579	-4.099971	4.357574889	2.70631003	-2.419138	8.428516	0.487222722	4.193011498	-5.034199	6.087198	-63.85850778	239.285578	-770.00769	137.317078	48.28748744	240.9229833	-260.211182	603.808594	0.005899222	0.003505664	-0.000417	0.009022	-0.001284	0.002574317	-0.006799	0.00079	0.000436222	0.00021822	-2.00E-06	0.0007	-1.22E-05	8.96E-05	-0.000223	9.70E-05	-0.078662056	0.058531308	-0.200536	-0.019208	1.403484556
3	1	1	1	6	-5.506056278	0.224252156	-5.798511	-5.166859	-4.227254889	0.087534166	-4.347579	-4.099971	3.603172389	4.335416521	-9.990034	8.428516	0.997010889	4.977053162	-5.034199	11.990118	-123.9166272	332.7646993	-1054.869507	137.317078	82.37466767	303.1262626	-260.211182	840.936462	0.005402667	0.003714359	-0.000417	0.009022	-0.001727722	0.002867454	-0.007197	0.00075	0.000408611	0.000234981	-2.00E-06	0.0007	-3.52E-05	0.000136938	-0.000451	9.70E-05	-0.089500889	0.06476311	-0.215106	-0.019208	1.3556975
3	1	1	1	7	-5.480214556	0.215186299	-5.769367	-5.166859	-4.216255222	0.088477099	-4.347579	-4.099971	2.292297722	7.053250466	-20.000296	8.428516	1.860133833	6.68619217	-5.034199	20.102806	-197.0711725	436.5747843	-1334.425171	137.317078	135.1399434	390.0137403	-260.211182	1122.629395	0.004944889	0.003778886	-0.000417	0.009022	-0.002159222	0.003099463	-0.007342	0.00075	0.000366889	0.000270507	-0.000191	0.0007	-7.58E-05	0.0002266	-0.0008	9.70E-05	-0.100801167	0.069359099	-0.222613	-0.020517	1.308704833
3	1	1	1	8	-5.467851333	0.203681484	-5.743591	-5.166859	-4.196252611	0.113060297	-4.347579	-3.909266	0.318652833	10.75508492	-32.230453	8.428516	3.249343222	9.524944048	-5.034199	30.700607	-280.9276682	538.2015799	-1551.564941	137.317078	208.7870127	492.0331318	-260.211182	1411.773193	0.0045635	0.003701657	-0.000417	0.009022	-0.002575778	0.003265561	-0.007342	0.00075	0.000274611	0.000440883	-0.00113	0.0007	-0.000143944	0.000370578	-0.001319	9.70E-05	-0.111950611	0.071782381	-0.222613	-0.023852	1.2629845
3	1	1	1	9	-5.474903722	0.215637251	-5.870534	-5.166859	-4.1620995	0.179315449	-4.347579	-3.603957	-2.389830056	15.26277626	-45.859711	8.428516	5.339917278	13.47516061	-5.034199	43.632359	-368.7298957	619.8546001	-1623.609497	137.317078	300.8271175	591.7637021	-260.211182	1637.724121	0.004293	0.003533232	-0.000417	0.009022	-0.002982056	0.003367457	-0.007342	0.00075	6.67E-05	0.000938381	-0.003259	0.0007	-0.000252889	0.000584399	-0.002064	9.70E-05	-0.122283	0.071740715	-0.222613	-0.02885	1.219155389
3	1	1	1	10	-5.507681833	0.287978017	-6.311157	-5.166859	-4.107253944	0.292343447	-4.347579	-3.18206	-5.826845389	20.23479408	-59.290611	8.428516	8.2631285	18.32020565	-5.034199	57.99601	-449.2739843	665.103355	-1623.609497	137.317078	401.8797908	664.9240704	-260.211182	1690.464722	0.004156	0.003383726	-0.000417	0.008966	-0.003384722	0.003404052	-0.007342	0.00075	-0.000331278	0.001847433	-0.006719	0.0007	-0.000416722	0.000877433	-0.003044	9.70E-05	-0.131151667	0.069337948	-0.222613	-0.034972	1.1779725
3	1	1	1	11	-5.572017778	0.428634384	-6.858711	-5.166859	-4.024380667	0.45305479	-4.347579	-2.637357	-9.877729722	25.17125594	-70.439445	8.428516	12.03791372	23.59915161	-5.034199	71.80677	-510.1410061	671.0772403	-1623.609497	137.317078	494.7745798	689.5859941	-260.211182	1690.464722	0.004156111	0.003383894	-0.000417	0.008968	-0.003783111	0.003363109	-0.007342	0.00075	-0.000963556	0.003096285	-0.010949	0.0007	-0.000642	0.00123129	-0.004121	9.70E-05	-0.138009889	0.065249822	-0.222613	-0.041732	1.140272944
3	1	1	1	12	-5.672310667	0.622648249	-7.485148	-5.166859	-3.906622056	0.65937705	-4.347579	-1.985281	-14.32919544	29.52811148	-77.447922	8.428516	16.50937139	28.62445857	-5.034199	82.232521	-541.5034443	656.6690095	-1623.609497	137.317078	559.6986182	669.0299502	-247.212982	1690.464722	0.004814222	0.005071495	-0.000417	0.020647	-0.003817944	0.003318452	-0.007342	0.00075	-0.002532389	0.007012358	-0.027783	0.0007	-0.002772722	0.008969486	-0.038378	9.70E-05	-0.142469111	0.060879433	-0.222613	-0.048834	1.106869667
3	1	1	1	13	-5.810837667	0.853421331	-8.149509	-5.166859	-3.749224444	0.90347363	-4.347579	-1.266814	-18.90278711	32.840228	-79.106743	8.428516	21.36622389	32.69959411	-5.034199	86.947128	-537.1483888	661.3065741	-1623.609497	162.620087	585.1257625	644.8178459	-196.912766	1690.464722	0.005577167	0.006491002	-0.000417	0.022221	-0.003991278	0.003143696	-0.007342	0.00075	-0.004260833	0.009580938	-0.030597	0.0007	-0.004535556	0.011224145	-0.038378	9.70E-05	-0.144315167	0.058323244	-0.222613	-0.056289	1.078424056
3	1	1	1	14	-5.987357056	1.104622048	-8.803594	-5.166859	-3.550518278	1.17216024	-4.347579	-0.536162	-23.28166856	34.79201949	-79.106743	8.428516	26.26146733	35.41899044	-5.034199	86.947128	-493.9014456	728.699332	-1623.609497	896.568604	574.8016277	659.3983952	-382.747192	1690.464722	0.008878667	0.015973463	-0.000417	0.06741	-0.004712778	0.003465376	-0.012237	0.000527	-0.009171611	0.021802982	-0.087798	0.0007	-0.008603278	0.019604858	-0.073173	9.70E-05	-0.143477389	0.059752851	-0.222613	-0.041209	1.055341
3	1	1	1	15	-6.198865444	1.35888022	-9.395136	-5.166859	-3.311533278	1.450487681	-4.347579	0.162193	-27.13447783	35.29035807	-79.106743	8.428516	30.94625094	36.76600059	-5.034199	86.947128	-412.1586851	872.0905488	-1623.609497	1608.686768	543.3006206	707.1582981	-702.850342	1690.464722	0.014529611	0.0284694	-0.000417	0.108971	-0.006107111	0.005615362	-0.024571	1.60E-05	-0.015982278	0.034181518	-0.121923	0.0007	-0.015126944	0.032103058	-0.117358	9.70E-05	-0.139973611	0.066164804	-0.222613	-0.001377	1.037705667
3	1	1	1	16	-6.439598333	1.598034606	-9.872993	-5.166859	-3.034747389	1.725252605	-4.347579	0.806638	-30.15097989	34.57120128	-79.106743	8.428516	35.31647761	36.96217726	-5.034199	86.947128	-296.6444986	1065.196617	-1623.609497	2214.55542	506.0889927	757.5247396	-746.375427	1690.464722	0.021928778	0.040831607	-0.000417	0.139498	-0.008099111	0.008782255	-0.03584	-6.90E-05	-0.022497833	0.041259476	-0.121923	0.000664	-0.023036333	0.043610805	-0.142286	9.70E-05	-0.133863722	0.076835553	-0.222613	0.036006	1.025255222
3	1	1	1	17	-6.701381778	1.804521194	-10.193905	-5.166859	-2.722925278	1.986485538	-4.347579	1.395964	-32.07855278	33.29560958	-79.106743	8.428516	39.38106744	36.28037358	-4.908714	86.947128	-155.8315337	1269.927855	-1623.609497	2644.316406	473.8259028	792.6332895	-746.375427	1690.464722	0.030867	0.052809994	-0.000417	0.166102	-0.010688778	0.012555433	-0.047382	-6.90E-05	-0.026915611	0.042859775	-0.121923	0.000557	-0.032122833	0.054249501	-0.163464	9.70E-05	-0.125228	0.090149779	-0.222613	0.06975	1.0173825
3	1	1	1	18	-6.974240889	1.963054988	-10.327237	-5.166859	-2.378396222	2.227492669	-4.347579	1.942112	-32.748172	32.55079795	-79.106743	8.428516	43.21357594	34.94567554	-4.219522	86.947128	-0.905046278	1454.409964	-1623.609497	2847.889648	451.5041445	810.754726	-746.375427	1690.464722	0.040508333	0.062563261	-0.000417	0.177574	-1.38E-02	0.016640493	-0.058498	-6.90E-05	-0.027597889	0.042492897	-0.121923	0.000398	-0.042314056	0.064165077	-0.183345	8.90E-05	-0.114173722	0.104456662	-0.222613	0.098725	1.013170167
3	1	1	1	19	-7.247184667	2.062266827	-10.327237	-5.166859	-2.002699	2.444310989	-4.347579	2.463905	-32.09363667	33.53117825	-79.106743	20.210152	46.90613644	33.10174154	-2.936039	86.947128	155.2764791	1596.194062	-1623.609497	2847.889648	438.4031008	818.3246485	-746.375427	1690.464722	0.050027556	0.069179403	-0.000417	0.177574	-0.017531722	0.020899946	-0.069365	-6.90E-05	-0.024192444	0.047077451	-0.121923	0.061696	-0.0536405	0.073547893	-0.203787	6.40E-05	-0.100863111	0.118309799	-0.222613	0.12176	1.011452889
3	1	2	1	1	-5.552348278	0.14164864	-5.814156	-5.324563	-3.580033167	0.085279245	-3.689156	-3.451303	3.499746389	1.364388327	1.50075	5.512676	0.527212667	4.024411785	-4.796762	6.50598	20.13502133	74.84018963	-94.058418	133.226395	-8.950089	160.4335056	-265.217682	175.813873	0.007066	0.001985601	0.002525	0.008635	-0.002815389	0.001070415	-0.004905	-0.001572	0.000432278	0.000225691	0.000194	0.00079	-1.52E-05	0.000131486	-0.000207	0.000161	-0.083218111	0.014673304	-0.117391	-0.070632	1.487252333
3	1	2	1	2	-5.522473333	0.139879952	-5.782047	-5.276407	-3.575948222	0.08141835	-3.676072	-3.451303	3.642110889	1.469884933	1.50075	5.844011	0.419814611	3.913212856	-4.796762	6.50598	13.38796628	69.31541962	-94.058418	103.302383	-16.62254233	155.2302405	-265.217682	175.813873	0.006681	0.002326759	0.001604	0.008635	-0.0029485	0.001167171	-0.004905	-0.001572	4.14E-04	0.000234457	0.000154	0.00079	-1.26E-05	0.000128924	-0.000207	0.000161	-0.085936722	0.017445981	-0.124514	-0.070632	1.45E+00
3	1	2	1	3	-5.491646444	0.140451619	-5.743237	-5.227163	-3.573036278	0.079949326	-3.676072	-3.451303	3.722879167	1.543645681	1.50075	5.844011	0.250170222	3.703298186	-4.796762	6.50598	5.067253222	67.80615375	-94.058418	103.302383	-23.0514995	153.7731857	-265.217682	175.813873	0.006250889	0.002660933	0.000765	0.008635	-0.003058111	0.001230221	-0.004905	-0.001572	0.000382389	0.000240446	7.20E-05	0.00079	-7.06E-06	0.000122689	-0.000207	0.000161	-0.089108056	0.020079061	-0.130777	-0.070632	1.408369778
3	1	2	1	4	-5.460425333	0.143660411	-5.700728	-5.181257	-3.571778722	0.079945553	-3.676072	-3.451303	3.726565111	1.546645233	1.50075	5.844011	0.035622944	3.420633152	-4.796762	5.814185	-5.862140556	75.08934384	-143.728638	103.302383	-26.02791706	154.430322	-265.217682	175.813873	0.005782278	0.002963701	8.30E-05	0.008635	-0.003145278	0.001263004	-0.004905	-0.001572	0.000341611	0.000238281	7.00E-06	0.00079	6.67E-07	0.000113386	-0.000188	0.000161	-0.092620944	0.022339693	-0.135371	-0.070632	1.369642056
3	1	2	1	5	-5.429537056	0.148638979	-5.657595	-5.144739	-3.572442611	0.079633446	-3.676072	-3.451303	3.625176778	1.507976303	1.50075	5.844011	-0.183628389	3.143730765	-4.796762	4.273853	-21.20122983	96.90824246	-267.115417	103.302383	-22.23863539	152.4511525	-265.217682	175.813873	0.005286778	0.003207856	-0.000361	0.008635	-0.003215556	0.001272225	-0.004905	-0.001572	0.000296611	0.00022472	-2.00E-05	0.000784	8.72E-06	0.000103952	-0.000137	0.000161	-0.096312944	0.023998102	-0.137524	-0.070632	1.331323778
3	1	2	1	6	-5.400005722	0.153392612	-5.616913	-5.126031	-3.574839222	0.07753377	-3.676072	-3.451303	3.373211222	1.633327429	0.493526	5.844011	-0.335021	2.977674748	-4.796762	3.387909	-43.32399361	136.9280306	-431.120667	103.302383	-7.766818778	144.7251948	-265.217682	175.813873	0.004782167	0.003365538	-0.000477	0.008635	-0.003278833	0.001264052	-0.004905	-0.001572	0.000252833	0.00019953	-2.00E-05	0.000723	1.47E-05	9.80E-05	-0.000111	0.000161	-0.099976111	0.024864281	-0.137524	-0.07091	1.293406444
3	1	2	1	7	-5.373316833	0.155214518	-5.581095	-5.126031	-3.578026278	0.073591696	-3.676072	-3.451303	2.903110222	2.331168937	-3.871822	5.844011	-0.313075389	2.998409107	-4.796762	3.387909	-74.95508144	195.8644801	-636.631958	103.302383	20.97554167	141.9350267	-259.772583	252.144806	0.004292889	0.003412319	-0.000477	0.008615	-0.003348889	0.001239079	-0.004905	-0.001572	0.000213333	0.000169022	-2.00E-05	0.000619	1.56E-05	9.73E-05	-0.000111	0.000161	-0.103369222	0.024831798	-0.137524	-0.071797	1.255915556
3	1	2	1	8	-5.351620556	0.151717761	-5.551785	-5.126031	-3.580057167	0.070320547	-3.676072	-3.461919	2.123959889	3.834600968	-10.117006	5.844011	0.014571333	3.322411404	-4.796762	5.7512	-118.6429002	272.0971498	-875.589722	103.302383	66.86301317	175.4028601	-213.071259	566.201904	0.003849167	0.003335667	-0.000477	0.008507	-0.003442444	0.00119192	-0.004905	-0.001572	0.000172889	0.000152538	-0.000109	0.000489	8.61E-06	0.000101718	-0.000111	0.000161	-0.106236611	0.023935381	-0.137524	-0.073094	1.218914944
3	1	2	1	9	-5.3379175	0.143491419	-5.529375	-5.126031	-3.577783444	0.074878998	-3.676072	-3.420992	0.9257285	6.16953104	-18.464985	5.844011	0.801308111	4.302946597	-4.796762	11.976442	-175.9394594	360.7576065	-1125.396484	103.302383	131.8667381	261.3245922	-143.153564	956.995789	0.003485222	0.003149771	-0.000477	0.008293	-0.003576111	0.00112027	-0.004905	-0.001572	0.000111167	0.000224775	-0.000622	0.000364	-1.17E-05	0.00012046	-0.000281	0.000161	-0.108325333	0.022468568	-0.137524	-0.074696	1.182524944
3	1	2	1	10	-5.336191778	0.141222227	-5.512784	-5.126031	-3.566702056	0.099653174	-3.676072	-3.288252	-0.8083645	9.327208945	-28.873615	5.844011	2.212350278	6.396158498	-4.796762	21.70113	-246.1106224	452.1741686	-1342.67688	103.302383	215.9530146	382.8682165	-83.460045	1370.399414	0.003235111	0.002915584	-0.000477	0.007972	-0.003762111	0.00104324	-0.00492	-0.001598	-1.39E-05	0.000515061	-0.001888	0.00028	-5.57E-05	0.000190154	-0.000662	0.000161	-0.109395611	0.021195177	-0.137524	-0.076674	1.146943944
3	1	2	1	11	-5.351390278	0.172584031	-5.786357	-5.126031	-3.540911	0.155759415	-3.676072	-3.059307	-3.176115333	13.22679649	-40.842934	5.844011	4.400525056	9.780877632	-4.796762	34.816433	-324.5670331	531.7292553	-1462.573975	103.302383	314.8031673	513.2856439	-83.460045	1713.354736	0.003126056	0.002760573	-0.000477	0.007559	-0.004002	0.001012335	-0.005916	-0.001829	-0.000264444	0.001115661	-0.00424	0.00028	-0.000141278	0.000360155	-0.001385	0.000161	-0.1092255	0.021483573	-0.137524	-0.073612	1.112472056
3	1	2	1	12	-5.389127056	0.259375215	-6.179027	-5.126031	-3.49336	0.250292327	-3.676072	-2.707978	-6.217815167	17.64534454	-53.249847	5.844011	7.459069722	14.29965072	-4.419079	50.257042	-402.3669366	583.7220756	-1462.573975	103.302383	417.5851887	622.1560709	-83.460045	1859.174438	0.003171333	0.00284301	-0.000477	0.008374	-0.0042825	0.001072522	-0.006878	-0.002252	-0.000705056	0.002072125	-0.007718	0.00028	-0.00029	0.000657755	-0.002516	0.000147	-0.107621167	0.024694086	-0.137524	-0.050347	1.0795325
3	1	2	1	13	-5.4550205	0.398992924	-6.673854	-5.126031	-3.416593167	0.388354573	-3.676072	-2.221689	-9.882231056	22.20364227	-64.437622	5.844011	11.36027817	19.50127615	-3.531389	65.802673	-468.3618732	600.1946006	-1462.573975	103.302383	507.1686763	683.1663382	-83.460045	1859.174438	0.003366778	0.003221951	-0.000477	0.010581	-0.004571667	0.00118829	-0.007457	-0.002805	-0.001372722	0.003323637	-0.011824	0.00028	-0.000514722	0.001064745	-0.003898	0.000117	-0.104441944	0.030995889	-0.137524	-0.025291	1.048668611
3	1	2	1	14	-5.553830833	0.58223132	-7.252987	-5.126031	-3.304022	0.571181049	-3.676072	-1.611266	-14.0238465	26.44120608	-72.730927	5.844011	15.91188094	24.69152113	-2.276402	78.397461	-512.8283607	589.0169423	-1462.573975	103.302383	564.92744	693.150077	-83.460045	1859.174438	0.0055025	0.010327181	-0.000477	0.044942	-0.005147278	0.002285274	-0.013166	-0.003412	-0.004538611	0.013449929	-0.056784	0.00028	-0.003583667	0.012905802	-0.055124	7.10E-05	-0.0996285	0.039493018	-0.137524	4.60E-05	1.020493722
3	1	2	1	15	-5.688751222	0.799452695	-7.886036	-5.126031	-3.151395111	0.793563087	-3.676072	-0.915065	-18.42937056	29.92604058	-76.93145	5.844011	20.7757355	29.12319839	-0.823417	85.27298	-528.950492	575.7007629	-1462.573975	103.302383	579.5672978	686.9047529	-83.460045	1859.174438	0.0071075	0.01241938	-0.000477	0.044942	-0.005508722	0.002499167	-0.013166	-0.003523	-0.007136	0.016616642	-0.056784	0.00028	-0.005878944	0.015608501	-0.055124	1.70E-05	-0.093206889	0.049125267	-0.137524	0.024147	0.995605111
3	1	2	1	16	-5.860986944	1.039481447	-8.535178	-5.126031	-2.957759722	1.043906942	-3.676072	-0.19005	-22.83968822	32.31663337	-76.93145	5.844011	25.57133594	32.29199576	0.65383	85.497391	-511.9318814	599.3618865	-1462.573975	404.195709	553.7394001	711.2865983	-289.088287	1859.174438	0.010158944	0.017582853	-0.000477	0.06007	-0.006128278	0.003340844	-0.015141	-0.003523	-0.011586	0.023724699	-0.07984	0.00028	-0.009565111	0.021028133	-0.066334	-3.00E-05	-0.085255833	0.059050272	-0.137524	0.046093	0.974499056
3	1	2	1	17	-6.069412611	1.288939534	-9.157026	-5.126031	-2.725206167	1.307462384	-3.66459	0.509892	-26.96156878	33.40533613	-76.93145	5.844011	30.0047255	34.09732523	1.548786	85.497391	-459.204472	691.3564636	-1462.573975	1052.395752	501.4985867	773.1436334	-772.562256	1859.174438	0.015289778	0.0268283	-0.000477	0.096692	-0.007353167	0.0058188	-0.026515	-0.003523	-0.018182167	0.034355237	-0.118451	0.000272	-0.015803722	0.031888394	-0.112332	-3.00E-05	-0.075861333	0.068678224	-0.137524	0.065807	0.957504111
3	1	2	1	18	-6.310346333	1.532489491	-9.705092	-5.126031	-2.457680944	1.570200561	-3.643193	1.150864	-30.49309628	33.20418381	-76.93145	5.844011	33.92964567	34.7408613	1.548786	85.497391	-371.9725499	846.4911842	-1462.573975	1660.995483	439.6164294	845.2461048	-976.841553	1859.174438	0.022115111	0.037245412	-0.000477	0.12631	-0.009296667	0.009553318	-0.039765	-0.003523	-0.025396444	0.042838967	-0.129585	0.000228	-0.023484944	0.042698471	-0.138344	-3.00E-05	-0.065092056	0.077603163	-0.137524	0.083694	0.944727556
3	1	2	1	19	-6.577630833	1.753993932	-10.135684	-5.126031	-2.159712	1.820884065	-3.615627	1.720248	-33.16111144	32.05023833	-76.93145	5.844011	37.33166594	34.52507502	1.548786	85.497391	-255.5628667	1032.907191	-1462.573975	2155.133057	381.7163551	904.5861481	-976.841553	1859.174438	0.030576833	0.048218254	-0.000477	0.154836	-0.012118222	0.014433523	-0.055693	-0.003523	-0.031805333	0.04718832	-0.129585	0.000154	-0.032023722	0.052084832	-0.153805	-3.00E-05	-0.053007444	0.085513465	-0.137524	0.100132	0.936012444
3	1	2	1	20	-6.8630315	1.938098949	-10.413619	-5.126031	-1.835486444	2.051388355	-3.586727	2.220433	-34.75247756	30.68153232	-76.93145	5.709	40.29158494	33.71823455	1.548786	85.497391	-118.3813948	1217.907355	-1462.573975	2481.045898	337.2825682	942.2954167	-976.841553	1859.174438	0.039952833	0.057724444	-0.000477	0.170372	-0.015848111	0.020032957	-0.071986	-0.003523	-0.035595833	0.047210422	-0.129585	7.20E-05	-0.041019833	0.059679259	-0.162041	-3.00E-05	-0.039690722	0.092130836	-0.137524	0.115187	0.930913778
3	1	2	1	21	-7.156838778	2.071770156	-10.515694	-5.126031	-1.488185611	2.25640143	-3.561316	2.664688	-35.13413483	30.18736088	-76.93145	4.94545	42.95304206	32.49155529	1.548786	85.497391	29.39873583	1377.16181	-1462.573975	2606.128662	311.4433284	959.6020593	-976.841553	1859.174438	0.049652556	0.064966863	-0.000477	0.17536	-0.020368611	0.025726722	-0.08601	-0.003523	-0.035809944	0.047047602	-0.129585	1.20E-05	-0.050234611	0.065509079	-0.165961	-3.00E-05	-0.025283889	0.097186421	-0.137524	0.128546	0.928712389
3	1	3	1	1	-5.660445833	0.185631793	-5.908804	-5.317408	-3.872303333	0.080229045	-4.043576	-3.773633	4.136769111	1.477014499	1.026192	6.459332	-1.341576722	2.82080245	-4.848533	3.025603	37.50209817	36.88131423	-23.646355	97.79892	-15.13767261	110.6555921	-207.084564	142.249771	0.006744778	0.003600049	-0.001019	0.009714	0.000245167	0.001196069	-0.002796	0.001124	0.000384944	0.000234388	-0.000112	0.000642	9.28E-06	3.89E-05	-5.40E-05	5.50E-05	-0.051737167	0.018905514	-0.092259	-0.034293	1.686233
3	1	3	1	2	-5.624636389	0.196742009	-5.896765	-5.264234	-3.883982611	0.09291123	-4.072038	-3.773633	4.415580556	1.320703034	1.85729	6.459332	-1.465246833	2.862950144	-4.848533	3.025603	27.22530372	44.14792609	-87.18338	96.623039	-15.59777278	110.5356766	-207.084564	142.249771	0.006110833	0.004084864	-0.002053	0.009714	1.67E-06	0.001447127	-0.003355	0.001124	0.000370889	0.000262223	-0.000213	0.000642	1.14E-05	3.94E-05	-5.40E-05	5.50E-05	-0.0554595	0.021663727	-0.101295	-0.035203	1.637090944
3	1	3	1	3	-5.586852833	0.206471661	-5.877849	-5.216661	-3.896724111	0.105903834	-4.100762	-3.773633	4.590524167	1.160768892	2.636576	6.459332	-1.601539611	2.890626433	-4.848533	3.025603	11.94028861	62.51500059	-178.507233	85.691643	-16.870165	109.6119574	-207.084564	142.249771	0.005428222	0.004493502	-0.002799	0.009714	-0.000267278	0.001680856	-0.003837	0.001124	0.000346389	0.000297549	-0.000243	0.000642	1.38E-05	3.98E-05	-5.40E-05	5.50E-05	-0.059653389	0.024617314	-0.110693	-0.035457	1.587183
3	1	3	1	4	-5.548127667	0.213917134	-5.852822	-5.180796	-3.910674944	0.118786153	-4.127234	-3.773633	4.614585333	1.121715516	3.069677	6.459332	-1.746416278	2.872359982	-4.848533	3.025603	-9.942626889	95.44622497	-308.200836	65.938568	-15.244007	111.9743661	-207.084564	150.59166	0.004718111	0.004794352	-0.003176	0.009714	-0.000556056	0.001899859	-0.004293	0.001124	0.000317389	0.000321543	-0.000243	0.000642	1.64E-05	3.95E-05	-5.40E-05	5.50E-05	-0.064338333	0.027587763	-0.119791	-0.035457	1.536436556
3	1	3	1	5	-5.509943111	0.217641015	-5.823091	-5.1655	-3.925831056	0.130381134	-4.144674	-3.773633	4.424813722	1.56224501	-0.130405	6.459332	-1.855606444	2.791451173	-4.848533	3.025603	-40.55118639	145.104843	-485.015503	58.982849	-4.6625615	134.4721099	-207.084564	332.71579	0.004007444	0.004958956	-0.003176	0.009714	-0.000866	0.002111501	-0.004794	0.001124	0.000290667	0.000326739	-0.000243	0.000642	1.88E-05	3.79E-05	-5.40E-05	5.50E-05	-0.069465722	0.030343257	-0.12775	-0.035516	1.484814167
3	1	3	1	6	-5.474380833	0.215752452	-5.790563	-5.1655	-3.941601722	0.138449424	-4.144674	-3.773633	3.938732278	2.720855264	-5.013914	6.459332	-1.824125611	2.844292066	-4.848533	3.025603	-82.26213533	212.9057033	-711.611938	58.982849	22.59836206	195.3931377	-207.084564	602.420715	0.003329944	0.004966501	-0.003176	0.009649	-0.001204944	0.002324752	-0.005404	0.001124	0.00027	0.000318762	-0.000243	0.000642	1.84E-05	3.87E-05	-5.40E-05	5.50E-05	-0.074911778	0.032604424	-0.133545	-0.035942	1.432331833
3	1	3	1	7	-5.444297611	0.206631401	-5.757448	-5.1655	-3.956233167	0.140180347	-4.144674	-3.773633	3.053778167	4.636803371	-11.990604	6.459332	-1.478967	3.712034666	-4.848533	9.238458	-137.2180942	298.0605053	-978.224365	58.982849	73.67143872	293.735801	-207.084564	952.546448	0.002725222	0.004812112	-0.003176	0.009502	-0.001585167	0.002546245	-0.006157	0.001124	0.000248889	0.000305473	-0.000243	0.000642	8.72E-06	6.83E-05	-0.000228	5.50E-05	-0.080470111	0.034065562	-0.135992	-0.037061	1.379086222
3	1	3	1	8	-5.423484556	0.191551099	-5.725253	-5.1655	-3.966251167	0.135189664	-4.144674	-3.773633	1.651764056	7.369796383	-21.317654	6.459332	-0.596268278	5.998759702	-4.848533	18.786293	-206.3566139	395.0808453	-1253.349365	58.982849	152.6374818	418.9404791	-207.084564	1357.452637	0.002235056	0.004521822	-0.003176	0.009254	-0.002019167	0.002777213	-0.007046	0.001124	0.000199333	0.000310264	-0.00025	0.00062	-2.29E-05	0.000162833	-0.000618	5.50E-05	-0.085849556	0.034450657	-0.135992	-0.039085	1.325290944
3	1	3	1	9	-5.416768222	0.182241018	-5.694265	-5.1655	-3.966170944	0.135304237	-4.144674	-3.773633	-0.385498778	10.94499182	-32.879761	6.459332	1.064991056	9.729031799	-4.848533	31.862669	-287.6962504	491.8416426	-1477.3125	58.982849	259.0754573	558.2047396	-207.084564	1767.536377	0.001900778	0.004182061	-0.003176	0.008865	-0.002513889	0.003010009	-0.008005	0.001124	6.29E-05	0.000556618	-0.001836	0.000589	-9.75E-05	0.000357548	-0.001373	5.50E-05	-0.0906965	0.033611345	-0.135992	-0.042046	1.271317222
3	1	3	1	10	-5.429909556	0.209863452	-5.930809	-5.1655	-3.948501333	0.176441192	-4.144674	-3.45558	-3.1431735	15.25871439	-45.939529	6.459332	3.721656056	14.76809609	-4.848533	48.245232	-374.5918261	570.4106856	-1566.75708	58.982849	386.5900066	693.1457067	-207.084564	2095.793945	0.001757111	0.003967668	-0.003176	0.008306	-0.003065944	0.003223905	-0.008899	0.001124	-0.000246722	0.001300132	-0.004984	0.00056	-0.000243333	0.000694102	-0.002629	5.50E-05	-0.094634889	0.031672826	-0.135992	-0.045891	1.217730167
3	1	3	1	11	-5.469154444	0.301972968	-6.370018	-5.1655	-3.904143389	0.287436081	-4.144674	-2.978974	-6.628695889	20.01626018	-58.992378	6.459332	7.508158111	20.86601276	-4.848533	66.792572	-455.5784357	613.6396707	-1566.75708	58.982849	520.7810381	797.4190306	-172.297379	2208.354004	0.001822056	0.004088885	-0.003176	0.009475	-0.003654944	0.003378173	-0.009478	0.001099	-0.000815389	0.00255729	-0.009676	0.000533	-0.000487611	0.001191055	-0.004375	5.50E-05	-0.097309611	0.029254937	-0.135992	-0.050436	1.1652925
3	1	3	1	12	-5.540387778	0.455038372	-6.914015	-5.1655	-3.823365389	0.467446061	-4.144674	-2.342371	-10.73614744	24.74428051	-69.979851	6.459332	12.40134028	27.51748252	-4.848533	85.051132	-517.1550882	617.4289278	-1566.75708	58.982849	639.1410311	845.1770628	-108.135513	2208.354004	0.00209	0.004612298	-0.003176	0.012394	-0.004238056	0.003414982	-0.009478	0.000908	-0.001680944	0.004189698	-0.015047	0.000497	-0.000837722	0.001797874	-0.00626	5.50E-05	-0.098441111	0.027687215	-0.135992	-0.055336	1.114923778
3	1	3	1	13	-5.648090222	0.654926932	-7.536349	-5.1655	-3.697454389	0.708994855	-4.144674	-1.561455	-15.24794739	28.9000343	-76.931221	6.459332	18.16050889	33.93122564	-4.848533	99.428947	-547.7534298	601.3901271	-1566.75708	58.982849	717.2464871	836.978617	-36.746693	2208.354004	0.004149778	0.010843622	-0.003176	0.043738	-0.004931167	0.003571576	-0.011568	0.000533	-0.004958611	0.013993297	-0.058501	0.000449	-0.004691667	0.016227232	-0.069319	5.50E-05	-0.097878444	0.028699157	-0.135992	-0.045208	1.067619333
3	1	3	1	14	-5.794520222	0.887529333	-8.196202	-5.1655	-3.520690222	1.000818639	-4.144674	-0.685221	-19.86537133	31.99922586	-78.415688	6.459332	24.35544867	39.24964357	-4.848533	106.680511	-539.0542924	611.6495024	-1566.75708	210.451813	741.4439352	820.0223436	7.714462	2208.354004	0.005478722	0.012385768	-0.003176	0.043738	-0.005283333	0.003303568	-0.011568	-1.60E-05	-0.007222611	0.016191013	-0.058501	0.000381	-0.007402722	0.01919294	-0.069319	5.30E-05	-0.095604889	0.033130841	-0.135992	-0.019367	1.024337222
3	1	3	1	15	-5.979179722	1.13750209	-8.843277	-5.1655	-3.291530222	1.326191373	-4.144674	0.216554	-24.23218567	33.69865528	-78.415688	6.459332	30.51790811	42.9300755	-4.497185	106.680511	-485.5469716	702.433681	-1566.75708	1022.114624	717.4543023	848.2055276	-411.940155	2208.354004	0.008918167	0.018923539	-0.003176	0.066257	-0.006228278	0.004055351	-0.017025	-0.000688	-0.011959389	0.024284677	-0.084881	0.000287	-0.013143611	0.029512183	-0.103283	4.90E-05	-0.091677611	0.040338889	-0.135992	0.005381	0.985888444
3	1	3	1	16	-6.198389944	1.387236659	-9.41993	-5.1655	-3.012058389	1.666216727	-4.144674	1.082708	-27.95782089	33.90344233	-78.415688	6.459332	36.31302072	44.91977284	-4.014874	106.680511	-386.0860837	886.4713355	-1566.75708	1847.680664	664.74334	918.6761395	-898.777771	2208.354004	0.014622667	0.0295354	-0.003176	0.10568	-0.008105667	0.007606727	-0.034481	-0.001421	-0.018271056	0.033810209	-0.113323	0.000255	-0.022787833	0.047704652	-0.173547	4.30E-05	-0.086143889	0.049233925	-0.135992	0.028884	0.952849278
3	1	3	1	17	-6.445143333	1.617444432	-9.866284	-5.1655	-2.686313222	2.004069794	-4.144674	1.880134	-30.66695372	32.95391282	-78.415688	6.459332	41.59696411	45.48732744	-3.617792	106.680511	-246.3137698	1124.820811	-1566.75708	2561.376465	603.5944613	995.2474641	-1047.91626	2208.354004	0.021946611	0.040445912	-0.003176	0.13343	-0.010931889	0.0127134	-0.052293	-0.00214	-0.023809389	0.038458085	-0.113323	0.000255	-0.034677056	0.065155835	-0.213963	4.00E-05	-0.078992944	0.059029014	-0.135992	0.051818	0.925493333
3	1	3	1	18	-6.709505778	1.809216966	-10.130414	-5.1655	-2.318775722	2.326779363	-4.144674	2.600976	-32.06305028	31.80161438	-78.415688	6.459332	46.37292872	44.97088731	-3.440323	106.680511	-78.76816767	1365.576244	-1566.75708	3035.258057	547.7148048	1055.49478	-1047.91626	2208.354004	0.030593278	0.050833012	-0.003176	0.15587	-0.014735	0.018739518	-0.070596	-0.002796	-0.026659167	0.038488572	-0.113323	0.000255	-0.048212667	0.080919861	-0.243602	4.00E-05	-0.070160833	0.069237157	-0.135992	0.074919	0.903743333
3	1	3	1	19	-6.979527444	1.946705008	-10.177798	-5.1655	-1.913431111	2.625042892	-4.144674	3.252627	-31.97975639	31.9102242	-78.415688	7.958622	50.7255445	43.63773109	-3.431168	106.680511	99.22360572	1567.110233	-1566.75708	3180.205566	502.8870447	1095.979922	-1047.91626	2208.354004	0.0393925	0.058211826	-0.003176	0.157367	-0.019323611	0.024782129	-0.085391	-0.003355	-0.025474389	0.039664115	-0.113323	0.021214	-0.062748833	0.094160245	-0.261613	4.00E-05	-0.059573944	0.07947225	-0.135992	0.098305	0.887153444
3	1	3	1	20	-7.242501667	2.01971147	-10.177798	-5.1655	-1.47335	2.892274299	-4.144674	3.849422	-30.40932339	34.48348026	-78.415688	34.312592	54.75437983	41.64579983	-3.311749	106.680511	269.1082917	1705.364479	-1566.75708	3180.205566	467.4671847	1122.896023	-1047.91626	2208.354004	0.046985278	0.061318242	-0.003176	0.157367	-0.024252	0.02974388	-0.092066	-0.003837	-0.021031167	0.04654343	-0.113323	0.079765	-0.077740722	0.104491216	-0.269815	4.00E-05	-0.0472145	0.089294353	-0.135992	0.121175	0.874937167
3	1	4	1	1	-5.645593944	0.181039966	-5.882762	-5.329191	-3.863268333	0.144093856	-4.04855	-3.660035	3.852411944	1.403838549	0.481138	5.78536	-0.349891944	6.32432745	-9.747534	7.410693	36.50560383	41.77696067	-27.148247	94.884109	-42.12169478	213.7366029	-386.068146	206.319809	0.006568056	0.001723912	0.002123	0.007963	-0.000700611	0.000779627	-0.001779	0.000809	0.000431556	0.00018748	3.10E-05	0.000675	-5.00E-06	0.000124793	-0.000183	1.75E-04	-0.005959278	0.03951109	-0.0832	0.031933	1.590855889
3	1	4	1	2	-5.612174222	0.18998581	-5.875341	-5.281207	-3.867653556	0.150688939	-4.11428	-3.660035	4.123109222	1.16498735	1.287632	5.78536	-0.684420222	6.514937625	-9.747534	7.410693	25.30250556	51.18105152	-106.77166	94.42234	-37.45460428	218.6949982	-386.068146	219.165222	0.006236833	0.002148393	0.001078	0.007963	-0.000825	0.000699053	-0.001779	0.000641	0.000435278	0.000179557	9.80E-05	0.000675	-1.06E-06	0.000126341	-0.000183	1.75E-04	-0.012494056	0.043884874	-0.094398	0.031933	1.545228889
3	1	4	1	3	-5.576875444	0.197106228	-5.861301	-5.239963	-3.874675333	0.161664993	-4.164925	-3.660035	4.274120389	0.927858631	2.054844	5.78536	-0.974135333	6.582154436	-9.747534	7.410693	6.9298745	77.49991187	-236.285019	88.180733	-30.50422583	227.5660338	-386.068146	297.542389	0.005852278	0.002563615	0.000181	0.007963	-0.000974333	0.000653056	-0.002047	0.000293	0.000427611	0.000194757	1.20E-05	0.000675	2.28E-06	0.000126993	-0.000183	1.75E-04	-0.019835556	0.047785638	-0.105239	0.031933	1.499889222
3	1	4	1	4	-5.540938889	0.201125983	-5.841094	-5.214443	-3.883889167	0.175177048	-4.195474	-3.660035	4.238607167	1.024950021	1.415606	5.78536	-1.192824	6.545883925	-9.747534	7.410693	-20.40166889	121.4487225	-403.787048	79.17881	-18.65982906	245.063455	-386.068146	411.72467	0.005425778	0.002937692	-0.000478	0.007963	-0.001146056	0.000704566	-0.002798	-0.000181	0.000412111	0.000218006	-1.20E-05	0.000675	5.06E-06	0.000126908	-0.000183	1.75E-04	-0.027893222	0.051032192	-0.115185	0.031933	1.454802667
3	1	4	1	5	-5.506232	0.200183429	-5.815346	-5.214443	-3.894555778	0.188435495	-4.19865	-3.660035	3.934092611	1.916994233	-2.723951	5.78536	-1.285132556	6.484976594	-9.747534	7.410693	-58.351612	180.7501468	-603.920166	67.943573	2.808809889	280.3222976	-386.068146	592.75531	0.004973833	0.003236297	-0.000794	0.007963	-0.0013425	0.000888582	-0.003717	-0.000307	0.000393111	0.000235366	-1.20E-05	0.000675	6.56E-06	0.000126314	-1.83E-04	1.75E-04	-0.036503611	0.053417016	-0.123353	0.031933	1.409920167
3	1	4	1	6	-5.475370667	0.192393723	-5.784852	-5.214443	-3.905308056	0.198188079	-4.19865	-3.660035	3.266080278	3.535366453	-8.649731	5.78536	-1.146010556	6.66022209	-9.747534	7.855768	-108.0652232	252.7068558	-826.901428	64.27002	40.37117939	343.9421847	-386.068146	858.943726	0.004519389	0.00342815	-0.000794	0.007963	-0.001571444	0.001194323	-0.004831	-0.000307	0.000372	0.000244089	-1.20E-05	0.000675	3.33E-06	0.000129724	-1.83E-04	1.75E-04	-0.045419778	0.054700734	-0.128558	0.030482	1.365201389
3	1	4	1	7	-5.451797333	0.177675753	-5.750518	-5.214443	-3.913655944	0.201860522	-4.19865	-3.660035	2.1330055	5.840540438	-16.505642	5.78536	-0.612279611	7.638917712	-9.747534	16.306171	-169.8598869	333.5706351	-1057.401489	64.27002	99.96299489	438.9919211	-386.068146	1196.199951	0.00409	0.003492816	-0.000794	0.007963	-0.001845	0.00160071	-0.006131	-0.000307	0.0003415	0.00025283	-1.20E-05	0.000675	-1.32E-05	0.000163087	-4.33E-04	1.75E-04	-0.054310278	0.054643479	-0.129547	0.027103	1.320648389
3	1	4	1	8	-5.439820556	0.163016324	-5.71336	-5.214443	-3.915512667	0.201463118	-4.19865	-3.660035	0.435082167	8.845953113	-26.273088	5.78536	0.520039389	10.03342406	-9.747534	27.792435	-242.1561248	416.281392	-1261.779785	64.27002	184.4024671	556.6417669	-386.068146	1557.214233	0.003715556	0.003430254	-0.000794	0.007963	-0.002176722	0.002087807	-0.007554	-0.000307	0.000279444	0.000308963	-0.000488	0.000675	-5.92E-05	0.000282777	-9.98E-04	1.75E-04	-0.062772333	0.053065314	-0.129547	0.021722	1.276346944
3	1	4	1	9	-5.444545944	0.172375978	-5.798417	-5.214443	-3.904988556	0.212815103	-4.19865	-3.604513	-1.902929889	12.50105494	-37.535305	5.78536	2.461094944	14.01578505	-9.747534	42.259743	-319.677165	488.2173645	-1374.957886	64.27002	292.0229496	679.4303231	-386.068146	1872.764771	0.003425556	0.003270843	-0.000794	0.007963	-0.002577778	0.002629901	-0.008998	-0.000307	0.000145	0.000556947	-0.001752	0.000675	-0.000159722	0.000536971	-1.99E-03	1.75E-04	-0.070355611	0.049941643	-0.129547	0.014423	1.232507556
3	1	4	1	10	-5.471536056	0.236602232	-6.160525	-5.214443	-3.874494389	0.270183873	-4.19865	-3.186201	-4.892870556	16.60808237	-49.189053	5.78536	5.387088556	19.35370561	-9.747534	59.00518	-392.7082035	533.9671141	-1374.957886	64.27002	415.5164443	783.8253506	-386.068146	2049.331543	0.003245167	0.003090443	-0.000794	0.007896	-0.003050333	0.003182387	-0.010276	-0.000307	-0.000115833	0.001114475	-0.00402	0.000647	-0.0003445	0.000951712	-3.49E-03	1.75E-04	-0.076600389	0.045552013	-0.129547	0.005488	1.189493889
3	1	4	1	11	-5.526093778	0.35858351	-6.618234	-5.214443	-3.815203778	0.399563383	-4.19865	-2.621094	-8.448066556	20.79463108	-59.466217	5.78536	9.386369	25.58010154	-9.747534	76.415268	-449.4703322	546.1384482	-1374.957886	64.27002	540.0821249	842.9929228	-386.068146	2049.331543	0.003192111	0.003013133	-0.000794	0.00768	-0.003577667	0.003674544	-0.011082	-0.000307	-0.000549944	0.001983162	-0.007167	0.00059	-0.0006355	0.001513419	-5.36E-03	0.000175	-0.081096889	0.040709624	-0.129547	-0.004651	1.147830389
3	1	4	1	12	-5.612337167	0.525190374	-7.151628	-5.214443	-3.718054889	0.600996529	-4.19865	-1.912613	-12.38404267	24.59652034	-66.544334	5.78536	14.38845733	31.98860468	-9.747534	91.734978	-480.3865652	536.4909686	-1374.957886	64.27002	644.4302542	841.5833221	-386.068146	2049.331543	0.004952	0.009030742	-0.000794	0.039358	-0.005194056	0.007262815	-0.030399	-0.000307	-0.003113	0.010769971	-0.045545	0.000523	-0.003524611	0.012202901	-5.20E-02	0.000175	-0.083556667	0.03698622	-0.129547	-0.015525	1.108175167
3	1	4	1	13	-5.732494444	0.72355114	-7.727306	-5.214443	-3.575396111	0.863164048	-4.19865	-1.092177	-16.45450928	27.59262415	-69.193558	5.78536	20.12687328	37.71649395	-9.747534	101.759323	-479.5291103	537.2827422	-1374.957886	64.27002	709.3102133	801.5289981	-350.578888	2049.331543	0.006689111	0.012021285	-0.000794	0.039358	-0.0063505	0.008154067	-0.030399	-0.000307	-0.005722944	0.014782047	-0.046456	0.000465	-0.006098778	0.015771575	-5.20E-02	0.000175	-0.083860333	0.0364128	-0.129547	-0.020991	1.0712505
3	1	4	1	14	-5.886578944	0.940874357	-8.304854	-5.214443	-3.382606944	1.169861778	-4.19865	-0.216624	-20.3761945	29.470174	-69.193558	5.78536	26.21029428	42.05195895	-9.747534	104.764496	-442.6048308	592.4058095	-1374.957886	667.642822	728.7186622	778.2463719	-260.623169	2049.331543	0.008958167	0.015413312	-0.000794	0.047612	-0.007327778	0.008479468	-0.030399	-0.000307	-0.008818444	0.018719615	-0.055254	0.000427	-0.010016778	0.02175987	-7.04E-02	0.000175	-0.082042556	0.040065899	-0.129547	0.005987	1.037745444
3	1	4	1	15	-6.072097722	1.162823343	-8.837496	-5.214443	-3.138557833	1.502157048	-4.19865	0.653898	-23.83125639	30.06826041	-69.193558	5.78536	32.27218433	44.70648789	-9.747534	104.764496	-366.889765	728.3096299	-1374.957886	1396.13916	711.3578732	804.6519421	-573.117371	2049.331543	0.013013833	0.022561795	-0.000794	0.079095	-0.008682667	0.009225842	-0.030399	-0.000307	-0.013291333	0.024959415	-0.080085	0.000401	-0.017493889	0.036313246	-1.34E-01	0.000175	-0.078219444	0.047165881	-0.129547	0.030777	1.008219333
3	1	4	1	16	-6.283766611	1.373104741	-9.272624	-5.214443	-2.844737222	1.841957002	-4.19865	1.479023	-26.49102389	29.52416221	-69.193558	5.78536	38.06625883	45.77729118	-9.747534	104.764496	-254.2127639	927.5932082	-1374.957886	2086.526855	671.4750777	864.9843046	-860.233643	2049.331543	0.018967222	0.032393518	-0.000794	0.112428	-0.010847778	0.011449582	-0.039279	-0.00036	-0.018040056	0.029852759	-0.085076	0.000366	-0.027921556	0.053719061	-1.88E-01	0.000162	-0.072519556	0.056195142	-0.129547	0.053249	0.983022167
3	1	4	1	17	-6.513614833	1.55473432	-9.559869	-5.214443	-2.504120222	2.174159471	-4.19865	2.240773	-28.06813578	28.47717789	-69.193558	5.78536	43.46343567	45.53474253	-9.492989	104.764496	-112.3266284	1148.256143	-1374.957886	2618.220459	621.2957933	931.3975653	-927.958374	2049.331543	0.026289556	0.042272816	-0.000794	0.136101	-0.013997556	0.01548283	-0.057056	-0.000575	-0.021144222	0.03071872	-0.085076	0.000302	-0.040233278	0.06987102	-2.21E-01	0.000136	-0.065057778	0.065939154	-0.129547	0.073682	0.962233056
3	1	4	1	18	-6.751568889	1.692327202	-9.660803	-5.214443	-2.120346611	2.486953743	-4.19865	2.935718	-28.36313428	28.1332658	-69.193558	5.78536	48.42118878	44.27034078	-8.524389	104.764496	46.36095889	1350.327309	-1374.957886	2897.661133	569.617123	987.6918378	-927.958374	2049.331543	0.03413	0.050105717	-0.000794	0.144355	-0.018226778	0.021010935	-0.076701	-0.000937	-0.021138444	0.030723001	-0.085076	0.000406	-0.054074167	0.084539901	-0.249	0.000106	-0.055939444	0.075578929	-0.129547	0.092216	0.945616056
3	1	4	1	19	-6.986333722	1.774513741	-9.660803	-5.214443	-1.697100333	2.771496017	-4.19865	3.569883	-27.29545294	29.81959798	-69.193558	25.003624	52.95705444	42.22811318	-6.982527	104.764496	206.6552984	1505.002806	-1374.957886	2897.661133	521.3881276	1029.658214	-927.958374	2049.331543	0.041445944	0.054572212	-0.000794	0.144355	-0.023348722	0.026947059	-0.093132	-0.00143	-0.017928444	0.0356997	-0.085076	0.057986	-0.068761333	0.096667999	-0.264263	7.90E-05	-0.045282333	0.084506157	-0.129547	0.108628	0.932606056
3	1	5	1	1	-5.626022667	0.165446715	-5.838871	-5.305612	-4.023614056	0.053200227	-4.096163	-3.95499	3.766671833	1.661321448	0.860395	6.915579	0.069847111	2.14206859	-3.384819	3.29308	41.67032239	29.6297735	-10.447311	74.947357	-17.59729444	83.30512347	-109.948257	131.904602	0.007927889	0.002527618	0.001997	0.009972	-0.000281556	0.000827233	-0.0021	0.000841	0.000457667	0.000153291	8.70E-05	0.00059	-4.83E-06	4.05E-05	-7.00E-05	5.10E-05	-0.052568889	0.03815291	-0.137617	-0.018396	1.519634556
3	1	5	1	2	-5.593150222	0.178903673	-5.82957	-5.247167	-4.023644278	0.053230456	-4.096163	-3.95499	4.099815722	1.645415652	1.434174	6.915579	-0.057180667	2.272963006	-3.384819	3.29308	35.7580185	35.50034511	-45.035362	74.947357	-13.10176906	83.8817588	-109.948257	131.904602	0.007449333	0.003004898	0.000776	0.009972	-0.000467333	0.000929478	-0.002503	0.000774	0.000457667	0.000153291	8.70E-05	0.00059	-2.78E-06	4.22E-05	-7.00E-05	5.10E-05	-0.059539278	0.04460685	-0.154973	-0.018396	1.474582389
3	1	5	1	3	-5.557692389	0.192054871	-5.814968	-5.191329	-4.024567056	0.054464158	-4.100402	-3.95499	4.362638778	1.570717389	2.081337	6.915579	-0.148515667	2.351289984	-3.384819	3.29308	24.04365494	52.91623292	-137.602051	74.947357	-8.890152556	87.23255158	-109.948257	131.904602	0.006899778	0.003463091	-0.000318	0.009972	-0.000674222	0.001044286	-0.00295	0.000622	0.000444833	0.000183009	-3.20E-05	0.00059	-1.44E-06	4.31E-05	-7.00E-05	5.10E-05	-0.067639056	0.050900485	-0.171531	-0.018396	1.4300045
3	1	5	1	4	-5.520439556	0.203884646	-5.794881	-5.144417	-4.0261195	0.056870186	-4.120797	-3.95499	4.500543278	1.463986099	2.683296	6.915579	-0.205349889	2.378690975	-3.384819	3.29308	5.119323278	84.8911359	-265.690613	72.514915	-3.318691833	95.82959122	-109.948257	177.429199	0.006294556	0.003864696	-0.001146	0.009972	-0.000899667	0.001177521	-0.003436	0.000432	0.000421944	0.000220531	-8.50E-05	0.00059	-6.67E-07	4.35E-05	-7.00E-05	5.10E-05	-0.076740778	0.056615322	-0.185984	-0.018396	1.385961667
3	1	5	1	5	-5.482683278	0.212804572	-5.770246	-5.115268	-4.027989556	0.059787512	-4.129824	-3.95499	4.447960889	1.547700175	1.736813	6.915579	-0.203827222	2.378928526	-3.384819	3.29308	-22.4453935	132.4371787	-433.765991	72.514915	7.530594167	118.8417656	-109.948257	314.768616	0.005658056	0.004169498	-0.001569	0.009972	-0.001143611	0.001330335	-0.003959	0.000249	0.000394667	0.000246013	-8.50E-05	0.00059	-7.78E-07	4.35E-05	-7.00E-05	5.10E-05	-0.086595	0.061313766	-0.196908	-0.018396	1.342501111
3	1	5	1	6	-5.446306833	0.216685352	-5.742859	-5.115268	-4.029516611	0.061799271	-4.129824	-3.95499	4.126453444	2.271389975	-2.665815	6.915579	-0.07984	2.513460759	-3.384819	3.480835	-60.406782	196.3055273	-644.262329	72.514915	28.82375622	167.0112007	-109.948257	515.181519	0.005023556	0.004340077	-0.001569	0.009972	-0.001409333	0.001502368	-0.004534	0.000107	0.0003685	0.000254764	-8.50E-05	0.00059	-3.56E-06	4.67E-05	-7.70E-05	5.10E-05	-0.096845722	0.064578213	-0.202909	-0.018992	1.299660444
3	1	5	1	7	-5.413909	0.213307496	-5.714679	-5.115268	-4.029320167	0.061650462	-4.129824	-3.95499	3.441181222	3.842127935	-9.000893	6.915579	0.276568722	3.228507743	-3.384819	8.745975	-110.6342346	275.8951026	-890.903687	72.514915	66.043949	243.3430553	-109.948257	779.819885	0.004430833	0.004353028	-0.001569	0.009887	-0.0017045	0.001696329	-0.005206	1.00E-06	0.000342	0.000255835	-8.50E-05	0.00059	-1.32E-05	6.94E-05	-0.000224	5.10E-05	-0.107060444	0.066063666	-0.202909	-0.021343	1.257476056
3	1	5	1	8	-5.388953778	0.202027786	-5.687173	-5.115268	-4.024907111	0.062778928	-4.129824	-3.95499	2.282549556	6.258677858	-17.51421	6.915579	1.020892444	4.981405668	-3.384819	16.477833	-174.1560962	366.9080358	-1149.006836	72.514915	123.8568319	344.0379206	-109.948257	1098.379639	0.003923056	0.004209864	-0.001569	0.009711	-0.002039889	0.00192119	-0.006036	-6.40E-05	0.000296833	0.000280092	-0.000223	0.000572	-3.87E-05	0.00013898	-0.000524	5.10E-05	-0.116765167	0.065559767	-0.202909	-0.025377	1.216006611
3	1	5	1	9	-5.3758665	0.188767825	-5.660672	-5.115268	-4.012305333	0.082604887	-4.129824	-3.79718	0.538579611	9.506795871	-28.151007	6.915579	2.340849278	7.907387431	-3.384819	27.052303	-249.7608301	459.67425	-1371.33252	72.514915	204.151828	460.3472729	-109.948257	1436.879639	0.003541944	0.003958051	-0.001569	0.009442	-0.002428889	0.00218794	-0.007066	-9.80E-05	0.000188667	0.000475419	-0.001375	0.00057	-9.56E-05	0.000285209	-0.001094	5.10E-05	-0.125473333	0.063069715	-0.202909	-0.03094	1.175373111
3	1	5	1	10	-5.379977444	0.196002224	-5.734669	-5.115268	-3.985893	0.142271038	-4.129824	-3.521499	-1.880130889	13.49885765	-40.369751	6.915579	4.423422944	11.96808083	-3.384819	40.425827	-332.6105229	539.652953	-1492.384521	72.514915	303.6585792	576.8400812	-109.948257	1722.856079	0.003321167	0.003712827	-0.001569	0.009096	-0.002881056	0.002497072	-0.008237	-0.000122	-5.29E-05	0.001044947	-0.003799	0.00057	-0.000207444	0.000546352	-0.002075	5.10E-05	-0.132718667	0.058925935	-0.202909	-0.037842	1.135803778
3	1	5	1	11	-5.407202	0.257731221	-6.124431	-5.115268	-3.938581667	0.248235615	-4.129824	-3.123416	-5.004929	18.00594059	-53.024082	6.915579	7.401825611	16.98839222	-3.384819	55.766571	-413.8582294	591.6394783	-1492.384521	72.514915	411.9351163	670.9994943	-109.948257	1844.715698	0.003276167	0.00364297	-0.001569	0.008663	-0.003393278	0.002822286	-0.009342	-0.000172	-0.000504722	0.002048557	-0.00759	0.00057	-0.000400889	0.000950947	-3.52E-03	5.10E-05	-0.138094722	0.053966375	-0.202909	-0.045934	1.097663778
3	1	5	1	12	-5.463392889	0.383444131	-6.618403	-5.115268	-3.862529278	0.402643697	-4.129824	-2.592056	-8.777767889	22.6492338	-64.474525	6.915579	11.28900828	22.57326403	-3.384819	71.171089	-482.5824954	608.1211941	-1492.384521	72.514915	511.3503393	719.9104634	-97.484779	1844.715698	0.0033995	0.003866774	-0.001569	0.010883	-0.003939889	0.003100754	-0.010011	-0.000276	-0.0012105	0.003404321	-0.012156	0.00057	-0.000690667	0.001477384	-0.005237	5.10E-05	-0.141297278	0.049718819	-0.202909	-0.055143	1.061449889
3	1	5	1	13	-5.553498111	0.561132404	-7.199007	-5.115268	-3.750431556	0.605276378	-4.129824	-1.937231	-13.04797044	26.97237441	-73.067612	6.915579	15.92433133	28.08310266	-3.384819	83.758667	-528.9437591	596.8174134	-1492.384521	72.514915	581.814073	718.8844215	-87.813377	1844.715698	0.005123889	0.009258715	-0.001569	0.039162	-0.004131778	0.002964562	-0.010011	-0.000454	-0.004002056	0.011890387	-0.049686	0.00057	-0.004494	0.016031602	-0.068462	5.10E-05	-0.142160111	0.048248757	-0.202909	-0.065483	1.027737111
3	1	5	1	14	-5.680859056	0.777304029	-7.836197	-5.115268	-3.597123778	0.850178979	-4.129824	-1.196078	-17.59349706	30.53992963	-77.545883	6.915579	20.98590956	32.78097741	-3.384819	90.685463	-545.3917673	583.4963697	-1492.384521	72.514915	610.4941051	700.6864952	-87.813377	1844.715698	0.005941056	0.010086336	-0.001569	0.039162	-0.004389611	0.002824388	-0.010011	-0.000706	-0.005692722	0.013283924	-0.049686	0.00056	-0.006582444	0.01776481	-0.068462	5.10E-05	-0.1406615	0.05110484	-0.202909	-0.038508	0.997092833
3	1	5	1	15	-5.846723056	1.018793094	-8.491438	-5.115268	-3.400666444	1.125037028	-4.129824	-0.425807	-22.13783306	32.99362909	-77.545883	6.915579	26.09923311	36.13474785	-3.384819	90.907417	-526.0982747	610.1677364	-1492.384521	417.121582	599.2824971	713.9955358	-289.036102	1844.715698	0.008599056	0.015245734	-0.001569	0.054412	-0.005061556	0.003295872	-0.012801	-0.001017	-0.009775889	0.020554748	-0.072937	0.000522	-0.0099755	0.02180236	-0.068462	5.10E-05	-0.136881778	0.058119979	-0.202909	-0.009025	0.969996556
3	1	5	1	16	-6.049822944	1.271004587	-9.118933	-5.115268	-3.162136611	1.414211111	-4.129824	0.319045	-26.36180144	34.10389089	-77.545883	6.915579	30.97395122	38.0086542	-3.384819	90.907417	-467.7054673	712.5316508	-1492.384521	1123.585449	561.7188251	768.0132132	-763.959473	1844.715698	0.013475389	0.025081175	-0.001569	0.093334	-0.006415611	0.005680472	-0.02539	-0.001362	-0.016185611	0.031972499	-0.114853	0.000455	-0.016369167	0.032796546	-0.11505	5.10E-05	-0.130929667	0.0678672	-0.202909	0.017091	0.946784611
3	1	5	1	17	-6.286086389	1.51747618	-9.668002	-5.115268	-2.884433944	1.702742765	-4.129824	1.00533	-29.93292389	33.87586843	-77.545883	6.915579	35.46121356	38.57591461	-3.384819	90.907417	-371.2187882	885.9070829	-1492.384521	1805.23938	513.1227909	835.4385118	-950.511963	1844.715698	0.019799222	0.035041436	-0.001569	0.118269	-0.008472778	0.009296627	-0.038391	-0.001723	-0.022883556	0.039921629	-0.120108	0.000356	-0.024504778	0.044544294	-0.146395	5.10E-05	-0.122883833	0.078868337	-0.202909	0.040249	0.927610889
3	1	5	1	18	-6.548704944	1.740830036	-10.089561	-5.115268	-2.571116389	1.97848401	-4.129824	1.621958	-32.54878106	32.68772526	-77.545883	6.915579	39.52599778	38.12134316	-3.384819	90.907417	-242.5710784	1094.595072	-1492.384521	2368.044678	464.6886429	893.1219886	-950.511963	1844.715698	0.027707667	0.045567493	-0.001569	0.145594	-0.011460222	0.014295896	-0.055497	-0.0021	-0.028615611	0.043624077	-0.120108	0.000228	-0.033906111	0.055554042	-0.169173	5.10E-05	-0.112783611	0.090033847	-0.202909	0.06124	0.912407444
3	1	5	1	19	-6.828566	1.924467139	-10.343111	-5.115268	-2.225667333	2.232431911	-4.129824	2.172435	-33.97577506	31.39880324	-77.545883	6.856985	43.20602433	36.9134073	-3.285255	90.907417	-91.82892822	1299.967474	-1492.384521	2730.044189	423.3602113	932.6545825	-950.511963	1844.715698	0.036459889	0.05457744	-0.001569	0.159537	-0.015499222	0.020443982	-0.074802	-0.002503	-0.031523722	0.043331962	-0.120108	0.000107	-0.044208278	0.065236913	-0.185388	4.70E-05	-0.100661444	0.100566662	-0.202909	0.080582	0.900854444
3	1	5	1	20	-7.114967833	2.054489382	-10.4024	-5.115268	-1.851016	2.458400313	-4.129824	2.669552	-34.079263	31.259064	-77.545883	6.164989	46.58200128	35.14793755	-2.797537	90.907417	68.0386505	1471.663902	-1492.384521	2832.581055	392.0836038	955.5936057	-950.511963	1844.715698	0.0452465	0.060863869	-0.001569	0.159537	-0.020459778	0.026913991	-0.091793	-0.00295	-0.030749222	0.044048854	-0.120108	0.014028	-0.0551165	0.073316955	-0.196301	3.90E-05	-0.086591278	0.109812832	-0.202909	0.09829	0.892378667
3	2	1	1	1	-3.837890056	0.079673802	-3.926098	-3.623934	-5.220267722	0.156385827	-5.441361	-5.020317	2.272084667	2.753934871	-1.215062	7.159424	0.323022389	6.273263099	-10.33782	8.613281	32.50465439	91.44261761	-115.062042	145.493317	-62.47844872	202.3662026	-289.261444	283.646393	0.009433722	0.003927515	0.000108	0.012539	-0.002858444	0.000748277	-0.00369	-0.001081	0.000207222	0.000279283	-0.000254	0.000551	3.94E-06	5.31E-05	-6.30E-05	9.20E-05	-0.118544222	0.010655467	-0.129359	-0.090238	1.640772611
3	2	1	1	2	-3.817804889	0.099285401	-3.903414	-3.564565	-5.219734889	0.155631336	-5.441361	-5.020317	2.506198222	2.941486502	-1.215062	7.159424	-0.195178778	6.767167409	-10.469141	8.613281	22.03865078	98.17629645	-124.532608	145.493317	-60.90555367	203.3522381	-289.261444	283.646393	0.008737333	0.004661205	-0.001455	0.012539	-0.002753722	0.00090686	-0.00369	-0.00068	0.000171056	0.000284666	-0.000254	0.000551	7.28E-06	5.51E-05	-6.30E-05	9.20E-05	-0.116701722	0.01433995	-0.129359	-0.077437	1.584193333
3	2	1	1	3	-3.796120111	0.119960379	-3.888632	-3.513088	-5.223520722	0.162036687	-5.509506	-5.020317	2.6393955	3.003747437	-1.215062	7.159424	-0.692070167	7.087122367	-10.469141	8.613281	7.175637389	120.4737372	-274.057373	145.493317	-52.84910378	215.6961165	-289.261444	318.823242	0.007964833	0.005312307	-0.002571	0.012539	-0.002630556	0.001063294	-0.00369	-0.000402	0.000126722	0.000284152	-0.000254	0.000511	9.06E-06	5.54E-05	-6.30E-05	9.20E-05	-0.113874278	0.019233616	-0.129359	-0.062401	1.528335222
3	2	1	1	4	-3.773815	0.139000616	-3.888632	-3.479834	-5.231269444	0.175588995	-5.57598	-5.020317	2.625792111	3.005794409	-1.215062	7.159424	-1.075997167	7.133776316	-10.469141	8.613281	-14.97225672	164.1809028	-468.497375	145.493317	-26.75161533	276.062391	-289.261444	732.225037	0.007149444	0.005823926	-0.003081	0.012539	-0.0024975	0.001190385	-0.00369	-0.00035	9.11E-05	0.000274352	-0.000254	0.000511	9.61E-06	5.52E-05	-6.30E-05	9.20E-05	-0.109945944	0.025118274	-0.129359	-0.045181	1.473330111
3	2	1	1	5	-3.752356944	0.153242546	-3.888632	-3.478369	-5.241454	0.191307932	-5.595429	-5.020317	2.389857833	3.25392818	-2.724409	7.159424	-1.137930389	7.090072506	-10.469141	8.613281	-47.97959111	230.3549844	-702.05896	145.493317	32.33069906	421.7570393	-289.261444	1347.128052	0.006330833	0.006147513	-0.003081	0.012539	-0.002369722	0.001263238	-0.00369	-0.00035	7.78E-05	0.000266711	-0.000254	0.000511	1.11E-05	5.48E-05	-6.30E-05	9.20E-05	-0.104803	0.031850461	-0.129359	-0.025873	1.419269278
3	2	1	1	6	-3.733984	0.15977733	-3.888632	-3.478369	-5.250234944	0.200785767	-5.595429	-5.020317	1.826132167	4.30457752	-9.617844	7.159424	-0.537152111	8.152373918	-10.469141	17.296715	-94.69417889	314.6110293	-955.924622	145.493317	137.8433147	650.4702911	-289.261444	2132.240234	0.005554056	0.006251714	-0.003081	0.012539	-0.002267944	0.001271895	-0.00369	-0.00035	8.62E-05	0.000271303	-0.000254	0.000511	1.79E-05	5.62E-05	-6.30E-05	9.20E-05	-0.098335111	0.039310251	-0.129359	-0.004601	1.366223333
3	2	1	1	7	-3.721921389	0.15822889	-3.888632	-3.478369	-5.250406556	0.200835793	-5.595429	-5.020317	0.811621389	6.467458678	-18.656487	7.159424	1.159458333	12.21521619	-10.469141	38.612766	-156.0040942	407.9906151	-1196.85498	145.493317	295.7715894	932.045284	-289.261444	2970.543457	0.004865889	0.006136368	-0.003081	0.012539	-0.002214389	0.00124327	-0.00369	-0.00035	8.94E-05	0.000269843	-0.000254	0.000511	3.42E-05	7.48E-05	-6.30E-05	0.000243	-0.090448333	0.047366944	-0.129359	0.018402	1.314275944
3	2	1	1	8	-3.720457	0.156967869	-3.888632	-3.478369	-5.230910667	0.218934465	-5.595429	-4.881177	-0.773936111	9.656497041	-29.565426	7.159424	4.392374444	19.70718452	-10.469141	66.805771	-229.9825229	498.2296272	-1380.797852	145.493317	500.2733324	1221.438231	-289.261444	3677.598145	0.00431	0.005847669	-0.003081	0.012539	-0.002229278	0.001261674	-0.003818	-0.00035	2.81E-05	0.000422651	-0.001308	0.000511	5.88E-05	0.000107401	-6.30E-05	0.000382	-0.081085056	0.05585336	-0.129359	0.042681	1.2635645
3	2	1	1	9	-3.734820333	0.181627831	-4.131423	-3.478369	-5.177200333	0.328430173	-5.595429	-4.193721	-3.021420722	13.64803238	-41.669785	7.159424	9.497347167	29.94404624	-10.469141	99.906067	-311.4132466	571.925702	-1460.925049	145.493317	731.0296156	1463.961118	-289.261444	4025.22583	0.003919111	0.00548943	-0.003081	0.012368	-0.002322778	0.001426201	-0.005351	-0.00035	-0.000181944	0.001047791	-0.004034	0.000511	7.97E-05	0.000118447	-5.50E-05	0.000382	-0.070240889	0.064542536	-0.129359	0.06749	1.214313778
3	2	1	1	10	-3.770814	0.259975269	-4.530678	-3.478369	-5.072621556	0.567589403	-5.595429	-3.216076	-5.964157	18.1439597	-53.914177	7.159424	16.57620128	41.8724247	-10.469141	133.892868	-392.5736554	618.5631969	-1460.925049	145.493317	952.8573676	1606.788548	-289.261444	4025.22583	0.003707333	0.005210764	-0.003081	0.011967	-0.002485667	0.001727209	-0.006622	-0.00035	-0.000621167	0.002142198	-0.008108	0.000511	7.54E-05	0.000124916	-0.000133	0.000382	-0.057984167	0.073121207	-0.129359	0.091698	1.166854389
3	2	1	1	11	-3.834222944	0.394689719	-5.029993	-3.478369	-4.900930333	0.927379719	-5.595429	-1.962174	-9.564315	22.78721654	-65.094482	7.159424	25.37830322	54.03449146	-10.469141	162.773544	-465.3678559	634.6587106	-1460.925049	145.493317	1121.264296	1629.540288	-289.261444	4025.22583	0.003668111	0.005147205	-0.003081	0.011295	-0.002680833	0.002034739	-0.007139	-0.00035	-0.001330556	0.003580603	-0.01284	0.000511	2.97E-05	0.000253592	-0.000862	0.000382	-0.044474111	0.081179427	-0.128902	0.113822	1.121616056
3	2	1	1	12	-3.930219278	0.576642611	-5.615586	-3.478369	-4.649649889	1.389212266	-5.595429	-0.503184	-13.72028789	27.20872388	-74.163696	7.159424	35.26393944	64.71540363	-10.469141	179.879395	-522.6832517	624.8690331	-1460.925049	145.493317	1197.243332	1591.340048	-283.383759	4025.22583	0.00388	0.005542932	-0.003081	0.015109	-0.002262444	0.002562451	-0.007139	0.004032	-0.002420944	0.005559822	-0.019524	0.000511	-0.002371056	0.010200693	-0.043232	0.000382	-0.029962444	0.088239295	-0.127464	0.132308	1.079083889
3	2	1	1	13	-4.062894389	0.796659287	-6.266054	-3.478369	-4.313198056	1.924425253	-5.595429	1.035816	-18.2757025	31.05581222	-80.232384	7.159424	45.33235867	72.46085829	-10.469141	180.746231	-557.9493523	602.7898479	-1460.925049	145.493317	1166.005775	1627.227993	-845.65979	4025.22583	0.003499889	0.00530405	-0.003081	0.015109	-0.001707	0.003299415	-0.007139	0.006687	-0.002705833	0.005544588	-0.019524	0.000511	-0.004208	0.012472274	-0.043232	0.000382	-0.014771	0.093827375	-0.124948	0.145982	1.0397345
3	2	1	1	14	-4.234814333	1.045070615	-6.952793	-3.478369	-3.894110556	2.494964684	-5.595429	2.509254	-23.01944378	34.00024603	-82.409676	7.159424	54.69736894	76.64843075	-10.469141	180.746231	-565.1358605	594.6258429	-1460.925049	140.249924	1045.010396	1810.342174	-2440.14502	4025.22583	0.004887278	0.008897349	-0.003081	0.034049	-0.001591833	0.003285523	-0.007139	0.006687	-0.005415556	0.012038542	-0.048347	0.000511	-0.008759167	0.022081164	-0.081894	0.000382	0.000755389	0.097571814	-0.121223	0.154527	1.0039785
3	2	1	1	15	-4.446551833	1.310296044	-7.639549	-3.478369	-3.401575222	3.060787758	-5.595429	3.798901	-27.69463356	35.77800734	-82.409676	7.159424	62.74919856	77.63066638	-10.469141	180.746231	-540.3952252	633.6830446	-1460.925049	585.58136	873.043791	2067.515529	-3327.218994	4025.22583	0.008709389	0.019069662	-0.003081	0.076346	-0.002144333	0.004200098	-0.012692	0.006687	-0.011265778	0.026221288	-0.104793	0.000509	-0.016949667	0.039272174	-0.147379	0.000382	0.016307222	0.099280311	-0.116115	0.15871	0.972125167
3	2	1	1	16	-4.696391556	1.578678183	-8.285517	-3.478369	-2.848290556	3.587590294	-5.595429	4.843873	-32.02603089	36.26273208	-82.409676	7.159424	69.24809861	76.36544881	-10.469141	180.746231	-483.3552446	735.1689732	-1460.925049	1151.568115	690.2655979	2300.223329	-3489.318359	4025.22583	0.014202833	0.029545747	-0.003081	0.104677	-0.003248389	0.006334853	-0.022252	0.006687	-0.018528056	0.038155007	-0.130212	0.000412	-0.026809444	0.054192196	-0.177405	0.000382	0.031655556	0.098958731	-0.1094	0.160155	0.9443575
3	2	1	1	17	-4.980319	1.835228954	-8.850382	-3.478369	-2.247440222	4.050365776	-5.595429	5.637758	-35.75055428	35.53347024	-82.409676	7.159424	74.25362511	73.90513582	-10.469141	180.746231	-396.9347056	883.8912973	-1460.925049	1653.375488	525.0337567	2466.324121	-3489.318359	4025.22583	0.021134889	0.039831003	-0.003081	0.128666	-0.005192	0.01014208	-0.036954	0.006687	-0.025974278	0.046423926	-0.13362	0.000297	-0.036575722	0.064011086	-0.177405	0.000382	0.046672667	0.09678004	-0.100844	0.160908	0.920705667
3	2	1	1	18	-5.292234111	2.064698064	-9.298361	-3.478369	-1.610730167	4.433073726	-5.595429	6.209237	-38.64160922	33.93643036	-82.409676	7.159424	77.99866111	71.06766163	-10.469141	180.746231	-286.8340063	1050.924066	-1460.925049	2035.13147	391.4294204	2566.958011	-3489.318359	4025.22583	0.029105778	0.049053619	-0.003081	0.145423	-0.008208222	0.015595367	-0.05582	0.006687	-0.032198056	0.050069944	-0.13362	0.000297	-0.045209944	0.069057035	-0.177405	3.82E-04	0.061330333	0.093030872	-0.090238	0.162994	0.901021722
3	2	1	1	19	-5.624345778	2.252784353	-9.601944	-3.478369	-0.947462556	4.726495509	-5.595429	6.603797	-40.531121	32.13535972	-82.409676	6.650763	80.77744883	68.33584085	-10.469141	180.746231	-160.998826	1208.795935	-1460.925049	2247.363281	291.6758537	2619.926098	-3489.318359	4025.22583	0.037491	0.056186839	-0.003081	0.151042	-0.012211333	0.021708177	-0.073137	0.006687	-0.036020611	0.050092546	-0.13362	0.000297	-0.052155444	0.070505145	-0.177405	3.82E-04	0.075677167	0.088061539	-0.077437	0.168005	0.884964722
3	2	2	1	1	-3.789658167	0.12533311	-3.887039	-3.485312	-5.407843778	0.333018408	-5.977615	-4.99104	2.704023444	3.420775948	-1.269493	7.863464	1.921186389	12.52685837	-14.616766	18.703938	30.05733511	103.7153204	-200.046448	158.845139	-75.51031189	410.7994253	-649.95459	485.635193	0.008977611	0.005499914	-0.002635	0.013664	-0.003028556	0.001612149	-0.004944	1.70E-05	0.000124944	0.000342254	-0.000324	0.00068	-1.89E-05	0.000125423	-0.000218	0.000151	-0.142661	0.034854251	-0.16833	-4.70E-02	1.504894833
3	2	2	1	2	-3.766030611	0.14876316	-3.887039	-3.436844	-5.394507722	0.313068083	-5.935823	-4.99104	2.885803278	3.415143837	-1.269493	7.863464	1.356364778	12.6802598	-14.616766	18.703938	9.904384	139.8881665	-367.873779	158.845139	-53.53727417	444.0243034	-649.95459	743.60791	0.008114167	0.006193541	-0.003661	0.013664	-0.002928778	0.001746081	-0.004944	4.80E-05	9.44E-05	0.000355236	-0.000324	0.00068	-1.84E-05	0.000125513	-0.000218	0.000151	-0.135113667	0.045634624	-0.16833	-1.67E-02	1.45E+00
3	2	2	1	3	-3.7415615	0.168438322	-3.887039	-3.413131	-5.385237722	0.298214821	-5.859845	-4.99104	2.8690965	3.426813931	-1.269493	7.863464	1.028898444	12.59998591	-14.616766	18.703938	-19.20738178	196.9434694	-578.39325	158.845139	-10.8416565	526.283593	-649.95459	1234.861572	0.007210278	0.006711946	-0.003968	0.013664	-0.002822833	0.001845059	-0.004944	4.80E-05	8.03E-05	0.000356116	-0.000324	0.00068	-1.77E-05	0.000125592	-0.000218	0.000151	-0.125710389	0.05740002	-0.16833	1.51E-02	1.40E+00
3	2	2	1	4	-3.718212389	0.181267819	-3.887039	-3.413131	-5.377359389	0.286585382	-5.768963	-4.99104	2.565680278	3.891739468	-5.308971	7.863464	1.175670556	12.74079499	-14.616766	18.703938	-60.28861789	272.66684	-818.241089	158.845139	67.54417722	685.5541306	-649.95459	1896.5802	0.006312111	0.007005167	-0.003968	0.013664	-0.002731389	0.00188432	-0.004944	4.80E-05	9.40E-05	0.000359824	-0.000324	0.00068	-1.31E-05	0.000126207	-0.000218	0.000151	-0.114428722	0.06975612	-0.16833	4.72E-02	1.36E+00
3	2	2	1	5	-3.698800167	0.184881097	-3.887039	-3.413131	-5.365643222	0.274595993	-5.768963	-4.99104	1.864286167	5.349460632	-13.167143	7.863464	2.154634833	14.4419456	-14.616766	32.781517	-115.2493456	360.9154186	-1062.817383	158.845139	192.6524298	915.8190834	-649.95459	2647.885498	0.00547	0.007047685	-0.003968	0.013664	-0.002678056	0.001875269	-0.004944	4.80E-05	0.000126278	0.000365793	-0.000324	0.00068	-1.22E-06	0.000128435	-0.000218	0.000151	-0.101292333	0.08226187	-0.16833	7.87E-02	1.309185667
3	2	2	1	6	-3.687140944	0.180801569	-3.887039	-3.413131	-5.341448889	0.271228038	-5.768963	-4.99104	0.644857833	7.935208702	-23.022594	7.863464	4.386544389	19.29942878	-14.616766	58.034966	-183.9792709	452.622267	-1280.785278	158.845139	366.5260769	1179.091164	-649.95459	3342.352295	0.0047325	0.006853521	-0.003968	0.013664	-0.002684889	0.001880909	-0.004944	4.80E-05	0.000136444	0.000356829	-0.000324	0.00068	1.64E-05	0.000128568	-0.000218	0.000167	-0.086376722	0.094441638	-0.16833	1.09E-01	1.265260611
3	2	2	1	7	-3.6880525	0.181810484	-3.887039	-3.413131	-5.292534167	0.324563175	-5.768963	-4.569988	-1.202035056	11.48272321	-34.513565	7.863464	8.263402778	27.57810184	-14.616766	88.487389	-263.6843128	536.652339	-1433.68396	158.845139	578.9375615	1423.258477	-649.95459	3797.042969	0.004141556	0.006486882	-0.003968	0.013662	-0.002764889	0.001992445	-0.005995	4.80E-05	5.19E-05	0.000581587	-0.001845	0.00068	2.99E-05	0.000116722	-0.000218	0.000167	-0.069811167	0.105798474	-0.16833	1.36E-01	1.22E+00
3	2	2	1	8	-3.707174833	0.217689806	-4.223685	-3.413131	-5.2037255	0.496749263	-5.768963	-3.696887	-3.749880833	15.74524996	-46.917328	7.863464	14.03550378	38.36924066	-14.616766	121.319016	-348.4084946	600.922597	-1476.06543	158.845139	805.1894926	1593.619745	-649.95459	3801.041992	0.003725278	0.006066816	-0.003968	0.0134	-0.002913056	0.002239874	-0.00751	4.80E-05	-0.000215889	0.001347815	-0.005099	0.00068	2.19E-05	0.000137588	-0.000361	0.000167	-0.051785	0.115822037	-0.16833	1.60E-01	1.183301833
3	2	2	1	9	-3.750550556	0.312615257	-4.667279	-3.413131	-5.058609111	0.799514835	-5.768963	-2.548005	-7.008843389	20.40434662	-59.114655	7.863464	21.68322772	50.27227648	-14.616766	151.838089	-429.6987922	635.8639394	-1476.06543	158.845139	1007.103558	1651.035205	-649.95459	3801.041992	0.0034935	0.005746708	-0.003968	0.012834	-0.0030985	0.002536457	-0.008282	4.80E-05	-0.000739722	0.002581449	-0.009562	0.00068	-2.19E-05	0.000271769	-0.000986	0.000167	-0.032562056	0.12399716	-0.16833	1.79E-01	1.145463889
3	2	2	1	10	-3.823988944	0.464792493	-5.20893	-3.413131	-4.842338389	1.216923234	-5.768963	-1.166252	-10.91152744	25.07372739	-69.779091	7.863464	30.82056317	61.59836458	-14.616766	173.970062	-498.5989421	639.4104233	-1476.06543	158.845139	1142.423481	1610.396783	-649.95459	3801.041992	0.003440556	0.005659317	-0.003968	0.011936	-0.003266389	0.002751702	-0.008282	4.80E-05	-0.001546778	0.004122154	-0.01445	0.00068	-9.53E-05	0.000434917	-0.001461	0.000167	-0.012489778	0.129832498	-0.168082	1.93E-01	1.1100135
3	2	2	1	11	-3.932409389	0.663462482	-5.830264	-3.413131	-4.544933056	1.724115054	-5.768963	0.351497	-15.31882578	29.34764798	-77.702118	7.863464	40.72361922	70.70328535	-14.616766	182.340149	-547.1116866	620.3205394	-1476.06543	158.845139	1182.434149	1571.727618	-615.560547	3801.041992	0.003288111	0.005450106	-0.003968	0.011881	-2.70E-03	0.003428398	-0.008282	0.005611	-0.002251778	0.004813473	-0.01445	0.00068	-0.002483722	0.01013434	-0.043054	0.000167	8.02E-03	0.132924913	-0.165526	0.201032	1.077267
3	2	2	1	12	-4.079302722	0.897786253	-6.503965	-3.413131	-4.163611389	2.286843044	-5.768963	1.87275	-20.03005556	32.84373041	-81.868858	7.863464	50.52779917	76.52415632	-14.616766	182.340149	-568.0844217	601.133444	-1476.06543	156.794647	1126.251301	1655.615336	-1626.851807	3801.041992	0.003596611	0.00602159	-0.003968	0.016254	-0.002274889	0.003684968	-0.008282	0.005611	-0.0035565	0.006794999	-0.022972	0.00068	-0.005441167	0.015635651	-0.053216	0.000167	0.028518333	0.13304286	-0.159983	0.203506	1.047563722
3	2	2	1	13	-4.266243667	1.155982677	-7.194745	-3.413131	-3.702803056	2.865696315	-5.768963	3.270508	-24.78689944	35.23006424	-81.868858	7.863464	59.49447439	78.90815734	-14.616766	182.340149	-555.325636	619.577919	-1476.06543	386.452789	998.9412253	1864.79217	-2814.625	3801.041992	0.006037778	0.013121677	-0.003968	0.05308	-0.002469556	0.003853975	-0.008282	0.005611	-0.0077215	0.017925667	-0.074321	0.00068	-0.011682778	0.029540766	-0.112263	0.000167	0.048612667	0.130181569	-0.150901	0.203506	1.021214389
3	2	2	1	14	-4.492417722	1.424188635	-7.85974	-3.413131	-3.172036833	3.423366501	-5.768963	4.459849	-29.28548283	36.28304431	-81.868858	7.863464	67.17681978	78.46918733	-14.616766	182.340149	-505.3695593	708.9089244	-1476.06543	1041.062622	835.764186	2106.858885	-3333.473877	3801.041992	0.010624167	0.023726574	-0.003968	0.089843	-0.003446722	0.005768963	-0.020658	0.005611	-0.014227444	0.0311042	-0.116427	0.000591	-0.021046444	0.047080685	-0.168414	0.000167	0.067982111	0.124566515	-0.137914	0.203506	0.998451278
3	2	2	1	15	-4.754335056	1.68651635	-8.451878	-3.413131	-2.583189444	3.929691654	-5.768963	5.407679	-33.2097255	35.98749223	-81.868858	7.863464	73.42387761	76.17175368	-14.616766	182.340149	-419.3357941	865.3059216	-1476.06543	1663.307617	667.2606392	2310.662694	-3333.473877	3801.041992	0.016716944	0.034078838	-0.003968	0.114886	-0.005291389	0.009501695	-0.035563	0.005611	-0.021269389	0.040485739	-0.126164	0.000464	-0.031443222	0.060791174	-0.186991	0.000167	0.086429944	0.116615115	-0.120871	0.203506	0.979374778
3	2	2	1	16	-5.045913222	1.926140835	-8.926332	-3.413131	-1.948305556	4.363017028	-5.768963	6.120984	-36.27441272	34.64432717	-81.868858	7.863464	78.29783056	72.96769488	-14.616766	182.340149	-303.1124648	1055.062439	-1476.06543	2165.374268	513.6717767	2452.888545	-3333.473877	3801.041992	0.024117722	0.043964828	-0.003968	0.136254	-0.008377167	0.015417969	-0.057168	0.005611	-0.027481889	0.045263893	-0.126164	0.000464	-0.041411111	0.069406233	-0.186991	0.000167	0.103893333	0.1068751	-0.099812	0.203506	0.963901333
3	2	2	1	17	-5.358908667	2.12689825	-9.246981	-3.413131	-1.278225611	4.709312538	-5.768963	6.631494	-38.26159978	32.94799758	-81.868858	7.665024	81.985074	69.5952947	-13.663588	182.340149	-166.1464738	1241.912648	-1476.06543	2477.798096	385.2441694	2538.272285	-3333.473877	3801.041992	0.032238778	0.052159786	-0.003968	0.147073	-0.012655	0.022351384	-0.077924	0.005611	-0.031390222	0.045774359	-0.126164	0.000464	-0.049873167	0.073225113	-0.186991	1.67E-04	0.120429444	0.095973846	-0.075016	0.203506	0.951732111
3	2	2	1	18	-5.683606556	2.274964186	-9.39143	-3.413131	-0.581887667	4.960406978	-5.768963	6.983544	-39.04352056	31.945719	-81.868858	6.601439	84.71856689	66.51564828	-11.221619	182.340149	-19.51342439	1399.088284	-1476.06543	2563.67334	283.3670552	2582.404233	-3333.473877	3801.041992	0.040334389	0.057702103	-0.003968	0.147073	-0.017496333	0.028200031	-0.087486	0.005611	-0.032249556	0.045295993	-0.126164	0.000464	-0.056439944	0.073779774	-0.186991	1.67E-04	0.1361715	0.084594376	-0.047035	0.208341	0.942351611
3	2	3	1	1	-3.833949056	0.083967337	-3.9	-3.591625	-5.133099778	0.230536724	-5.462152	-4.83045	2.289505056	3.684635816	-1.809669	9.361496	0.791877167	8.596373965	-10.103617	13.416052	55.43723028	113.0672403	-104.742622	221.488663	-9.361744333	349.3678852	-505.844879	511.648743	0.010440111	0.003862804	0.000701	0.013697	-0.001048389	0.000602527	-0.001935	-0.000301	0.000185333	0.00037793	-0.000407	0.00082	1.08E-05	1.60E-05	-1.80E-05	3.80E-05	-0.102889889	0.055814486	-0.16968	-0.014166	1.689949556
3	2	3	1	2	-3.812872833	0.111269341	-3.9	-3.514296	-5.126783944	0.224150762	-5.462152	-4.83045	2.71101	3.950561848	-1.809669	9.361496	0.766848	8.6173292	-10.103617	13.416052	41.39862006	125.9936834	-181.876083	221.488663	2.226353167	358.8785034	-505.844879	511.648743	0.009758667	0.004760351	-0.001397	0.013697	-0.001043278	0.000607347	-0.001935	-0.000301	0.000165667	0.000389249	-0.000407	0.00082	1.37E-05	1.52E-05	-1.20E-05	3.80E-05	-0.110851556	0.052539114	-0.16968	-0.022654	1.639098667
3	2	3	1	3	-3.7887655	0.138833083	-3.9	-3.448816	-5.120318944	0.215922896	-5.462152	-4.83045	2.979482056	4.026728815	-1.809669	9.361496	0.828983056	8.588767106	-10.103617	13.416052	18.26939489	159.9754783	-376.733215	221.488663	15.83833572	377.4842118	-505.844879	606.834961	0.008959333	0.005618386	-0.003096	0.013697	-0.001041222	0.000608571	-0.001935	-0.000301	0.000131389	0.000406492	-0.000407	0.00082	1.51E-05	1.38E-05	-5.00E-06	3.80E-05	-0.117636722	0.048184821	-0.16968	-0.03168	1.589369333
3	2	3	1	4	-3.763214722	0.163402577	-3.9	-3.408792	-5.112967556	0.205606258	-5.442392	-4.83045	3.015499944	4.016942683	-1.809669	9.361496	1.030820278	8.616490569	-10.103617	13.416052	-15.21826011	218.486256	-612.12561	221.488663	43.02206006	427.6691381	-505.844879	976.006531	0.008074222	0.006358285	-0.004177	0.013697	-0.001050111	0.000608499	-0.001935	-0.000301	0.000103444	0.000409893	-0.000407	0.00082	1.38E-05	1.60E-05	-2.20E-05	3.80E-05	-0.122955556	0.043160523	-0.16968	-0.04134	1.540820556
3	2	3	1	5	-3.738507111	0.18128938	-3.9	-3.408792	-5.103138667	0.192759387	-5.385229	-4.83045	2.725844444	4.321178027	-3.871865	9.361496	1.546017389	9.106725284	-10.103617	13.888979	-61.00564267	299.2322321	-881.335266	221.488663	99.07359744	543.2104521	-505.844879	1520.576416	0.007146778	0.006909326	-0.004459	0.013697	-0.001085722	0.000638824	-0.001935	-0.000301	0.000103722	0.000410022	-0.000407	0.00082	8.56E-06	2.69E-05	-7.80E-05	3.80E-05	-0.126514667	0.038414971	-0.16968	-0.051734	1.493452333
3	2	3	1	6	-3.717784	0.189377209	-3.9	-3.408792	-5.087200611	0.179465009	-5.329845	-4.83045	1.998739278	5.596938401	-12.399302	9.361496	2.682046944	11.11349077	-10.103617	29.205351	-120.9175193	397.4537359	-1169.526489	221.488663	197.490415	734.508028	-505.844879	2206.827393	0.006227111	0.007219326	-0.004459	0.013697	-0.001171278	0.000788424	-0.003077	-0.000301	0.000140889	0.000443601	-0.000407	0.000821	-2.28E-06	4.91E-05	-0.000168	3.80E-05	-0.128029833	0.035736435	-0.16968	-0.062923	1.447228556
3	2	3	1	7	-3.705194833	0.188026303	-3.9	-3.408792	-5.058437889	0.185348474	-5.329845	-4.778716	0.710552556	8.193263211	-23.363972	9.361496	4.837524278	15.78232516	-10.103617	50.669434	-195.5723888	505.7001397	-1448.530273	221.488663	344.1508815	975.7849195	-505.844879	2919.442383	0.005366833	0.007266922	-0.004459	0.013697	-0.001332111	0.001136734	-0.004668	-0.000301	0.000195389	0.000479528	-0.000407	0.000946	-2.31E-05	9.38E-05	-0.000345	3.80E-05	-0.127247	0.037363826	-0.16968	-0.048832	1.402115389
3	2	3	1	8	-3.7059415	0.188657771	-3.9	-3.408792	-5.006575222	0.26193109	-5.329845	-4.253853	-1.260800444	12.01919815	-36.541473	9.361496	8.417894944	23.34238265	-10.103617	77.862724	-283.4521445	612.4850275	-1672.05481	221.488663	533.1563386	1219.72844	-505.844879	3477.830078	0.004614556	0.007072638	-0.004459	0.013697	-0.001587833	0.001668966	-0.006519	-0.000301	0.000209611	0.000469676	-0.000407	0.000946	-6.49E-05	0.000189401	-0.000726	3.80E-05	-0.123967389	0.044194942	-0.16968	-0.01587	1.358128111
3	2	3	1	9	-3.726208222	0.222851521	-4.226336	-3.408792	-4.918139611	0.443815984	-5.329845	-3.481004	-4.013649778	16.83192335	-51.231552	9.361496	13.72346333	33.23440977	-10.103617	108.63327	-379.6020199	702.1565539	-1775.850708	221.488663	744.1070705	1409.949382	-505.844879	3656.95166	0.004010889	0.006706048	-0.004459	0.01368	-0.001944056	0.002308989	-0.008347	-0.000301	8.95E-05	0.00079404	-0.002543	0.000946	-0.000146667	0.00037646	-0.001453	3.80E-05	-0.118076167	0.05505838	-0.16968	0.018427	1.32E+00
3	2	3	1	10	-3.772835667	0.322047548	-4.716582	-3.408792	-4.777850833	0.732304096	-5.329845	-2.443299	-7.587500667	22.28310928	-66.138985	9.361496	20.81967961	44.39837237	-10.103617	138.81192	-475.2842482	759.631296	-1775.850708	221.488663	941.8024338	1497.372626	-505.844879	3656.95166	0.003580889	0.006284481	-0.004459	0.013424	-0.002382944	0.002947068	-0.009722	-0.000301	-0.000270056	0.001826358	-0.006879	0.000946	-0.000288722	0.000675963	-0.002544	3.80E-05	-0.109573056	0.068135128	-0.16968	0.052169	1.274058778
3	2	3	1	11	-3.852666556	0.488387009	-5.328652	-3.408792	-4.571145	1.12119028	-5.329845	-1.167472	-11.93505378	27.91863272	-79.61869	9.361496	29.42017078	55.34191679	-10.103617	162.455383	-560.0280854	778.1934208	-1775.850708	221.488663	1082.923109	1477.3548	-505.844879	3656.95166	0.003331889	0.005951512	-0.004459	0.012893	-0.002856833	0.003455397	-0.010128	-0.000301	-0.000943889	0.003398081	-0.012426	0.000946	-0.000492222	0.001036362	-0.003654	3.80E-05	-0.098594778	0.081853547	-0.16968	0.083227	1.234527
3	2	3	1	12	-3.971753278	0.711145727	-6.043561	-3.408792	-4.287514667	1.594673281	-5.329845	0.264291	-16.92130189	33.24053044	-90.129234	9.361496	38.86839844	64.42228881	-10.103617	173.531738	-623.7949463	763.8964402	-1775.850708	221.488663	1132.60509	1435.219167	-479.882813	3656.95166	0.003275111	0.005859091	-0.004459	0.012055	-0.002972056	0.003435126	-0.010128	-3.01E-04	-0.001972278	0.005356013	-0.018584	0.000946	-0.002174056	0.007086669	-0.030269	3.80E-05	-0.0854145	0.094958167	-0.16968	1.10E-01	1.197187944
3	2	3	1	13	-4.134688278	0.97884262	-6.830806	-3.408792	-3.923338389	2.124031867	-5.329845	1.724723	-22.33163606	37.76014641	-96.327751	9.361496	48.29692267	70.41777669	-10.103617	173.531738	-656.9699918	738.9866571	-1775.850708	221.488663	1082.395794	1508.867215	-1383.650146	3656.95166	0.003986389	0.007527284	-0.004459	0.024858	-0.003078278	0.003399609	-0.010128	-0.000301	-0.0042835	0.01068239	-0.041383	0.000946	-0.004921778	0.013171033	-0.04946	3.80E-05	-0.070407278	0.106471123	-0.16968	0.130126	1.162483444
3	2	3	1	14	-4.343947222	1.278485579	-7.649023	-3.408792	-3.482566	2.672032971	-5.329845	3.079778	-27.87080161	41.0271324	-96.897186	9.361496	56.90832867	73.00718517	-10.103617	173.531738	-650.6251075	747.3829247	-1775.850708	332.135468	954.0549635	1725.021618	-2708.84082	3656.95166	0.007002222	0.016259018	-0.004459	0.065158	-0.003535722	0.003608873	-0.010128	-0.000301	-0.010348444	0.026732024	-0.108655	0.000946	-0.010954167	0.027670955	-0.108588	3.80E-05	-0.053985111	0.115710727	-0.16968	0.144634	1.130826833
3	2	3	1	15	-4.599201667	1.594036381	-8.445759	-3.408792	-2.974866222	3.20140945	-5.329845	4.232572	-33.17538772	42.70776607	-96.897186	9.361496	64.19783906	72.75547703	-10.103617	173.531738	-599.2749429	837.1853599	-1775.850708	1145.791626	785.3103872	1982.749758	-3323.203125	3656.95166	0.012748389	0.029782349	-0.004459	0.112759	-0.004665889	0.005358737	-0.020829	-0.000301	-0.020148056	0.047043995	-0.175656	0.000946	-0.020302056	0.046063344	-0.168267	3.80E-05	-0.036522167	0.122313705	-0.16968	0.154413	1.102543944
3	2	3	1	16	-4.896870389	1.906496782	-9.162226	-3.408792	-2.412602	3.681648938	-5.329845	5.142809	-37.85871717	42.72328044	-96.897186	9.361496	69.99683544	70.68328878	-10.103617	173.531738	-503.7593586	1013.344362	-1775.850708	1919.78186	611.3102795	2196.532177	-3323.203125	3656.95166	0.020713611	0.044040389	-0.004459	0.15082	-0.006860944	0.009766905	-0.039863	-0.000301	-0.031355944	0.063060099	-0.200922	0.000946	-0.030859833	0.060615662	-0.190037	3.80E-05	-0.018302278	0.126206531	-0.16968	0.161641	1.077806722
3	2	3	1	17	-5.230180278	2.195429108	-9.742436	-3.408792	-1.808252333	4.09138513	-5.329845	5.817308	-41.57137683	41.383447	-96.897186	9.361496	74.38634411	67.81135089	-9.880056	173.531738	-371.6097444	1235.07768	-1775.850708	2533.17627	455.4474598	2339.943141	-3323.203125	3656.95166	0.0305465	0.057955348	-0.004459	0.182286	-0.010595167	0.01716151	-0.067517	-0.000311	-0.041574556	0.071846378	-0.200922	0.000946	-0.040968611	0.069661012	-0.190037	3.80E-05	0.000498	0.127528402	-0.169592	0.168725	1.056573278
3	2	3	1	18	-5.589726667	2.441140911	-10.142156	-3.408792	-1.172829667	4.417625352	-5.329845	6.291268	-44.05221278	39.46269525	-96.897186	9.361496	77.58762689	64.89675975	-8.631392	173.531738	-215.1501709	1454.510884	-1775.850708	2896.037354	329.1983406	2420.82245	-3323.203125	3656.95166	0.041473833	0.06978947	-0.004459	0.199686	-0.015757	0.025723592	-0.093224	-0.000359	-0.048328	0.073359364	-0.200922	0.000946	-0.049553222	0.073714566	-0.190037	3.80E-05	0.019792	0.126548915	-0.165644	0.1777	1.038555833
3	2	3	1	19	-5.964383833	2.626883256	-10.335454	-3.408792	-0.515125278	4.653713447	-5.329845	6.613025	-45.15721294	38.13521569	-96.897186	8.568506	79.87298356	62.35653197	-6.251507	173.531738	-48.54479539	1637.205301	-1775.850708	2968.567627	234.3717364	2458.582144	-3323.203125	3656.95166	0.052332444	0.077816326	-0.004459	0.199686	-0.021651444	0.033089281	-0.106459	-0.000461	-5.03E-02	0.072462246	-0.200922	0.000946	-0.056296056	0.074458791	-0.190037	3.40E-05	0.039531556	0.123599524	-0.157476	0.189668	1.02E+00
3	2	4	1	1	-3.813524111	0.125863891	-3.919023	-3.502037	-5.439879611	0.271301187	-5.867491	-5.105715	2.952149667	3.326434395	-0.80914	8.473306	2.021978667	9.090582437	-12.092028	13.378887	29.20994561	125.9989012	-279.606354	190.821365	-41.81061128	334.7495952	-476.914795	562.603027	0.009449222	0.004661059	-0.000846	0.013367	-0.002359944	0.000762215	-0.003265	-0.000966	0.000248722	0.000299979	-0.000195	0.000736	1.39E-05	7.52E-05	-8.10E-05	0.000149	-0.168890944	0.018181269	-0.189364	-0.132322	1.725164889
3	2	4	1	2	-3.787826778	0.148280295	-3.906819	-3.456471	-5.424610889	0.252931725	-5.857625	-5.105715	3.0844855	3.295599664	-0.80914	8.473306	1.845157889	9.151643441	-12.092028	13.378887	-2.468826333	174.2518197	-487.704559	190.821365	8.497998611	420.3061358	-476.914795	1042.489258	0.008662722	0.005357689	-0.002213	0.013367	-0.002404278	0.000696766	-0.003265	-0.001084	0.0002265	0.000313901	-0.000195	0.000736	1.50E-05	7.51E-05	-8.10E-05	0.000149	-0.1686	0.01883117	-0.189364	-0.127085	1.667555611
3	2	4	1	3	-3.762116	0.16555104	-3.893335	-3.444025	-5.409126944	0.232576169	-5.825998	-5.105715	2.911002611	3.457472103	-1.53913	8.473306	2.163612	9.274297304	-12.092028	13.378887	-44.92130578	245.1087917	-736.299438	190.821365	80.63067889	559.7554139	-476.914795	1588.471924	0.007807222	0.00593437	-0.003059	0.013367	-0.002454389	0.000624963	-0.003265	-0.001323	0.0002085	0.000313202	-0.000195	0.000736	1.26E-05	7.62E-05	-8.10E-05	0.000149	-0.166591222	0.023386793	-0.189364	-0.104304	1.610244167
3	2	4	1	4	-3.739310056	0.174545068	-3.893335	-3.444025	-5.388550667	0.20868188	-5.767877	-5.105715	2.335797167	4.421751302	-8.790936	8.473306	3.189002611	10.57984015	-12.092028	23.841934	-99.69958917	335.0562455	-1015.176086	190.821365	181.8933505	746.8513546	-476.914795	2182.629883	0.006920778	0.006336103	-0.00324	0.013367	-0.002521167	0.000557543	-0.003265	-0.001664	0.000212667	0.000316479	-0.000195	0.000736	8.33E-06	7.84E-05	-8.10E-05	0.000149	-0.162652667	0.031287958	-0.189364	-0.07738	1.553489278
3	2	4	1	5	-3.723186056	0.17411329	-3.893335	-3.444025	-5.355976889	0.191000534	-5.684532	-5.105715	1.249342833	6.606654899	-18.458733	8.473306	5.195167889	14.38364844	-12.092028	44.598915	-168.0147654	438.2849041	-1300.517822	190.821365	318.5799502	970.3343637	-476.914795	2806.229004	0.006049444	0.006521391	-0.00324	0.013367	-0.002618778	0.000552427	-0.003421	-0.001764	0.000242778	0.000349719	-0.000195	0.000846	3.89E-06	8.10E-05	-8.10E-05	0.000149	-0.156595167	0.041585254	-0.189364	-0.046608	1.497569667
3	2	4	1	6	-3.718487667	0.170906069	-3.893335	-3.444025	-5.301964556	0.226745139	-5.592654	-4.71231	-0.464448833	9.983138942	-30.466232	8.473306	8.498668611	21.09453025	-12.092028	70.612419	-249.4234119	545.1537146	-1551.037842	190.821365	491.7496449	1208.738142	-476.914795	3380.331543	0.005242611	0.006473997	-0.00324	0.013367	-0.002762333	0.00070959	-0.004635	-0.001764	0.000272778	0.000362231	-0.000195	0.000846	-2.44E-06	8.66E-05	-0.000127	0.000149	-0.148273333	0.053594852	-0.189364	-0.012674	1.442799556
3	2	4	1	7	-3.730926833	0.190003263	-4.098311	-3.444025	-5.214332444	0.371032643	-5.592654	-4.004675	-2.907714	14.36740375	-44.309364	8.473306	13.3909955	30.35054733	-12.092028	100.937775	-340.2356592	641.2760933	-1705.158691	190.821365	690.8175948	1422.478099	-476.914795	3716.991943	0.004547889	0.00621673	-0.00324	0.013302	-0.002961278	0.001037473	-0.006012	-0.001764	0.000238722	0.000419283	-0.000669	0.000846	-1.98E-05	0.000119256	-0.00035	0.000149	-0.137612944	0.066766705	-0.189364	0.023228	1.389544778
3	2	4	1	8	-3.766949556	0.266118373	-4.528258	-3.444025	-5.078781333	0.628513177	-5.592654	-3.030014	-6.135043167	19.47962016	-58.885544	8.473306	20.01229544	41.35377826	-12.092028	132.562286	-432.8075966	710.2238468	-1705.158691	190.821365	888.739516	1559.615624	-476.914795	3716.991943	0.004003833	0.005821503	-0.00324	0.013039	-0.003210278	0.001442006	-0.007229	-0.001764	4.74E-05	0.001001985	-0.003623	0.000846	-6.57E-05	0.000236911	-0.000887	0.000149	-0.124640167	0.080515027	-0.189364	0.059336	1.34E+00
3	2	4	1	9	-3.833177556	0.408283244	-5.079737	-3.444025	-4.880794167	0.991510328	-5.592654	-1.795303	-10.12117394	24.90993347	-72.559494	8.473306	28.20332111	52.81531128	-12.092028	160.051224	-516.8190687	741.001496	-1705.158691	190.821365	1045.151927	1589.238763	-476.914795	3716.991943	0.003634944	0.005411216	-0.00324	0.012549	-0.003479611	0.001804927	-0.007835	-0.001764	-0.000392778	0.002172167	-0.008119	0.000846	-0.000155111	0.000449332	-0.001685	0.000149	-0.109504278	0.094147366	-0.189364	0.093437	1.289361111
3	2	4	1	10	-3.935635778	0.607211627	-5.737583	-3.444025	-4.608725944	1.448156154	-5.592654	-0.362493	-14.74869428	30.15980126	-83.585159	8.473306	37.43149461	63.09348848	-12.092028	176.833527	-581.6202848	735.6195139	-1705.158691	190.821365	1121.478177	1554.448835	-476.914795	3716.991943	0.003872333	0.005897183	-0.00324	0.016822	-0.003464833	0.001808826	-0.007835	-0.001764	-0.001747222	0.006072168	-0.02447	0.000846	-0.003212722	0.012961627	-0.055118	0.000149	-0.092485944	0.106880082	-0.189364	0.123194	1.243462722
3	2	4	1	11	-4.078989111	0.851764716	-6.472823	-3.444025	-4.256935944	1.974579846	-5.592654	1.151922	-19.81484528	34.7220194	-90.468124	8.473306	46.89462439	70.72296094	-12.092028	178.277878	-617.4584178	713.6170741	-1705.158691	190.821365	1101.094178	1577.463493	-741.995544	3716.991943	0.004159111	0.006409514	-0.00324	0.016979	-0.003337667	0.001902695	-0.007835	-0.000963	-0.003230167	0.008404504	-0.026587	0.000846	-0.005728444	0.016284695	-0.055118	0.000149	-0.073975444	0.117935545	-0.189364	0.14677	1.201080333
3	2	4	1	12	-4.265883222	1.129596551	-7.245385	-3.444025	-3.827148889	2.536072315	-5.592654	2.608805	-25.03966783	38.1387639	-91.950592	8.473306	55.7830645	75.00246205	-12.092028	178.277878	-615.8277712	715.5690376	-1705.158691	205.913086	998.2173839	1736.434915	-2294.407715	3716.991943	0.005950111	0.011142485	-0.00324	0.043077	-0.003311333	0.001907035	-0.007835	-0.000963	-0.007039389	0.017407231	-0.068225	0.000846	-0.010088278	0.023556161	-0.078525	0.000149	-0.054417167	0.126675633	-0.189364	0.163447	1.162708167
3	2	4	1	13	-4.496316944	1.425662625	-8.005333	-3.444025	-3.327218167	3.094644982	-5.592654	3.893038	-30.07864144	40.0662454	-91.950592	8.473306	63.53158111	76.15785615	-12.092028	178.277878	-571.2565847	789.8949923	-1705.158691	993.102722	847.4324583	1973.696851	-3191.043457	3716.991943	0.010464611	0.022937745	-0.00324	0.090886	-0.003774611	0.002716984	-0.01153	-0.000963	-0.014613444	0.034839139	-0.135776	0.000846	-0.018439611	0.040398574	-0.150333	0.000149	-0.034240278	0.132697756	-0.188373	0.17382	1.128743944
3	2	4	1	14	-4.767193944	1.722039039	-8.695989	-3.444025	-2.768289167	3.616699467	-5.592654	4.942767	-34.56061089	40.38965833	-91.950592	8.473306	69.90693906	75.01341314	-12.092028	178.277878	-483.9945235	949.1513739	-1705.158691	1756.482178	684.4902263	2197.11291	-3401.039551	3716.991943	0.0173605	0.036725353	-0.00324	0.132307	-0.0051425	0.006237639	-0.027653	-0.000963	-0.024144778	0.050396946	-0.170861	0.000846	-0.029341889	0.057835108	-0.196202	0.000149	-0.013802833	0.135854126	-0.185308	0.179501	1.0994325
3	2	4	1	15	-5.072327167	1.999177532	-9.261981	-3.444025	-2.1621025	4.076762264	-5.592654	5.747752	-38.14521678	39.35659309	-91.950592	8.473306	74.93975194	72.53110094	-12.092028	178.277878	-360.8595951	1158.120872	-1705.158691	2374.550293	534.2122943	2362.52667	-3401.039551	3716.991943	0.025987556	0.049905674	-0.00324	0.161818	-0.007882778	0.012668716	-0.052128	-0.000963	-0.033068722	0.059187188	-0.170861	0.000846	-0.040712722	0.070452442	-0.204586	0.000149	0.006638056	0.136210899	-0.179864	0.182628	1.074805222
3	2	4	1	16	-5.402947556	2.238019516	-9.658681	-3.444025	-1.519293333	4.45755959	-5.592654	6.331996	-40.57493733	37.65936498	-91.950592	8.473306	78.81047772	69.51217787	-12.092028	178.277878	-213.6525689	1369.603573	-1705.158691	2752.442627	408.8526633	2466.485773	-3401.039551	3716.991943	0.0356975	0.061238522	-0.00324	0.179489	-0.012221111	0.02121514	-0.080618	-0.000963	-0.039208667	0.061184091	-0.170861	0.000846	-0.050893722	0.077128054	-0.204586	0.000149	0.026933778	0.133985814	-0.171726	0.185459	1.054626722
3	2	4	1	17	-5.748576111	2.422186937	-9.859032	-3.444025	-0.848594611	4.748432032	-5.592654	6.737695	-41.70609283	36.38364222	-91.950592	8.140826	81.75396333	66.49268774	-12.009315	178.277878	-56.3604345	1548.188802	-1705.158691	2844.992188	310.1836056	2523.082432	-3401.039551	3716.991943	0.045559389	0.069379227	-0.00324	0.180301	-0.0176755	0.029500491	-0.100417	-0.000963	-0.041257167	0.06039177	-0.170861	0.000846	-0.058997444	0.079087719	-0.204586	0.000135	0.047021333	0.129478634	-0.160496	0.18985	1.038369167
3	3	1	1	1	-1.424065667	0.156045244	-1.622214	-1.174443	-1.0000495	0.163273514	-1.231278	-0.82528	2.916622889	2.031077899	-2.675493	4.957795	2.153091222	3.609917566	-6.377842	7.259306	54.80327622	90.55870348	-73.668053	217.37352	58.33650811	188.6619074	-183.695496	400.353821	0.012453556	0.003125502	0.004355	0.014839	-0.003110278	0.002417076	-0.007294	0.000679	0.0006195	0.000497893	-0.000609	0.00127	-0.000116389	0.000152622	-0.000357	0.000173	-0.121303944	0.010549489	-0.14423	-0.109499	1.616881889
3	3	1	1	2	-1.397843389	0.162903806	-1.622214	-1.13556	-0.980074722	0.162049099	-1.231278	-0.819706	3.334621556	1.523251704	-0.879178	4.957795	2.545405222	2.952039802	-3.121562	7.259306	44.81525394	80.98165792	-73.668053	202.749252	36.41083183	168.42327	-183.695496	364.501892	0.011844667	0.003939994	0.002206	0.014839	-0.003566611	0.002434913	-0.007535	0.000263	0.000663667	0.00041001	-0.000202	0.00127	-0.000127833	0.00013652	-0.000357	9.50E-05	-0.120982667	0.009876835	-0.138447	-0.109499	1.576080667
3	3	1	1	3	-1.368488611	0.167668535	-1.622214	-1.093635	-0.957626056	0.154991132	-1.231278	-0.813883	3.663543833	1.154395047	0.703661	5.041423	2.759938444	2.639781211	-0.302811	7.259306	33.29029056	71.37484604	-73.668053	175.547791	17.0526625	147.1801796	-183.695496	315.066437	0.011096167	0.004771658	0.000163	0.014839	-0.003998611	0.002405123	-0.007535	-0.000227	0.000675667	0.00038562	1.40E-05	0.00127	-0.000134778	0.000127392	-0.000357	1.20E-05	-0.121150111	0.010185318	-0.140027	-0.109499	1.535556389
3	3	1	1	4	-1.336784278	0.17079502	-1.610293	-1.051536	-0.934075778	0.142681418	-1.223005	-0.807373	3.889459778	0.913933221	2.046618	5.041423	2.829616278	2.56980871	0.44329	7.259306	19.37776789	66.23634938	-74.877617	148.639862	2.481687056	127.6247526	-183.695496	273.045868	0.010227111	0.005563544	-0.001607	0.014839	-0.004386333	0.002322459	-0.007535	-0.00074	0.000658111	0.000415455	-0.000134	0.00127	-0.000137111	0.000124906	-0.000357	-2.70E-05	-0.121658667	0.010842788	-0.140027	-0.109499	1.495424944
3	3	1	1	5	-1.303664278	0.172432078	-1.588104	-1.014133	-0.910465833	0.126277355	-1.195786	-0.798026	3.986506722	0.791249215	2.770157	5.041423	2.801299889	2.58076126	0.44329	7.259306	1.4534235	72.55256448	-173.998337	122.705269	-5.205797667	113.7858256	-183.695496	229.695374	0.009265778	0.006256664	-0.00293	0.014839	-0.004714944	0.00219092	-0.007535	-0.001238	0.000618222	0.000461146	-0.000195	0.00127	-0.000135056	0.000126251	-0.000357	-2.70E-05	-0.122278167	0.011224341	-0.140027	-0.109499	1.455780778
3	3	1	1	6	-1.2703425	0.172185422	-1.557276	-0.988312	-0.887387444	0.107651537	-1.152206	-0.780375	3.913683556	0.919649101	1.870176	5.041423	2.742852944	2.557882937	0.44329	7.259306	-22.08552417	95.88163889	-300.995789	91.583923	-2.789115778	119.392166	-183.695496	273.195648	0.008250833	0.006793378	-0.003635	0.014839	-0.004978111	0.002027084	-0.007535	-0.001697	0.000565944	0.000489512	-0.000195	0.00127	-0.000129	0.000127138	-0.000357	-2.70E-05	-0.122715056	0.011162325	-0.140027	-0.109499	1.416691944
3	3	1	1	7	-1.238436222	0.169070972	-1.519909	-0.982963	-0.864751611	0.09009834	-1.096489	-0.744761	3.618414667	1.517810375	-1.223134	5.041423	2.754814611	2.574252729	0.44329	7.259306	-52.20653989	135.180495	-450.59436	60.429527	13.76640672	158.5369568	-183.695496	464.809631	0.007229556	0.007125986	-0.003635	0.014839	-0.005179556	0.001854676	-0.007535	-0.002116	0.000511278	0.000486382	-0.000195	0.00127	-0.000119722	0.000123203	-0.000357	-2.70E-05	-0.122638944	0.011237761	-0.140027	-0.109499	1.378205333
3	3	1	1	8	-1.210035611	0.161787608	-1.47882	-0.982963	-0.841473889	0.080298135	-1.035071	-0.67749	3.043574611	2.631742381	-5.63973	5.041423	2.972293111	3.073461036	0.44329	10.942737	-89.00164489	185.813425	-610.346558	60.429527	47.78429294	224.9391481	-183.695496	690.412231	0.0062535	0.007224937	-0.003635	0.014792	-0.0053325	0.001693708	-0.007535	-0.002488	0.000458611	0.000456203	-0.000195	0.00127	-0.000109889	0.000112357	-0.000357	-2.70E-05	-0.121711111	0.012877133	-0.140027	-0.093704	1.340361611
3	3	1	1	9	-1.18771	0.149798189	-1.437279	-0.982963	-0.815213389	0.089971181	-0.975501	-0.562382	2.135054	4.254482835	-11.395576	5.041423	3.5512195	4.553534932	0.44329	17.679981	-131.7064771	242.196998	-761.553162	60.429527	100.3474761	303.8565787	-183.695496	922.043335	0.005373833	0.007086793	-0.003635	0.014655	-0.005458278	0.001547827	-0.007535	-0.002821	0.000399556	0.000411613	-0.000195	0.001223	-0.000106	0.000104217	-0.000342	-2.70E-05	-0.119604278	0.017326358	-0.140027	-0.071576	1.303213722
3	3	1	1	10	-1.174451389	0.136369233	-1.398382	-0.982963	-0.782286889	0.128192299	-0.924628	-0.382824	0.848466722	6.36896996	-18.332283	5.041423	4.644751	7.02715338	0.44329	26.310125	-178.6874803	297.9939794	-880.983826	60.429527	169.4220577	382.8074848	-183.695496	1127.176636	0.004637167	0.006746275	-0.003635	0.01441	-0.005580611	0.001407812	-0.007535	-0.003126	0.000306833	0.000403105	-0.000446	0.001088	-0.000120444	0.000147769	-0.000602	-2.70E-05	-0.1160095	0.024645086	-0.140027	-0.045102	1.266850056
3	3	1	1	11	-1.173568889	0.134878091	-1.382497	-0.982963	-0.737800889	0.196585871	-0.886781	-0.12388	-0.843070611	8.91382124	-26.07864	5.041423	6.374920444	10.2834543	0.44329	36.466259	-227.2605529	345.9034985	-940.040588	60.429527	249.3394721	450.9613621	-183.695496	1264.406982	0.004078667	0.006290345	-0.003635	0.014021	-0.005718222	0.001267871	-0.007535	-0.003445	0.000136222	0.000635774	-0.001983	0.000904	-0.000170667	0.000291097	-0.001189	-2.70E-05	-0.110630444	0.034437522	-0.140027	-0.014117	1.2314185
3	3	1	1	12	-1.188502556	0.168057155	-1.633268	-0.982963	-0.676038222	0.296351065	-0.862548	0.224947	-2.939209111	11.75760949	-33.999626	5.041423	8.800408833	14.07236128	0.44329	47.383575	-273.9225695	379.0308404	-940.040588	60.429527	330.5292744	497.5600238	-150.484802	1277.720947	0.003714056	0.005855316	-0.003635	0.01343	-0.005874444	0.001137874	-0.007535	-0.003832	-0.000159889	0.001225169	-0.004426	0.00073	-0.000273667	0.000531949	-0.002058	-2.70E-05	-0.103178778	0.046420303	-0.140027	0.021561	1.197143111
3	3	1	1	13	-1.222555667	0.244473241	-1.949157	-0.982963	-0.591127444	0.429027454	-0.849087	0.665846	-5.408446778	14.70358245	-41.305046	5.041423	11.88374167	18.06825501	0.44329	57.761608	-315.2399841	394.0949391	-940.040588	60.429527	400.2987684	513.9237229	-97.25647	1277.720947	0.003537167	0.005586453	-0.003635	0.012594	-0.006030389	0.001028594	-0.007535	-0.004326	-0.0006105	0.002075279	-0.007381	0.000611	-0.000435333	0.000838575	-0.003037	-2.70E-05	-0.093380056	0.060395658	-0.140027	0.06185	1.164319778
3	3	1	1	14	-1.278643278	0.356410431	-2.321685	-0.982963	-0.477975889	0.593896038	-0.84227	1.187641	-8.193208833	17.53212211	-47.325405	5.041423	15.47205494	21.84429479	0.44329	65.806343	-348.4393817	393.1321578	-940.040588	60.429527	445.7546128	503.4038289	-46.404793	1277.720947	0.004401611	0.007825506	-0.003635	0.028154	-0.006079389	0.000961441	-0.007535	-0.004752	-0.001934167	0.005693903	-0.023215	0.000552	-0.001999444	0.006597409	-0.028223	-2.70E-05	-0.080994111	0.076118852	-0.140027	0.106121	1.133283833
3	3	1	1	15	-1.359109111	0.49540772	-2.737914	-0.982963	-0.333259833	0.786155895	-0.838409	1.762619	-11.21576983	20.0411489	-51.635941	5.041423	19.31298517	24.94169449	0.44329	69.77742	-371.1984291	382.7540054	-940.040588	60.429527	458.4373831	493.0441432	-9.82182	1277.720947	0.005924444	0.011217256	-0.003635	0.038897	-0.006275556	0.001065361	-0.00845	-0.004752	-0.003906333	0.009594132	-0.034947	0.000525	-0.004068611	0.010582672	-0.037282	-2.70E-05	-0.065843722	0.093209245	-0.140027	0.153134	1.104362333
3	3	1	1	16	-1.465572722	0.654556642	-3.182284	-0.982963	-0.156092778	0.996748501	-0.834882	2.350598	-14.37984939	22.05877653	-53.951668	5.041423	23.112678	27.02097024	0.476979	69.77742	-381.4130026	373.5262017	-940.040588	60.429527	437.7293013	520.9084992	-382.567291	1277.720947	0.010551778	0.023495234	-0.003635	0.093378	-0.007090944	0.003448594	-0.020252	-0.004752	-0.008798556	0.021839135	-0.087535	0.000495	-0.008427778	0.020413871	-0.078492	-2.90E-05	-0.047841111	0.111118873	-0.140027	0.201171	1.077835833
3	3	1	1	17	-1.598773278	0.827066121	-3.637109	-0.982963	0.0519515	1.2138949	-0.830459	2.909915	-17.57265328	23.44814031	-54.062691	5.041423	26.60847356	27.97381729	0.576135	69.77742	-377.5339086	378.6425505	-940.040588	123.918915	389.9835554	596.5163765	-851.452759	1277.720947	0.018344722	0.040120307	-0.003635	0.148672	-0.008673611	0.007357618	-0.03473	-0.004752	-0.016574056	0.037578898	-0.139464	0.000436	-0.015196667	0.033482212	-0.121869	-3.00E-05	-0.027010056	0.129143873	-0.140027	0.248228	1.053916278
3	3	1	1	18	-1.758450333	1.005599474	-4.083329	-0.982963	0.287381778	1.425237274	-0.82528	3.407286	-20.67208128	24.11998791	-54.062691	5.041423	29.61240389	27.91703106	0.645175	69.77742	-359.0592106	408.2257178	-940.040588	392.974091	324.5349017	696.8408573	-1167.984009	1277.720947	0.028558	0.056834793	-0.003635	0.190299	-0.010885556	0.011559366	-0.046656	-0.004752	-0.026104444	0.051997944	-0.171111	0.000333	-0.023223944	0.044979569	-0.144524	-3.00E-05	-0.003505444	0.146454212	-0.140027	0.29213	1.032728778
3	3	1	1	19	-1.943308	1.182250097	-4.501881	-0.982963	0.545491556	1.619354324	-0.819706	3.820696	-23.5569735	24.04827383	-54.062691	5.041423	32.0173885	27.12829321	0.68381	69.77742	-326.6628258	462.6694638	-940.040588	639.842834	250.9419641	795.3890229	-1318.212402	1277.720947	0.041114556	0.073652121	-0.003635	0.230373	-0.0138875	0.01652263	-0.061329	-0.004752	-0.036649333	0.064147744	-0.189475	0.000266	-0.031345944	0.053025716	-0.146231	-3.00E-05	0.022368333	0.162137435	-0.140027	0.330625	1.014290611
3	3	1	1	20	-2.151066611	1.348808543	-4.875215	-0.982963	0.821004889	1.786654501	-0.813883	4.139534	-26.11646172	23.28683976	-54.062691	5.041423	33.79476983	25.97830652	0.740036	69.77742	-281.9144471	533.5011939	-940.040588	843.059937	178.52112	874.4493927	-1318.212402	1277.720947	0.055711056	0.08976081	-0.003635	0.264943	-0.017878444	0.022494603	-0.079372	-0.004752	-0.047153667	0.072675229	-0.189475	0.000266	-0.038567222	0.057197279	-0.146231	-3.00E-05	0.050143722	0.175260195	-0.140027	0.36151	0.998493611
3	3	1	1	21	-2.378582444	1.497183349	-5.18892	-0.982963	1.108737667	1.919946071	-0.807373	4.365307	-28.25554767	21.98862002	-54.062691	4.770148	34.99274033	24.83644417	0.95139	69.77742	-226.7781479	609.6811161	-940.040588	987.753296	115.3390367	926.4204552	-1318.212402	1277.720947	0.071907667	0.104277132	-0.003635	0.291702	-0.022974056	0.029351853	-0.099234	-0.004752	-0.056530056	0.076991125	-0.189475	0.000266	-0.044182222	0.058144703	-0.146231	-3.00E-05	0.079188556	0.184943784	-0.138819	0.38278	0.985098944
3	3	2	1	1	-1.406598944	0.180475951	-1.577527	-1.066028	-1.076913944	0.223427534	-1.347455	-0.712065	3.1535955	3.35549019	-2.854085	6.598513	2.307938667	6.62611367	-7.333903	10.964863	56.08628939	78.50275324	-41.48798	185.085724	68.62647633	214.811109	-202.125061	430.870056	0.011806278	0.003099374	0.003819	0.014632	-0.002668	0.002461535	-0.006242	0.00068	0.000607333	0.000704564	-0.000571	0.001572	-0.000161389	0.000293048	-0.00059	0.000209	-0.117252444	0.01273077	-0.139782	-0.102648	1.650045389
3	3	2	1	2	-1.378351944	0.198579511	-1.577527	-1.023532	-1.055370833	0.241016971	-1.347455	-0.693184	3.577364444	3.016704454	-1.9069	6.598513	2.845785111	6.17500142	-6.87968	10.964863	44.396245	83.37068678	-86.800148	185.085724	64.99769778	214.9508716	-202.125061	430.870056	0.011260222	0.003928447	0.00158	0.014632	-0.003061611	0.002461144	-0.006405	0.000595	0.000646333	0.000653048	-0.000395	0.001572	-0.000176444	0.000280972	-0.00059	0.000209	-0.117504278	0.013237407	-0.144315	-0.102648	1.602029944
3	3	2	1	3	-1.346976222	0.213699125	-1.577527	-0.986465	-1.029484222	0.256070712	-1.347455	-0.672943	3.893532889	2.688481636	-1.261561	6.598513	3.391233556	5.679113308	-6.782548	10.964863	29.67989444	96.20159262	-169.342865	185.085724	70.31939161	215.2997071	-202.125061	430.870056	0.010568389	0.004801421	-0.000514	0.014632	-0.003450667	0.00240191	-0.006408	0.000435	0.000666389	0.000624088	-0.000267	0.001572	-0.000192	0.000267012	-0.00059	0.000209	-0.1183825	0.014938726	-0.151623	-0.102648	1.554416556
3	3	2	1	4	-1.313459722	0.22472483	-1.577527	-0.960463	-0.998850333	0.267743266	-1.347455	-0.644211	4.072029333	2.419265277	-0.826035	6.598513	4.017774889	5.081318174	-6.401761	10.964863	9.931659778	121.6705726	-290.616272	185.085724	82.98871644	219.3761538	-202.125061	430.870056	0.009747944	0.005636381	-0.002242	0.014632	-0.003820944	0.002278212	-0.006408	0.000183	0.000677	0.000608719	-0.000176	0.001572	-0.000209667	0.000249271	-0.00059	0.000209	-0.119811722	0.017256907	-0.15662	-0.102648	1.507492111
3	3	2	1	5	-1.279109056	0.230033287	-1.577527	-0.953942	-0.962521389	0.275629722	-1.347455	-0.598023	4.059060556	2.447527093	-1.059473	6.598513	4.774378778	4.407890153	-5.117075	10.964863	-18.17887933	161.9953166	-449.27536	185.085724	100.1623751	232.4882276	-202.125061	430.870056	0.008829444	0.006352072	-0.003389	0.014632	-0.004158889	0.002092978	-0.006408	-0.000184	0.000690222	0.000591441	-7.60E-05	0.001572	-0.000229444	0.000227249	-0.00059	0.000183	-0.121600611	0.019398747	-0.157531	-0.102648	1.461546722
3	3	2	1	6	-1.245808722	0.227665963	-1.577526	-0.953942	-0.919277444	0.280206206	-1.347455	-0.523926	3.769048	3.192402845	-5.536548	6.598513	5.687147778	3.912381834	-2.708251	11.312767	-57.87514211	214.8458873	-632.215088	185.085724	120.6222029	258.5490396	-202.125061	589.887451	0.007858778	0.006873825	-0.003749	0.014632	-0.004455611	0.001862181	-0.006408	-0.000674	0.000713611	0.000567926	-7.60E-05	0.001572	-0.000250389	0.000203089	-0.00059	0.000106	-0.123432833	0.020705171	-0.157531	-0.102648	1.416870111
3	3	2	1	7	-1.216291611	0.216286557	-1.568428	-0.953942	-0.867735611	0.284104343	-1.347455	-0.409476	3.094474778	4.794431569	-11.596392	6.598513	6.784748778	4.180687112	0.622323	17.048567	-110.1175788	273.1149015	-811.185669	185.085724	145.9800317	300.7268631	-202.125061	800.80481	0.006893889	0.007146548	-0.003749	0.014632	-0.004709611	0.001610883	-0.006408	-0.00126	0.000741	0.000550775	-7.60E-05	0.001572	-0.000271944	0.000182594	-0.00059	-2.40E-05	-0.124869611	0.020909507	-0.157531	-0.102648	1.373747444
3	3	2	1	8	-1.194234167	0.19770984	-1.546915	-0.953942	-0.806198278	0.293877759	-1.326857	-0.239783	1.933754944	7.09430585	-19.056309	6.598513	8.120148222	5.670153617	2.347333	24.659513	-172.1892324	327.0341764	-945.980286	185.085724	179.0315911	360.0481455	-202.125061	1020.009277	0.005995778	0.007149586	-0.003749	0.014632	-0.004927722	0.00136306	-0.006408	-0.00189	0.000745333	0.000548863	-7.60E-05	0.001572	-0.000297	0.00017744	-0.00059	-8.70E-05	-0.125371278	0.020620488	-0.157531	-0.102648	1.332459556
3	3	2	1	9	-1.184062389	0.182632756	-1.511743	-0.953942	-0.732399833	0.320979547	-1.274514	0.001515	0.224654167	9.879117907	-27.36273	6.598513	9.768608556	8.24593599	2.347333	34.048721	-237.6616666	366.8454494	-993.418091	158.955429	221.168415	429.0287403	-202.125061	1189.332886	0.005218944	0.006911725	-0.003749	0.014546	-0.005121556	0.001134602	-0.006408	-0.002528	0.000679778	0.000601082	-0.00031	0.001572	-0.000333833	0.000219329	-0.00086	-8.70E-05	-0.124337444	0.022075945	-0.157531	-0.087165	1.293285056
3	3	2	1	10	-1.190489944	0.196363243	-1.627439	-0.953942	-0.643388167	0.378757551	-1.196799	0.327696	-2.027272889	12.9027246	-35.613277	6.598513	11.80628844	11.58681626	2.347333	44.481728	-298.0330952	386.6195678	-993.418091	100.42276	270.1838366	490.0631495	-202.125061	1227.254761	0.004599611	0.006514872	-0.003749	0.014248	-0.005299222	0.00093793	-0.006408	-0.003133	0.000493278	0.000874609	-0.002114	0.001572	-0.000395111	0.000348462	-0.001481	-8.70E-05	-0.1211585	0.028443751	-0.157531	-0.04635	1.256498
3	3	2	1	11	-1.217850278	0.260637354	-1.957378	-0.953942	-0.535628333	0.475594048	-1.105747	0.742878	-4.742564167	15.89793422	-42.824902	6.598513	14.2716725	15.32606472	2.347333	54.502968	-346.0071841	387.8426558	-993.418091	32.89032	318.6329476	523.5974455	-202.125061	1227.254761	0.0041505	0.006074372	-0.003749	0.013764	-0.005457833	0.000777786	-0.006408	-0.003666	0.000154389	0.001454206	-0.004607	0.001572	-0.000491056	0.000559377	-0.002249	-8.70E-05	-0.115275111	0.040776525	-0.157531	0.003253	1.222356222
3	3	2	1	12	-1.269532722	0.370324156	-2.341188	-0.953942	-0.405526889	0.611385192	-1.014051	1.236079	-7.794059389	18.63033838	-48.331791	6.598513	17.11683756	18.99141661	2.347333	62.177834	-377.9860456	378.3789967	-993.418091	-13.869381	355.1424947	524.5528023	-202.125061	1227.254761	0.005067556	0.008408641	-0.003749	0.030271	-0.005880056	0.001487189	-0.011266	-0.004113	-0.001349056	0.006187697	-0.02549	0.001497	-0.001735056	0.005331904	-0.022982	-8.70E-05	-0.1062315	0.058073559	-0.157531	0.059919	1.191081111
3	3	2	1	13	-1.347751333	0.51129148	-2.762908	-0.953942	-0.250347667	0.779276875	-0.931075	1.779175	-11.04233167	20.92869594	-51.870388	6.281619	20.19071411	22.08055493	2.347333	65.810059	-393.5973374	368.3523061	-993.418091	-13.869381	369.8850501	514.3594673	-202.125061	1227.254761	0.006907389	0.012763807	-0.003749	0.046213	-0.006385722	0.002218582	-0.013215	-0.004505	-0.003747167	0.011284998	-0.041669	0.001331	-0.003567	0.009183953	-0.033552	-8.70E-05	-0.093711944	0.079050806	-0.157531	0.121202	1.162842167
3	3	2	1	14	-1.453571611	0.672673266	-3.205694	-0.953942	-0.069015	0.968370673	-0.861687	2.332913	-14.35401506	22.6699867	-53.328682	5.907047	23.28158844	24.232109	2.347333	65.810059	-393.6563793	368.2926281	-993.418091	-13.869381	359.5765089	527.7526143	-367.407288	1227.254761	0.011552278	0.024565458	-0.003749	0.095822	-0.007422611	0.004488315	-0.023169	-0.004877	-0.008744	0.022870212	-0.088612	0.001138	-0.007614278	0.018786956	-0.073356	-8.70E-05	-0.077559389	0.10250271	-0.157531	0.184214	1.137757556
3	3	2	1	15	-1.586984944	0.845836114	-3.651719	-0.953942	0.137678833	1.166099362	-0.806919	2.858802	-17.60327139	23.76035407	-53.328682	5.643132	26.18365594	25.32771965	2.347333	65.810059	-378.7211957	388.4498136	-993.418091	230.524063	327.5596394	578.8418335	-778.428711	1227.254761	0.019041111	0.040068974	-0.003749	0.145883	-0.009157833	0.008061565	-0.036111	-0.005186	-0.016182722	0.036924275	-0.132759	0.000951	-0.013826	0.03086534	-0.112217	-8.70E-05	-0.057781056	0.127221625	-0.157531	0.245914	1.115899167
3	3	2	1	16	-1.7469595	1.022659719	-4.08202	-0.953942	0.367379333	1.3601595	-0.765468	3.32769	-20.66603506	24.13775188	-53.328682	5.506003	28.74091578	25.46910117	2.347333	65.810059	-348.5555728	435.8075995	-993.418091	518.918579	280.8442337	652.1437022	-1028.361572	1227.254761	0.028811222	0.055947463	-0.003749	0.185546	-0.011495167	0.011999693	-0.047324	-0.005186	-0.025059611	0.049595415	-0.158833	0.000766	-0.0211625	0.041369573	-0.132362	-8.70E-05	-0.034548389	0.151953635	-0.157531	0.30327	1.097286778
3	3	2	1	17	-1.931418889	1.19479531	-4.476496	-0.953942	0.616694111	1.539732587	-0.734841	3.722198	-23.41253094	23.79474638	-53.328682	5.411975	30.86439322	24.90071209	2.347333	65.810059	-302.3283052	511.0352204	-993.418091	818.221436	227.6813113	724.6619746	-1111.068848	1227.254761	0.040632444	0.071583102	-0.003749	0.220768	-0.014478889	0.016344691	-0.059332	-0.005186	-0.034436778	0.059410731	-0.168023	0.000643	-0.028672111	0.048923042	-0.135391	-8.70E-05	-0.008197667	0.175399199	-0.157531	0.353324	1.081875556
3	3	2	1	18	-2.137168333	1.353492146	-4.814202	-0.953942	0.881785833	1.696169037	-0.712065	4.03681	-25.70484011	22.82216836	-53.328682	5.230801	32.53560428	23.9254686	2.347333	65.810059	-239.3422131	608.843397	-993.418091	1117.237549	175.9739021	781.1419989	-1111.068848	1227.254761	0.054261	0.086417889	-0.003749	0.251319	-0.018263444	0.021371737	-0.07409	-0.005186	-0.043178278	0.065246708	-0.168023	0.000643	-0.035653056	0.053376223	-0.135391	-8.70E-05	0.020773944	0.196246357	-0.157531	0.393317	1.069541
3	3	2	1	19	-2.359832833	1.489732313	-5.073989	-0.953942	1.158954167	1.82326307	-0.693184	4.276965	-27.40156778	21.4829551	-53.328682	4.773756	33.79729156	22.82171287	2.347333	65.810059	-159.6924426	720.27411	-993.418091	1395.40271	131.8470714	816.3822716	-1111.068848	1227.254761	0.069312611	0.099690427	-0.003749	0.274748	-0.023006611	0.027220596	-0.091619	-0.005186	-0.049986778	0.066812971	-0.168023	0.000643	-0.041621667	0.055144945	-0.135391	-8.70E-05	0.0517265	0.213240788	-0.157531	0.420992	1.060061444
3	3	3	1	1	-1.394034167	0.182569115	-1.6019	-1.095189	-1.030151944	0.285115237	-1.349627	-0.597479	3.390601444	2.082185339	-1.38422	5.60468	4.088401389	5.511674138	-6.837766	10.725971	40.125561	66.71869744	-46.260166	137.695175	60.82987728	196.3510496	-166.236649	314.470764	0.012398778	0.003916679	0.002748	0.01561	-0.002799389	0.002538732	-0.007257	0.00067	0.000720167	0.000545086	-0.000317	0.001458	-0.000215056	0.0002472	-0.000532	0.00021	-0.143152056	0.021146589	-0.183488	-0.119196	1.686033167
3	3	3	1	2	-1.364393056	0.191113938	-1.6019	-1.061574	-0.9940005	0.29827488	-1.349627	-0.586431	3.692462778	1.709802301	-0.366161	5.60468	4.507478833	4.882960387	-5.27426	10.725971	32.21453422	62.7960366	-46.260166	113.0373	41.23425472	198.1381845	-166.236649	314.470764	0.011682889	0.004801567	0.000509	0.01561	-0.003247278	0.002601044	-0.007392	0.000456	0.000739778	0.000510851	-7.90E-05	0.001458	-0.000228333	0.000228757	-0.000532	0.000175	-0.142114333	0.019440226	-0.178272	-0.119196	1.644832
3	3	3	1	3	-1.332493111	0.19697002	-1.601217	-1.027701	-0.955027278	0.303491456	-1.349627	-0.585719	3.927510333	1.377572269	0.499735	5.60468	4.775638944	4.42526138	-3.610325	10.725971	22.75459767	62.73007694	-57.241558	112.264824	24.08905	197.5253886	-166.236649	314.470764	0.010823944	0.005681919	-0.001551	0.01561	-0.003670611	0.002582895	-0.007392	0.000162	0.000738389	0.000513236	-0.000104	0.001458	-0.000237333	0.000214711	-0.000532	0.000129	-0.141916333	0.01906482	-0.174708	-0.119196	1.604122833
3	3	3	1	4	-1.2989345	0.19992872	-1.593571	-0.997162	-0.9144065	0.299962407	-1.349627	-0.585719	4.071706056	1.106922814	1.366024	5.60468	4.908963	4.187512021	-1.473985	10.725971	8.813512722	70.97122835	-147.008438	112.264824	9.244107722	191.2387136	-166.236649	314.470764	0.009843667	0.006491459	-0.003236	0.01561	-0.004045278	0.002481383	-0.007392	-0.000204	0.000721167	0.000539184	-0.000174	0.001458	-0.000242889	0.000205783	-0.000532	5.70E-05	-0.142447889	0.020061425	-0.181607	-0.119196	1.564007778
3	3	3	1	5	-1.264631278	0.199372197	-1.57845	-0.976113	-0.873211222	0.287663862	-1.349627	-0.585719	4.074402167	1.099982321	1.414554	5.60468	4.929707444	4.154828968	-1.210492	10.725971	-12.38943211	93.24017758	-274.057373	112.264824	-0.687337056	180.5930146	-166.236649	314.470764	0.008776278	0.00716281	-0.004352	0.01561	-0.004351722	0.002314054	-0.007392	-0.000628	0.000695056	0.000568152	-0.000174	0.001458	-0.000245	0.000202697	-0.000532	2.90E-05	-0.143495111	0.021734353	-0.183926	-0.119196	1.524537833
3	3	3	1	6	-1.231027722	0.19427652	-1.555354	-0.973586	-0.832244722	0.267635517	-1.329282	-0.585719	3.8652155	1.669358633	-1.472365	5.60468	4.897507444	4.188466565	-1.210492	10.725971	-42.43955511	130.4433442	-428.63739	109.906624	0.000786889	181.8835059	-166.236649	326.856995	0.007667889	0.007634793	-0.004729	0.01561	-0.0045805	0.002119651	-0.007392	-0.001078	0.000667667	0.000583952	-0.000174	0.001458	-0.000242944	0.00020504	-0.000532	2.90E-05	-0.144761056	0.023221663	-0.183926	-0.119196	1.485710778
3	3	3	1	7	-1.200211	0.183499981	-1.524498	-0.973586	-0.791586111	0.24205325	-1.286841	-0.585719	3.367076222	2.813523027	-5.729403	5.60468	4.929720556	4.181485991	-1.210492	10.725971	-81.69699844	179.1397561	-596.727356	99.03746	17.23565528	223.2345546	-166.236649	622.725586	0.006572944	0.007858815	-0.004729	0.01561	-0.004735722	0.001943018	-0.007392	-0.001512	0.000642611	0.000584254	-0.000174	0.001458	-0.000235944	0.000210161	-0.000532	2.90E-05	-0.145888	0.023977459	-0.183926	-0.119196	1.447491
3	3	3	1	8	-1.174909833	0.1667932	-1.486608	-0.973586	-0.750082722	0.214633688	-1.22435	-0.53978	2.503598833	4.466666577	-11.41782	5.60468	5.184768333	4.403816305	-1.210492	10.886777	-130.0354714	235.901092	-771.055054	77.63858	53.34476917	305.8875297	-166.236649	932.203674	0.005548778	0.007812919	-0.004729	0.01559	-0.004834833	0.001809842	-0.007392	-0.001917	0.000611722	0.000572159	-0.000174	0.001458	-0.000225111	0.000212713	-0.000532	2.90E-05	-0.1464735	0.024025108	-0.183926	-0.119196	1.409839167
3	3	3	1	9	-1.158484389	0.147764667	-1.443036	-0.973586	-0.705173333	0.193046884	-1.145654	-0.415981	1.199818333	6.630674029	-18.58032	5.60468	5.8188	5.571540086	-1.210492	19.883759	-186.6525182	297.4039015	-941.468262	43.017052	106.131286	403.5001374	-166.236649	1174.276245	0.004649056	0.007515399	-0.004729	0.015375	-0.004903056	0.001713991	-0.007392	-0.002307	0.000549111	0.000551018	-0.000174	0.001458	-0.000216944	0.000208588	-0.000532	2.90E-05	-0.146081056	0.02426493	-0.183926	-0.119196	1.372741056
3	3	3	1	10	-1.154912889	0.141109474	-1.396295	-0.973586	-0.653102778	0.193651134	-1.057163	-0.208384	-0.607276444	9.305994224	-27.108957	5.60468	6.953622944	8.021595988	-1.210492	30.458046	-248.5356813	356.7675818	-1070.879883	14.544868	170.9888384	492.4772037	-166.236649	1302.7229	0.003918778	0.007035153	-0.004729	0.014932	-0.004967278	0.001630626	-0.007392	-0.002697	0.000409944	0.000622355	-0.001057	0.001458	-0.000225667	0.000223184	-0.000641	2.90E-05	-0.144248222	0.026692618	-0.183926	-0.096796	1.336240222
3	3	3	1	11	-1.168605722	0.174028813	-1.642766	-0.973586	-0.589279611	0.237088939	-0.966888	0.091654	-2.942443	12.411168	-36.428318	5.464346	8.668613778	11.44498552	-1.210492	41.595806	-309.9219599	403.048571	-1102.217163	14.544868	242.1014871	558.7819796	-166.236649	1309.423828	0.003386667	0.006494611	-0.004729	0.014253	-0.005049	0.001544754	-0.007392	-0.003109	0.000139556	0.001050335	-0.003409	0.001359	-0.000270444	0.000339042	-0.001338	2.90E-05	-0.140492944	0.033481471	-0.183926	-0.057203	1.300471333
3	3	3	1	12	-1.203953611	0.257539564	-1.985887	-0.973586	-0.508625833	0.329860042	-0.88181	0.48488	-5.772642444	15.74270207	-45.479244	5.145664	10.9886475	15.39400329	-1.210492	52.281776	-364.1178846	427.6791522	-1102.217163	14.544868	310.9302868	593.8600314	-166.236649	1309.423828	0.003058444	0.006047013	-0.004729	0.01333	-0.005155222	0.001467302	-0.007392	-0.003145	-0.000304167	0.001871194	-0.006628	0.001199	-0.000367111	0.000580251	-0.002272	2.90E-05	-0.134325722	0.045361763	-0.183926	-0.010183	1.265673389
3	3	3	1	13	-1.264816389	0.382172501	-2.400753	-0.973586	-0.4061355	0.465713648	-0.806328	0.963016	-9.011074389	19.01921247	-53.146111	4.765928	13.850785	19.39626846	-1.210492	61.152054	-405.649557	430.8350804	-1102.217163	14.544868	365.4435137	596.0828214	-166.236649	1309.423828	0.004972889	0.012007507	-0.004729	0.04779	-0.005543222	0.001889262	-0.010565	-0.003145	-0.002831611	0.010509026	-0.044295	0.001014	-0.002579833	0.009437255	-0.040323	2.90E-05	-0.125279222	0.061806048	-0.183926	0.043607	1.232169556
3	3	3	1	14	-1.354138222	0.5380395	-2.871656	-0.973586	-0.2777795	0.636134046	-0.742435	1.50408	-12.53346844	21.9612358	-58.637165	4.374661	17.07937256	22.94166096	-1.210492	66.477081	-430.9671074	421.7680701	-1102.217163	14.544868	393.6458851	581.5827403	-166.236649	1309.423828	0.006480722	0.014424381	-0.004729	0.04779	-0.0058955	0.002179526	-0.010565	-0.003145	-0.005117667	0.01363421	-0.044295	0.000822	-0.004280222	0.011548507	-0.040323	2.90E-05	-0.112954222	0.081933271	-0.183926	0.102654	1.2003255
3	3	3	1	15	-1.473707556	0.717168823	-3.378039	-0.973586	-0.121479333	0.831027205	-0.690269	2.070968	-16.19385956	24.33939729	-61.512379	4.049284	20.41154956	25.58905949	-1.210492	66.942726	-438.2710129	415.7720592	-1102.217163	14.544868	389.4757471	586.0851137	-241.299133	1309.423828	0.010191611	0.022122172	-0.004729	0.077534	-0.006556389	0.003322213	-0.016666	-0.003145	-0.009771333	0.022741512	-0.082944	0.000637	-0.007300889	0.016508131	-0.05473	2.90E-05	-0.097067667	0.104745146	-0.183926	0.16455	1.170506333
3	3	3	1	16	-1.624035889	0.911643018	-3.896862	-0.973586	0.062412944	1.038173108	-0.649237	2.619792	-19.83798539	25.98805288	-61.565022	4.049284	23.57063483	27.11633789	-1.210492	66.942726	-427.2367595	429.5587905	-1102.217163	165.314255	355.4833374	635.4602212	-771.332703	1309.423828	0.017513167	0.037902699	-0.004729	0.14084	-0.007863778	0.006229542	-0.029007	-0.003145	-0.018176722	0.040045247	-0.15066	0.000563	-0.012873611	0.027362706	-0.100594	2.90E-05	-0.077481778	0.129119921	-0.183926	0.226437	1.143039056
3	3	3	1	17	-1.804340667	1.112910663	-4.404123	-0.973586	0.271364556	1.244508898	-0.618508	3.111892	-23.31447228	26.80969109	-61.565022	4.049284	26.33627167	27.57073618	-1.210492	66.942726	-398.6341626	473.6204977	-1102.217163	501.504364	300.5335499	718.9477791	-1138.283203	1309.423828	0.027986944	0.056397668	-0.004729	0.195648	-0.009800444	0.009972504	-0.041049	-0.003145	-0.029297	0.058226366	-0.199691	0.000563	-0.020059722	0.038543374	-0.129564	2.90E-05	-0.054216222	0.153830447	-0.183926	0.285455	1.118173667
3	3	3	1	18	-2.012610444	1.311768551	-4.876148	-0.973586	0.501350833	1.437878423	-0.61223	3.521245	-26.48188811	26.78487247	-61.565022	4.049284	28.57952717	27.20971775	-1.210492	66.942726	-354.0352328	546.3223126	-1102.217163	810.188354	236.1584863	807.4197655	-1301.618896	1309.423828	0.041447722	0.076070281	-0.004729	0.247286	-0.012357222	0.014177183	-0.052844	-0.003145	-0.042019333	0.074199254	-0.228671	0.000563	-0.027564944	0.046722981	-0.135242	2.90E-05	-0.027461722	0.177574004	-0.183926	0.338836	1.096044
3	3	3	1	19	-2.2457055	1.498627711	-5.2909	-0.973586	0.74769	1.608282676	-0.61223	3.836626	-29.2150595	25.99609588	-61.565022	4.049284	30.27224622	26.38934068	-1.210492	66.942726	-295.8643381	636.2241107	-1102.217163	1061.620972	173.5939807	879.0619694	-1301.618896	1309.423828	0.057623611	0.095764839	-0.004729	0.293914	-0.015751778	0.01928066	-0.068359	-0.003145	-0.054890778	0.085657516	-0.231498	0.000563	-0.034334611	0.051127451	-0.135242	2.90E-05	0.002398833	0.199007088	-0.183926	0.383855	1.076640556
3	3	3	1	20	-2.499528111	1.664053159	-5.630381	-0.973586	1.005888278	1.748458284	-0.61223	4.061138	-31.41296039	24.65615522	-61.565022	3.864695	31.47276006	25.43960175	-1.210492	66.942726	-227.2736162	729.2166352	-1102.217163	1229.929688	121.0400671	926.0790693	-1301.618896	1309.423828	0.075941611	0.113996721	-0.004729	0.330233	-0.020263389	0.025656538	-0.088601	-0.003145	-0.066263556	0.091337291	-0.231498	0.000563	-0.039659	0.05232111	-0.135242	2.90E-05	0.034768222	0.216799971	-0.183926	0.41784	1.059801278
3	3	4	1	1	-1.411458833	0.156559745	-1.574656	-1.12778	-1.052303722	0.165367649	-1.261312	-0.828924	2.691123889	2.73005269	-2.697365	4.970162	1.245984278	5.117815645	-7.769208	7.66619	42.98431828	68.68390334	-67.874908	146.777344	39.88027533	188.4971221	-205.873489	309.762085	0.012859167	0.005508374	6.70E-05	0.017541	-0.002948722	0.001418126	-0.005259	-0.000625	0.000508889	0.000678422	-0.000683	0.001376	-7.90E-05	0.000252428	-0.000424	0.000319	-0.148144333	0.010679314	-0.170975	-0.135164	1.647038611
3	3	4	1	2	-1.387521111	0.169945758	-1.574656	-1.097831	-1.040605444	0.171023939	-1.261312	-0.828924	3.015353278	2.37606342	-2.170093	4.970162	1.546761222	4.69875596	-6.953244	7.66619	33.23576406	77.7385038	-113.848831	146.777344	36.39470378	187.950617	-205.873489	309.762085	0.011912778	0.006525817	-0.002241	0.017541	-0.003205722	0.001391155	-0.005259	-0.000854	0.000540056	0.000631725	-0.000574	0.001376	-9.39E-05	0.000234829	-0.000424	0.000308	-0.1490845	0.012412486	-0.177178	-0.135164	1.607529111
3	3	4	1	3	-1.361203	0.179829655	-1.574656	-1.075468	-1.026524389	0.173064644	-1.261312	-0.828924	3.245053278	2.018185303	-1.486294	4.970162	1.852562667	4.272837419	-5.745893	7.66619	19.12980022	91.90808653	-181.243088	146.777344	41.27305817	191.3947544	-205.873489	309.762085	0.010820278	0.007454675	-0.004079	0.017541	-0.003437833	0.001322548	-0.005259	-0.001147	0.000564278	0.000593711	-0.000407	0.001376	-0.000109833	0.000214859	-0.000424	0.000272	-0.150320944	0.014316637	-0.180269	-0.135164	1.568843944
3	3	4	1	4	-1.333436889	0.185040591	-1.574656	-1.065089	-1.009729389	0.1708372	-1.261312	-0.828924	3.334183278	1.822921946	-0.586674	4.970162	2.234645556	3.838863661	-3.979182	7.66619	-1.822853444	113.9417832	-282.142639	146.777344	55.12603461	210.0243815	-205.873489	427.797302	0.009625	0.008210257	-0.005211	0.017541	-0.003633556	0.001220319	-0.005259	-0.001491	0.000586389	0.000561973	-0.000161	0.001376	-0.000125556	0.000194682	-0.000424	0.000199	-0.151614556	0.015786462	-0.180269	-0.135164	1.530968944
3	3	4	1	5	-1.305633222	0.184371506	-1.574656	-1.065089	-0.989280333	0.164514407	-1.261312	-0.828924	3.214672389	2.138324977	-2.73787	4.970162	2.771329944	3.585993746	-2.355223	7.66619	-32.09464556	147.3667396	-425.653687	146.777344	78.76252956	251.9398838	-205.873489	666.526123	0.008383667	0.008720349	-0.005453	0.017541	-0.00379	0.001104496	-0.005259	-0.001851	0.000609889	0.000537179	-0.000138	0.001376	-0.000138667	0.000178841	-0.000424	9.10E-05	-0.152660611	0.016464991	-0.180269	-0.135164	1.493846611
3	3	4	1	6	-1.279859056	0.176824683	-1.565616	-1.065089	-0.963540556	0.156173651	-1.261312	-0.793824	2.799272556	3.172630412	-6.976182	4.970162	3.547354389	4.037960918	-2.355223	12.240368	-73.54791128	194.1886534	-608.079529	146.777344	112.2997932	314.0494144	-205.873489	892.343811	0.007161278	0.008934414	-0.005453	0.017541	-0.003915667	0.000994066	-0.005259	-0.002182	0.000632889	0.000525427	-0.000138	0.001376	-0.000148333	0.00017019	-0.000424	5.60E-05	-0.153101778	0.016479604	-0.180269	-0.135164	1.457387944
3	3	4	1	7	-1.258978722	0.1627249	-1.546079	-1.065089	-0.930157722	0.152968229	-1.243272	-0.660421	1.988873889	4.873230882	-12.872529	4.970162	4.642993167	5.6225216	-2.355223	20.553534	-126.6303257	252.3130597	-808.706116	137.596466	154.6891229	385.61089	-205.873489	1072.77002	0.006024889	0.00883686	-0.005453	0.017535	-0.004031333	0.000896849	-0.005259	-0.002467	0.000640222	0.000524738	-0.000138	0.001376	-0.000158889	0.000169294	-0.000424	5.60E-05	-0.152540611	0.016899023	-0.180269	-0.135164	1.421495833
3	3	4	1	8	-1.246711167	0.147410561	-1.516494	-1.065089	-0.886157333	0.170507343	-1.204068	-0.451265	0.688767111	7.178764392	-20.454618	4.970162	6.1255065	8.208555686	-2.355223	30.119869	-189.0708181	314.4879259	-986.332397	105.081223	204.4468201	455.5223817	-205.873489	1185.471191	0.005035556	0.008461311	-0.005453	0.017266	-0.004164556	0.000826123	-0.005259	-0.002707	0.000595944	0.000535491	-0.000138	0.001376	-0.000182944	0.000201773	-0.000624	5.60E-05	-0.150549889	0.019948005	-0.180269	-0.106979	1.386097167
3	3	4	1	9	-1.247499278	0.148967464	-1.53068	-1.065089	-0.828066	0.225182616	-1.148896	-0.158424	-1.162306333	10.01001258	-29.311401	4.970162	8.050440167	11.49739094	-2.355223	40.311386	-255.0077239	368.9011301	-1081.783081	57.734444	259.8974537	514.5701378	-205.873489	1219.044312	0.004239722	0.007898241	-0.005453	0.016727	-0.004339722	0.000833134	-0.00586	-0.00291	0.000445778	0.000708177	-0.001506	0.001376	-0.000240222	0.000340804	-0.001349	5.60E-05	-0.146682056	0.027477125	-0.180269	-0.070211	1.351178944
3	3	4	1	10	-1.266082944	0.193724211	-1.813786	-1.065089	-0.751983389	0.321263868	-1.085454	0.220591	-3.561361611	13.19177698	-38.484337	4.970162	10.45713072	15.2213922	-2.355223	50.437275	-316.3969286	404.0628329	-1081.783081	15.742636	317.2187059	554.048887	-205.873489	1219.044312	0.003659	0.007286706	-0.005453	0.015927	-0.004567667	0.00096914	-0.007013	-0.003084	0.000135778	0.001276653	-0.004218	0.001376	-0.000350611	0.000610415	-0.002386	5.60E-05	-0.140487	0.03959251	-0.180269	-0.02589	1.316816389
3	3	4	1	11	-1.306855333	0.286899687	-2.172086	-1.065089	-0.6537805	0.455467641	-1.021126	0.682198	-6.435588556	16.4558887	-46.765923	4.961035	13.33741861	19.07869686	-2.355223	59.511372	-366.5326516	416.2309767	-1081.783081	-6.518841	368.0829184	567.0135449	-205.873489	1219.044312	0.003288667	0.00677818	-0.005453	0.014854	-0.004837	0.001182686	-0.007932	-0.003247	-0.000360611	0.00218206	-0.007559	0.001286	-0.000522889	0.000966237	-0.003525	5.60E-05	-0.131545611	0.055643167	-0.180269	0.025186	1.283174222
3	3	4	1	12	-1.373342778	0.417726807	-2.593218	-1.065089	-0.529693056	0.622961179	-0.961338	1.212448	-9.670239167	19.52087324	-53.262676	4.861515	16.59184606	22.67255432	-2.355223	66.026672	-402.1811851	411.0293687	-1081.783081	-9.385586	401.1173296	557.9197008	-205.873489	1219.044312	0.004766556	0.011020614	-0.005453	0.041456	-0.005390056	0.002245494	-0.013202	-0.003434	-0.002570389	0.009216949	-0.03849	0.001149	-0.002513222	0.008468596	-0.036225	5.60E-05	-0.119512111	0.074902923	-0.180269	0.081439	1.250475944
3	3	4	1	13	-1.468026	0.576442828	-3.059797	-1.065089	-0.377249722	0.816723919	-0.90973	1.782642	-13.13860833	22.15546103	-57.56913	4.775119	20.0227075	25.57212513	-2.355223	68.43927	-422.2567694	399.4696082	-1081.783081	-9.385586	407.870639	552.0169004	-205.873489	1219.044312	0.007200222	0.016524585	-0.005453	0.057304	-0.006137389	0.003464064	-0.016886	-0.003674	-0.005824556	0.015809301	-0.057426	0.000993	-0.004680167	0.012094628	-0.039348	5.60E-05	-0.104152222	0.096560904	-0.180269	0.140576	1.218962444
3	3	4	1	14	-1.592319611	0.755115141	-3.552704	-1.065089	-0.195981278	1.026687481	-0.88851	2.353102	-16.70785206	24.18214998	-59.471268	4.705088	23.38969011	27.47234392	-2.355223	68.43927	-425.6559539	395.9949349	-1081.783081	-9.427643	387.8433207	579.5182567	-516.134949	1219.044312	0.012978944	0.030511675	-0.005453	0.11586	-0.007434722	0.005960488	-0.027026	-0.003985	-0.012535167	0.031042441	-0.119798	0.000817	-0.009169778	0.021613889	-0.081082	5.60E-05	-0.085371278	0.119657825	-0.180269	0.199834	1.188864889
3	3	4	1	15	-1.746490222	0.945903536	-4.050985	-1.065089	0.012578444	1.240883564	-0.88851	2.885072	-20.23287428	25.46759	-59.471268	4.617991	26.48676289	28.29848242	-2.355223	68.43927	-411.1350799	416.4209998	-1081.783081	251.94809	347.5131713	643.6685822	-914.066162	1219.044312	0.022029722	0.048436791	-0.005453	0.172797	-0.0094565	0.009712583	-0.040377	-0.004113	-0.022379111	0.049290488	-0.176374	0.000656	-0.015920444	0.034044373	-0.121698	5.60E-05	-0.063231278	0.143086789	-0.180269	0.256256	1.160389667
3	3	4	1	16	-1.929534167	1.140322573	-4.531792	-1.065089	0.245464778	1.447342568	-0.88851	3.350386	-23.56010339	25.93780385	-59.471268	4.488201	29.18157633	28.17964239	-2.355223	68.43927	-378.6535851	468.8089742	-1081.783081	571.653687	295.4908096	723.8694331	-1142.276001	1219.044312	0.033890389	0.067207759	-0.005453	0.221133	-0.012116056	0.013889798	-0.052228	-0.004113	-0.034211944	0.066132692	-0.212371	0.000656	-0.023695222	0.044571256	-0.140046	5.60E-05	-0.037954	0.165640266	-0.180269	0.306981	1.133691778
3	3	4	1	17	-2.139158611	1.329279327	-4.972187	-1.065089	0.498938	1.635414442	-0.88851	3.733594	-26.54376739	25.60842159	-59.471268	4.270012	31.41160978	27.36620198	-2.355223	68.43927	-330.2633014	546.4370608	-1081.783081	850.146362	239.2061382	799.9440913	-1211.799805	1219.044312	0.048457444	0.086318623	-0.005453	0.26739	-0.015547389	0.018741607	-0.066502	-0.004113	-0.046947889	0.079746485	-0.228839	0.000656	-0.031451222	0.0517746	-0.140046	5.60E-05	-0.009922333	0.186067226	-0.180269	0.349374	1.108838667
3	3	4	1	18	-2.371930278	1.503562349	-5.352088	-1.065089	0.768991556	1.796377278	-0.88851	4.030371	-29.06449178	24.61056859	-59.471268	3.861988	33.16834544	26.15780702	-2.355223	68.43927	-269.8342208	633.85996	-1081.783081	1050.150635	184.2283576	860.7665395	-1211.799805	1219.044312	0.065320167	0.104556615	-0.005453	0.30614	-0.020031389	0.024771639	-0.085778	-0.004113	-0.059133722	0.088407395	-0.228839	0.000656	-0.038312611	0.05541289	-0.140046	5.60E-05	0.020313667	0.203132737	-0.180269	0.381052	1.085786167
3	3	4	1	19	-2.623566833	1.654538415	-5.657238	-1.065089	1.051743778	1.923595515	-0.88851	4.245506	-31.04100444	23.19877789	-59.471268	3.138764	34.48208244	24.84723295	-2.355223	68.43927	-202.0295113	716.6112501	-1081.783081	1152.609863	133.9313342	902.9593724	-1211.799805	1219.044312	0.083895389	0.120731116	-0.005453	0.334421	-0.025646944	0.031710955	-0.106339	-0.004113	-0.0694255	0.09183436	-0.228839	0.000656	-0.043694278	0.056166215	-0.140046	5.00E-05	0.052033611	0.215695437	-0.180269	0.399984	1.0643735
3	3	5	1	1	-1.458292833	0.165673553	-1.62972	-1.165582	-1.124838722	0.178664877	-1.346559	-0.907489	3.070343722	2.14907081	-1.194999	5.869038	2.012851778	4.069272006	-5.500617	7.360439	27.055217	81.25354167	-117.964409	155.307632	25.25092239	183.202313	-192.945236	315.839325	0.013238444	0.005239837	0.000397	0.017492	-0.004505778	0.002719132	-0.008498	-0.000298	0.000669667	0.000543153	-0.000306	0.001444	-0.000142944	0.000231202	-0.000468	0.000195	-0.149857056	0.015875101	-0.175815	-0.130772	1.643519167
3	3	5	1	2	-1.431799389	0.175249246	-1.62972	-1.148417	-1.107269778	0.176742151	-1.346559	-0.907489	3.232672167	1.90435938	-0.083928	5.869038	2.145075333	3.843159823	-3.169205	7.360439	13.90228367	78.38292295	-117.964409	109.147881	11.69478828	168.9052186	-192.945236	260.384552	0.012313111	0.006352715	-0.002136	0.017492	-0.004915611	0.002600993	-0.008498	-0.00076	0.000683056	0.000520172	-6.50E-05	0.001444	-0.000147667	0.000224669	-0.000468	0.000145	-0.149939	0.016006837	-0.175815	-0.130772	1.598547222
3	3	5	1	3	-1.404415	0.180922841	-1.626698	-1.136801	-1.0890875	0.169469652	-1.346559	-0.907489	3.302048389	1.796096758	0.624132	5.869038	2.207764889	3.760883968	-3.169205	7.360439	4.3369065	76.56053079	-117.964409	85.812668	8.772373278	164.7532996	-192.945236	219.961731	0.0112405	0.007392063	-0.004166	0.017492	-0.00524	0.002409276	-0.008498	-0.001262	0.000679167	0.000525935	-8.60E-05	0.001444	-0.000151944	0.000219895	-0.000468	0.000145	-0.150100611	0.016187253	-0.175815	-0.130772	1.554687722
3	3	5	1	4	-1.376765278	0.182972704	-1.619318	-1.129003	-1.070473667	0.157797131	-1.346559	-0.907489	3.304953944	1.791546389	0.676432	5.869038	2.2912815	3.69784066	-3.169205	7.360439	-3.561877278	76.89343045	-117.964409	85.812668	16.01116656	176.9864907	-192.945236	350.26001	0.010062	0.008270458	-0.005468	0.017492	-0.0054635	0.002195674	-0.008498	-0.001778	0.000665056	0.000543046	-8.60E-05	0.001444	-0.000155111	0.000217163	-0.000468	0.000145	-0.150019944	0.016151678	-0.175815	-0.130772	1.5119955
3	3	5	1	5	-1.349332444	0.181478558	-1.609091	-1.125527	-1.050899444	0.142662341	-1.334791	-0.907489	3.242683778	1.89101479	-0.064416	5.869038	2.474617611	3.689044285	-3.169205	7.360439	-13.20767333	81.01157333	-127.031998	85.812668	32.34121839	206.7373007	-192.945236	501.270111	0.008830167	0.008909339	-0.005848	0.017492	-0.005587444	0.002032282	-0.008498	-0.002284	0.000647444	0.000559711	-8.60E-05	0.001444	-0.000154556	0.000217534	-0.000468	0.000145	-0.149347278	0.016405298	-0.175815	-0.130772	1.470446389
3	3	5	1	6	-1.322720556	0.176191225	-1.595973	-1.125527	-1.02923	0.125608231	-1.308315	-0.907489	3.084826056	2.154121826	-1.440768	5.869038	2.830301778	3.968711019	-3.169205	8.696927	-28.22098683	93.61223027	-225.043777	85.812668	57.45627983	252.0485431	-192.945236	661.800537	0.007606278	0.009250892	-0.005848	0.017492	-0.005630833	0.001964823	-0.008498	-0.002762	0.000630556	0.000571003	-8.60E-05	0.001444	-0.000147889	0.000220698	-0.000468	0.000145	-0.147747333	0.018323491	-0.175815	-0.114486	1.429957111
3	3	5	1	7	-1.297918667	0.166625586	-1.578929	-1.125527	-1.003727722	0.111409527	-1.267107	-0.849274	2.772334056	2.691053303	-3.815145	5.869038	3.432222278	4.882724233	-3.169205	14.895619	-51.59616356	119.9193557	-363.767181	85.812668	91.555701	308.2243822	-192.945236	817.26239	0.006454778	0.009271564	-0.005848	0.017492	-0.005626833	0.00197107	-0.008498	-0.00269	0.000612167	0.000578552	-8.60E-05	0.001444	-0.000136444	0.000222184	-0.000468	0.000145	-0.144928	0.023188005	-0.175815	-0.087141	1.3904185
3	3	5	1	8	-1.276514944	0.152555864	-1.556799	-1.125527	-0.972026278	0.113227424	-1.213552	-0.696481	2.22489	3.622896499	-7.503555	5.869038	4.356230111	6.604460583	-3.169205	22.317966	-85.22203078	161.1599003	-533.831299	85.812668	134.5445383	367.723524	-192.945236	941.738403	0.005434389	0.008994402	-0.005848	0.017492	-0.005615833	0.001985907	-0.008498	-0.00269	0.000578167	0.000589107	-8.60E-05	0.001444	-0.000128833	0.000217645	-0.000468	0.000145	-0.140648056	0.031095086	-0.175815	-0.056911	1.351734778
3	3	5	1	9	-1.260837167	0.135617587	-1.528924	-1.125527	-0.931123833	0.148372536	-1.152773	-0.477308	1.351966833	5.040628829	-12.712334	5.869038	5.674631222	9.049672428	-3.169205	30.591259	-129.2230807	212.8471306	-710.697754	85.812668	185.5316311	422.2990823	-192.945236	1018.244507	0.004591944	0.0084949	-0.005848	0.017276	-0.005635111	0.001967008	-0.008498	-0.00269	0.000498167	0.000635608	-0.000518	0.001444	-0.000141833	0.000241375	-0.000648	0.000145	-0.134705	0.04143686	-0.175815	-0.024587	1.313860944
[truncated: 11 more rows]
[truncated: 79 more columns]
